# Supplementary material for: Crystal structures of (η4-cyclo­octa-1,5-diene)bis(1,3-di­methyl­imidazol-2-yl­idene)iridium(I) iodide and (η4-cyclo­octa-1,5-diene)bis­(1,3-di­ethyl­imidazol-2-yl­idene)iridium(I) iodide
Source: Acta Crystallogr E Crystallogr Commun. 2020 Apr 3;76(Pt 5):611–4. doi: 10.1107/S2056989020004235 (PMC7199247; doi:10.1107/S2056989020004235)
Supplement: Supplementary file 1 [file e-76-00611-sup1.cif]

##############################################################################
#                                                                            #
# This CIF contains the data in a paper accepted for publication in          #
# Acta Crystallographica Section E. It conforms to the requirements of       #
# Notes for Authors for Acta Crystallographica Section E, and has been       #
# peer reviewed under the auspices of the IUCr Commission on Journals.       #
#                                                                            #
# Full details of the Crystallographic Information File format               #
# are given in the paper "The Crystallographic Information File (CIF):       #
# a New Standard Archive File for Crystallography" by S. R. Hall, F. H.      #
# Allen and I. D. Brown [Acta Cryst. (1991), A47, 655-685].                  #
#                                                                            #
# The current version of the core CIF dictionary is obtainable from          #
# ftp://ftp.iucr.org/pub/cif_core.dic.                                       #
#                                                                            #
# Software is freely available for graphical display of the structure(s)     #
# in this CIF. For information consult the CIF software page                 #
# http://www.iucr.org/resources/cif/software.                                #
#                                                                            #
# This file may be used for bona fide research purposes within the           #
# scientific community so long as proper attribution is given to the journal # 
# article from which it was obtained.                                        #
#                                                                            #
##############################################################################
data_1
_database_code_depnum_ccdc_archive 'CCDC 1983640'
_audit_creation_method
;
Olex2 1.2
(compiled 2018.05.29 svn.r3508 for OlexSys, GUI svn.r5506)
;
_chemical_name_systematic
;
(\h^4^-Cycloocta-1,5-diene)bis(1,3-dimethylimidazol-2-ylidene)iridium(I) iodide
;
_chemical_name_common     ?
_chemical_formula_moiety     'C18 H28 Ir N4 +, I -'
_chemical_formula_sum     'C18 H28 I Ir N4'
_chemical_formula_iupac     '[Ir (C5 H8 N2)2 (C8 H12)] I'
_chemical_formula_weight     619.54
_chemical_melting_point     ?
_space_group_crystal_system     monoclinic
_space_group_name_H-M_alt     'C 1 2/m 1'
_space_group_name_Hall     '-C 2y'
loop_
    _space_group_symop_operation_xyz
    'x, y, z'
    '-x, y, -z'
    'x+1/2, y+1/2, z'
    '-x+1/2, y+1/2, -z'
    '-x, -y, -z'
    'x, -y, z'
    '-x+1/2, -y+1/2, -z'
    'x+1/2, -y+1/2, z'
_cell_length_a     26.6519(4)
_cell_length_b     8.3070(2)
_cell_length_c     9.7852(2)
_cell_angle_alpha     90
_cell_angle_beta     100.241(2)
_cell_angle_gamma     90
_cell_volume     2131.90(8)
_cell_formula_units_Z     4
_cell_measurement_reflns_used     17811
_cell_measurement_theta_min     2.5940
_cell_measurement_theta_max     38.3310
_cell_measurement_temperature     100.00(10)
_exptl_crystal_description     prism
_exptl_crystal_colour     orange
_exptl_crystal_size_max     0.537
_exptl_crystal_size_mid     0.219
_exptl_crystal_size_min     0.107
_exptl_crystal_density_diffrn     1.930
_exptl_crystal_density_meas     ?
_exptl_crystal_density_method     ?
_exptl_crystal_F_000     1176
loop_
    _exptl_crystal_face_index_h
    _exptl_crystal_face_index_k
    _exptl_crystal_face_index_l
    _exptl_crystal_face_perp_dist
    5 0 -4 0.1065
    -5 0 4 0.1065
    -5 1 5 0.0918
    -5 0 -1 0.0508
    5 -1 1 0.1159
    5 0 2 0.0461
    5 -1 3 0.0788
    -2 -5 1 0.2115
    -4 1 -5 0.0689
    -1 0 0 0.0496
    -2 -5 -5 0.2067
    1 0 0 0.0622
    5 2 -5 0.1065
    2 1 5 0.0894
    -31 3 -5 0.0872
    36 3 -4 0.0795
_exptl_absorpt_coefficient_mu     7.718
_exptl_absorpt_correction_type     gaussian
_exptl_absorpt_process_details
;
(CrysAlisPro;Rigaku OD, 2018)
;
_exptl_absorpt_correction_T_min     0.179
_exptl_absorpt_correction_T_max     0.960
_diffrn_ambient_temperature     100.00(10)
_diffrn_source     'micro-focus sealed X-ray tube'
_diffrn_radiation_type     MoK\a
_diffrn_radiation_wavelength     0.71073
_diffrn_radiation_monochromator     mirror
_diffrn_measurement_device_type     'XtaLAB Synergy, Dualflex, HyPix'
_diffrn_measurement_device     'four-circle diffractometer'
_diffrn_measurement_method     '\w scans'
_diffrn_detector     'CCD plate'
_diffrn_detector_area_resol_mean     ?
_diffrn_reflns_number     27006
_diffrn_reflns_av_R_equivalents     0.0341
_diffrn_reflns_av_unetI/netI     0.0266
_diffrn_reflns_theta_min     3.107
_diffrn_reflns_theta_max     38.236
_diffrn_reflns_theta_full     36.500
_diffrn_measured_fraction_theta_max     0.948
_diffrn_measured_fraction_theta_full     0.998
_diffrn_reflns_limit_h_min     -45
_diffrn_reflns_limit_h_max     44
_diffrn_reflns_limit_k_min     -14
_diffrn_reflns_limit_k_max     13
_diffrn_reflns_limit_l_min     -16
_diffrn_reflns_limit_l_max     16
_diffrn_radiation_probe     x-ray
_refine_special_details     ?
_reflns_number_total     5884
_reflns_number_gt     5415
_reflns_threshold_expression     'I > 2\s(I)'
_refine_ls_structure_factor_coef     Fsqd
_refine_ls_matrix_type     full
_refine_ls_R_factor_all     0.0282
_refine_ls_R_factor_gt     0.0243
_refine_ls_wR_factor_gt     0.0574
_refine_ls_wR_factor_ref     0.0585
_refine_ls_goodness_of_fit_ref     1.040
_refine_ls_restrained_S_all     1.039
_refine_ls_number_reflns     5884
_refine_ls_number_parameters     136
_refine_ls_number_restraints     12
_refine_ls_hydrogen_treatment     constr
_refine_ls_weighting_scheme     calc
_refine_ls_weighting_details
              'w=1/[\s^2^(Fo^2^)+(0.0317P)^2^+1.4859P] where P=(Fo^2^+2Fc^2^)/3'
_atom_sites_solution_hydrogens     geom
_atom_sites_solution_primary     ?
_atom_sites_solution_secondary     ?
_refine_ls_shift/su_max     0.002
_refine_ls_shift/su_mean     0.000
_refine_diff_density_max     2.404
_refine_diff_density_min     -1.291
_refine_ls_extinction_method     none
_refine_ls_extinction_coef     .
loop_
    _atom_type_symbol
    _atom_type_description
    _atom_type_scat_dispersion_real
    _atom_type_scat_dispersion_imag
    _atom_type_scat_source
    'C' 'C' 0.0033 0.0016
                         'International Tables Vol C Tables 4.2.6.8 and 6.1.1.4'
    'H' 'H' 0.0000 0.0000
                         'International Tables Vol C Tables 4.2.6.8 and 6.1.1.4'
    'I' 'I' -0.4742 1.8119
                         'International Tables Vol C Tables 4.2.6.8 and 6.1.1.4'
    'Ir' 'Ir' -1.4442 7.9887
                         'International Tables Vol C Tables 4.2.6.8 and 6.1.1.4'
    'N' 'N' 0.0061 0.0033
                         'International Tables Vol C Tables 4.2.6.8 and 6.1.1.4'
_computing_data_collection
;
CrysAlisPro (Rigaku OD, 2018)
;
_computing_cell_refinement
;
CrysAlisPro (Rigaku OD, 2018)
;
_computing_data_reduction
;
CrysAlisPro (Rigaku OD, 2018)
;
_computing_structure_solution
;
SHELXT (Sheldrick, 2015a)
;
_computing_structure_refinement
;
ShelXL (Sheldrick, 2015b)
;
_computing_molecular_graphics
;
<i>OLEX2</i> (Dolomanov <i>et al.</i>,  2009)
;
_computing_publication_material
;
<i>OLEX2</i> (Dolomanov <i>et al.</i>,  2009)
;
loop_
    _atom_site_type_symbol
    _atom_site_label
    _atom_site_fract_x
    _atom_site_fract_y
    _atom_site_fract_z
    _atom_site_U_iso_or_equiv
    _atom_site_adp_type
    _atom_site_calc_flag
    _atom_site_occupancy
    _atom_site_disorder_assembly
    _atom_site_disorder_group
    Ir Ir1 0.35715(2) 0.500000 0.71082(2) 0.01615(3) Uani d 1 A .
    N N1 0.36047(6) 0.6287(2) 0.41903(16) 0.0216(3) Uani d 1 . .
    N N2 0.46647(6) 0.3712(2) 0.79484(18) 0.0242(3) Uani d 1 . .
    C C1 0.36077(9) 0.500000 0.5047(2) 0.0184(4) Uani d 1 . .
    C C2 0.36009(8) 0.5804(3) 0.28291(19) 0.0254(4) Uani d 1 . .
    H H2 0.359874 0.648608 0.204874 0.031 Uiso calc 1 . .
    C C3 0.36109(11) 0.7956(3) 0.4619(2) 0.0346(5) Uani d 1 . .
    H H3A 0.394582 0.842411 0.458346 0.052 Uiso calc 1 . .
    H H3B 0.354380 0.802066 0.557045 0.052 Uiso calc 1 . .
    H H3C 0.334734 0.855247 0.399422 0.052 Uiso calc 1 . .
    C C4 0.43494(9) 0.500000 0.7697(3) 0.0189(4) Uani d 1 . .
    C C5 0.51693(8) 0.4201(3) 0.8329(2) 0.0336(5) Uani d 1 . .
    H H5 0.545889 0.352001 0.854780 0.040 Uiso calc 1 . .
    C C6 0.45066(10) 0.2032(3) 0.7875(3) 0.0353(5) Uani d 1 . .
    H H6A 0.463915 0.149514 0.712161 0.053 Uiso calc 1 . .
    H H6B 0.413344 0.197190 0.769749 0.053 Uiso calc 1 . .
    H H6C 0.464082 0.149835 0.875787 0.053 Uiso calc 1 . .
    C C7 0.27918(8) 0.4158(4) 0.6632(2) 0.0436(7) Uani d 1 . .
    H H7A 0.268531 0.362122 0.571156 0.052 Uiso calc 0.485(19) A 1
    H H7B 0.270988 0.372499 0.566457 0.052 Uiso calc 0.515(19) A 2
    C C8 0.2597(3) 0.3445(15) 0.7821(6) 0.0346(18) Uani d 0.485(19) A 1
    H H8A 0.237419 0.251494 0.749983 0.041 Uiso calc 0.485(19) A 1
    H H8B 0.239134 0.425165 0.822295 0.041 Uiso calc 0.485(19) A 1
    C C9 0.2980(3) 0.3377(15) 0.9218(8) 0.0330(18) Uani d 0.485(19) A 2
    H H9A 0.274812 0.415708 0.955269 0.040 Uiso calc 0.485(19) A 2
    H H9B 0.303203 0.246025 0.987461 0.040 Uiso calc 0.485(19) A 2
    C C10 0.34831(8) 0.4171(3) 0.9159(2) 0.0329(5) Uani d 1 . .
    H H10 0.380731 0.371865 0.969269 0.040 Uiso calc 0.485(19) A 1
    H H10A 0.378957 0.364754 0.972248 0.040 Uiso calc 0.515(19) A 2
    I I1 0.59789(2) 0.000000 0.87332(2) 0.03089(5) Uani d 1 . .
    C C9A 0.3044(3) 0.2893(16) 0.8926(10) 0.0404(19) Uani d 0.515(19) A 1
    H H9AA 0.317748 0.186061 0.863449 0.049 Uiso calc 0.515(19) A 1
    H H9AB 0.292215 0.270733 0.981216 0.049 Uiso calc 0.515(19) A 1
    C C8A 0.2740(4) 0.2775(14) 0.7760(6) 0.0386(18) Uani d 0.515(19) A 2
    H H8AA 0.237614 0.251443 0.773250 0.046 Uiso calc 0.515(19) A 2
    H H8AB 0.291638 0.178533 0.753713 0.046 Uiso calc 0.515(19) A 2
loop_
    _atom_site_aniso_label
    _atom_site_aniso_U_11
    _atom_site_aniso_U_22
    _atom_site_aniso_U_33
    _atom_site_aniso_U_12
    _atom_site_aniso_U_13
    _atom_site_aniso_U_23
    Ir1 0.01272(4) 0.02483(5) 0.01113(4) 0.000 0.00271(2) 0.000
    N1 0.0225(7) 0.0278(8) 0.0148(6) 0.0037(6) 0.0047(5) 0.0019(5)
    N2 0.0164(6) 0.0314(9) 0.0245(7) 0.0044(6) 0.0025(5) 0.0026(6)
    C1 0.0153(9) 0.0264(12) 0.0142(9) 0.000 0.0044(7) 0.000
    C2 0.0251(8) 0.0384(11) 0.0139(6) 0.0012(7) 0.0064(6) 0.0023(7)
    C3 0.0534(14) 0.0269(10) 0.0228(9) 0.0045(10) 0.0050(9) 0.0032(8)
    C4 0.0154(9) 0.0261(12) 0.0155(9) 0.000 0.0036(7) 0.000
    C5 0.0168(7) 0.0498(14) 0.0334(11) 0.0050(8) 0.0019(7) 0.0024(9)
    C6 0.0324(11) 0.0291(11) 0.0430(13) 0.0065(9) 0.0032(9) 0.0033(9)
    C7 0.0195(8) 0.092(2) 0.0185(8) -0.0201(11) 0.0007(6) 0.0036(10)
    C8 0.022(2) 0.057(5) 0.024(2) -0.012(3) 0.0043(17) 0.005(3)
    C9 0.022(3) 0.063(5) 0.014(2) -0.014(3) 0.0043(16) 0.009(2)
    C10 0.0205(8) 0.0624(15) 0.0154(7) -0.0086(9) 0.0018(6) 0.0091(8)
    I1 0.03408(10) 0.03389(10) 0.02760(9) 0.000 0.01334(7) 0.000
    C9A 0.029(3) 0.069(6) 0.025(3) -0.011(3) 0.009(2) 0.012(3)
    C8A 0.034(3) 0.055(5) 0.027(2) -0.019(3) 0.006(2) 0.004(2)
_geom_special_details
;
 All esds (except the esd in the dihedral angle between two l.s. planes)
 are estimated using the full covariance matrix.  The cell esds are taken
 into account individually in the estimation of esds in distances, angles
 and torsion angles; correlations between esds in cell parameters are only
 used when they are defined by crystal symmetry.  An approximate (isotropic)
 treatment of cell esds is used for estimating esds involving l.s. planes.
;
loop_
    _geom_bond_atom_site_label_1
    _geom_bond_atom_site_label_2
    _geom_bond_site_symmetry_2
    _geom_bond_distance
    _geom_bond_publ_flag
    Ir1 C1 . 2.037(2) ?
    Ir1 C4 . 2.051(2) ?
    Ir1 C7 6_565 2.163(2) ?
    Ir1 C7 . 2.163(2) ?
    Ir1 C10 6_565 2.174(2) ?
    Ir1 C10 . 2.174(2) ?
    N1 C1 . 1.357(2) ?
    N1 C2 . 1.389(2) ?
    N1 C3 . 1.448(3) ?
    N2 C4 . 1.356(2) ?
    N2 C5 . 1.391(3) ?
    N2 C6 . 1.456(3) ?
    C2 C2 6_565 1.336(5) ?
    C2 H2 . 0.9500 ?
    C3 H3A . 0.9800 ?
    C3 H3B . 0.9800 ?
    C3 H3C . 0.9800 ?
    C5 C5 6_565 1.328(5) ?
    C5 H5 . 0.9500 ?
    C6 H6A . 0.9800 ?
    C6 H6B . 0.9800 ?
    C6 H6C . 0.9800 ?
    C7 C7 6_565 1.399(7) ?
    C7 H7A . 1.0000 ?
    C7 H7B . 1.0000 ?
    C7 C8 . 1.480(6) ?
    C7 C8A . 1.616(8) ?
    C8 H8A . 0.9900 ?
    C8 H8B . 0.9900 ?
    C8 C9A . 1.530(12) ?
    C9 H9A . 0.9900 ?
    C9 H9B . 0.9900 ?
    C9 C10 . 1.505(8) ?
    C9 C8A . 1.540(10) ?
    C10 C10 6_565 1.378(6) ?
    C10 H10 . 1.0000 ?
    C10 H10A . 1.0000 ?
    C10 C9A . 1.567(10) ?
    C9A H9AA . 0.9900 ?
    C9A H9AB . 0.9900 ?
    C8A H8AA . 0.9900 ?
    C8A H8AB . 0.9900 ?
loop_
    _geom_angle_atom_site_label_1
    _geom_angle_atom_site_label_2
    _geom_angle_atom_site_label_3
    _geom_angle_site_symmetry_1
    _geom_angle_site_symmetry_3
    _geom_angle
    _geom_angle_publ_flag
    C1 Ir1 C4 . . 93.14(10) ?
    C1 Ir1 C7 . . 89.97(9) ?
    C1 Ir1 C7 . 6_565 89.97(9) ?
    C1 Ir1 C10 . . 161.15(8) ?
    C1 Ir1 C10 . 6_565 161.16(8) ?
    C4 Ir1 C7 . 6_565 160.90(9) ?
    C4 Ir1 C7 . . 160.90(9) ?
    C4 Ir1 C10 . . 90.61(8) ?
    C4 Ir1 C10 . 6_565 90.61(8) ?
    C7 Ir1 C7 6_565 . 37.71(19) ?
    C7 Ir1 C10 . 6_565 92.50(9) ?
    C7 Ir1 C10 6_565 . 92.49(9) ?
    C7 Ir1 C10 6_565 6_565 80.72(8) ?
    C7 Ir1 C10 . . 80.72(8) ?
    C10 Ir1 C10 6_565 . 36.95(15) ?
    C1 N1 C2 . . 111.26(18) ?
    C1 N1 C3 . . 125.22(17) ?
    C2 N1 C3 . . 123.51(18) ?
    C4 N2 C5 . . 110.93(19) ?
    C4 N2 C6 . . 125.66(17) ?
    C5 N2 C6 . . 123.40(19) ?
    N1 C1 Ir1 6_565 . 127.97(11) ?
    N1 C1 Ir1 . . 127.97(11) ?
    N1 C1 N1 . 6_565 103.9(2) ?
    N1 C2 H2 . . 126.6 ?
    C2 C2 N1 6_565 . 106.78(12) ?
    C2 C2 H2 6_565 . 126.6 ?
    N1 C3 H3A . . 109.5 ?
    N1 C3 H3B . . 109.5 ?
    N1 C3 H3C . . 109.5 ?
    H3A C3 H3B . . 109.5 ?
    H3A C3 H3C . . 109.5 ?
    H3B C3 H3C . . 109.5 ?
    N2 C4 Ir1 . . 127.89(11) ?
    N2 C4 Ir1 6_565 . 127.89(11) ?
    N2 C4 N2 6_565 . 104.2(2) ?
    N2 C5 H5 . . 126.5 ?
    C5 C5 N2 6_565 . 106.96(13) ?
    C5 C5 H5 6_565 . 126.5 ?
    N2 C6 H6A . . 109.5 ?
    N2 C6 H6B . . 109.5 ?
    N2 C6 H6C . . 109.5 ?
    H6A C6 H6B . . 109.5 ?
    H6A C6 H6C . . 109.5 ?
    H6B C6 H6C . . 109.5 ?
    Ir1 C7 H7A . . 116.5 ?
    Ir1 C7 H7B . . 111.1 ?
    C7 C7 Ir1 6_565 . 71.14(10) ?
    C7 C7 H7A 6_565 . 116.5 ?
    C7 C7 H7B 6_565 . 111.1 ?
    C7 C7 C8 6_565 . 113.6(5) ?
    C7 C7 C8A 6_565 . 135.3(4) ?
    C8 C7 Ir1 . . 114.8(3) ?
    C8 C7 H7A . . 116.5 ?
    C8A C7 Ir1 . . 106.1(3) ?
    C8A C7 H7B . . 111.1 ?
    C7 C8 H8A . . 109.7 ?
    C7 C8 H8B . . 109.7 ?
    C7 C8 C9A . . 109.7(5) ?
    H8A C8 H8B . . 108.2 ?
    C9A C8 H8A . . 109.7 ?
    C9A C8 H8B . . 109.7 ?
    H9A C9 H9B . . 108.2 ?
    C10 C9 H9A . . 109.8 ?
    C10 C9 H9B . . 109.8 ?
    C10 C9 C8A . . 109.4(5) ?
    C8A C9 H9A . . 109.8 ?
    C8A C9 H9B . . 109.8 ?
    Ir1 C10 H10 . . 112.1 ?
    Ir1 C10 H10A . . 115.8 ?
    C9 C10 Ir1 . . 114.7(3) ?
    C9 C10 H10A . . 115.8 ?
    C10 C10 Ir1 6_565 . 71.53(8) ?
    C10 C10 C9 6_565 . 116.0(5) ?
    C10 C10 H10 6_565 . 112.1 ?
    C10 C10 H10A 6_565 . 115.8 ?
    C10 C10 C9A 6_565 . 132.7(5) ?
    C9A C10 Ir1 . . 106.3(4) ?
    C9A C10 H10 . . 112.1 ?
    C8 C9A C10 . . 111.6(7) ?
    C8 C9A H9AA . . 109.3 ?
    C8 C9A H9AB . . 109.3 ?
    C10 C9A H9AA . . 109.3 ?
    C10 C9A H9AB . . 109.3 ?
    H9AA C9A H9AB . . 108.0 ?
    C7 C8A H8AA . . 109.8 ?
    C7 C8A H8AB . . 109.8 ?
    C9 C8A C7 . . 109.3(6) ?
    C9 C8A H8AA . . 109.8 ?
    C9 C8A H8AB . . 109.8 ?
    H8AA C8A H8AB . . 108.3 ?
loop_
    _geom_torsion_atom_site_label_1
    _geom_torsion_atom_site_label_2
    _geom_torsion_atom_site_label_3
    _geom_torsion_atom_site_label_4
    _geom_torsion_site_symmetry_1
    _geom_torsion_site_symmetry_2
    _geom_torsion_site_symmetry_3
    _geom_torsion_site_symmetry_4
    _geom_torsion
    _geom_torsion_publ_flag
    Ir1 C7 C8 C9A . . . . -21.8(8) ?
    Ir1 C7 C8A C9 . . . . 46.8(7) ?
    Ir1 C10 C9A C8 . . . . -43.0(7) ?
    C1 N1 C2 C2 . . . 6_565 0.08(17) ?
    C2 N1 C1 Ir1 . . . . -176.04(16) ?
    C2 N1 C1 N1 . . . 6_565 -0.1(3) ?
    C3 N1 C1 Ir1 . . . . 4.7(3) ?
    C3 N1 C1 N1 . . . 6_565 -179.40(16) ?
    C3 N1 C2 C2 . . . 6_565 179.37(17) ?
    C4 N2 C5 C5 . . . 6_565 0.58(19) ?
    C5 N2 C4 Ir1 . . . . -179.85(17) ?
    C5 N2 C4 N2 . . . 6_565 -0.9(3) ?
    C6 N2 C4 Ir1 . . . . -1.4(3) ?
    C6 N2 C4 N2 . . . 6_565 177.51(16) ?
    C6 N2 C5 C5 . . . 6_565 -177.88(18) ?
    C7 C7 C8 C9A 6_565 . . . -101.0(6) ?
    C7 C7 C8A C9 6_565 . . . -32.5(9) ?
    C7 C8 C9A C10 . . . . 43.1(7) ?
    C10 C9 C8A C7 . . . . -44.8(8) ?
    C10 C10 C9A C8 6_565 . . . 36.7(8) ?
    C8A C9 C10 Ir1 . . . . 21.6(8) ?
    C8A C9 C10 C10 . . . 6_565 102.2(6) ?
_shelx_space_group_comment
;
The symmetry employed for this shelxl refinement is uniquely defined
by the following loop, which should always be used as a source of
symmetry information in preference to the above space-group names.
They are only intended as comments.
;
_shelx_estimated_absorpt_T_min     ?
_shelx_estimated_absorpt_T_max     ?
_shelx_hkl_file
;
   0   0  -2 4666.34  124.36
   0   0   3  172.11    5.94
   0   0   3  171.72    6.28
   0   0  -3  172.84    5.98
   0   0  -4   45.79    2.71
   0   0   4   47.62    2.99
   0   0  -5 2985.73   81.10
   0   0  -5 2946.67   79.86
   0   0   5 2981.26   81.73
   0   0  -6   79.46    3.68
   0   0  -6   88.57    4.70
   0   0   6   80.77    4.92
   0   0   7 1875.52   54.04
   0   0  -7 1845.39   53.04
   0   0  -8   11.23    2.30
   0   0   8   12.01    2.62
   0   0  -9  110.66    6.80
   0   0   9  124.85    7.80
   0   0 -10  533.65   17.55
   0   0  10  551.63   19.09
   0   0  11   14.11    4.30
   0   0 -11   11.64    3.83
   0   0 -12  695.57   25.83
   0   0  12  731.35   27.77
   0   0  13   10.25    4.87
   0   0 -13   11.39    4.73
   0   0  14  411.13   20.55
   0   0 -14  412.78   18.79
   0   0  15   18.34    7.02
   0   0 -15   21.21    6.15
   0   0 -16   83.73    9.25
   0   0  16   83.02   10.36
   0   0  16   84.66   11.96
   0  -2   0 7036.87  185.38
   0   2   0 7045.25  186.84
   0  -2   0 6861.55  185.64
   0  -2   0 7050.05  187.00
   0   2   0 6881.66  185.69
   0   2   0 7065.67  185.40
   0   2   1  120.49    4.27
   0  -2  -1  127.13    4.73
   0  -2  -1  127.99    5.29
   0   2   1  117.96    5.04
   0  -2   1  126.09    4.53
   0  -2   1  124.50    4.32
   0  -2  -1  123.58    3.98
   0   2  -1  123.28    5.22
   0  -2   2 2230.30   60.27
   0  -2  -2 2140.44   60.36
   0  -2  -2 2255.30   61.19
   0  -2  -2 2189.60   60.07
   0   2   2 2161.31   60.13
   0  -2   2 2260.77   59.26
   0  -2  -2 2197.79   59.83
   0   2  -2 2260.65   59.49
   0   2  -2 2237.92   61.82
   0  -2   2 2158.93   59.62
   0  -2  -2 2069.34   60.78
   0  -2  -2 2328.18   60.14
   0   2  -3  360.15   13.02
   0  -2  -3  328.73   11.24
   0  -2   3  328.29   10.51
   0   2  -3  340.21   10.34
   0   2   3  324.61   10.83
   0  -2   4   28.32    2.30
   0  -2  -4   32.98    2.66
   0   2   4   31.44    1.48
   0   2  -4   31.77    3.93
   0   2   4   36.39    2.76
   0   2  -4   25.06    2.43
   0   2   4   32.60    1.82
   0  -2  -4   28.12    1.92
   0  -2   5 3539.49   96.31
   0   2   5 3459.32   94.15
   0   2   5 3513.58   94.19
   0  -2  -5 3617.77   95.22
   0   2  -5 3534.95   96.70
   0  -2   6    6.22    1.68
   0  -2  -6    5.06    1.37
   0   2   6    3.95    0.93
   0   2  -6    7.20    1.79
   0   2   6    4.49    1.18
   0   2  -7 2365.27   65.83
   0  -2  -7 2285.96   64.04
   0  -2   7 2257.52   65.47
   0   2  -8   18.73    3.31
   0  -2   8   15.46    2.89
   0  -2  -8   13.00    2.33
   0  -2   9  357.33   15.18
   0  -2  -9  383.77   13.85
   0   2  -9  354.76   15.03
   0  -2 -10  366.91   13.98
   0   2 -10  357.47   15.40
   0  -2  10  357.98   15.66
   0  -2  11    7.05    2.20
   0  -2 -11    4.63    3.07
   0   2 -11    3.80    3.57
   0   2  11    7.66    4.82
   0  -2  11    5.63    3.75
   0   2  12  537.49   26.99
   0  -2 -12  604.81   21.35
   0   2 -12  569.28   23.02
   0  -2  12  558.32   23.30
   0   2 -13   16.06    5.39
   0  -2 -13   19.52    4.60
   0   2 -13   25.15    5.81
   0   2  13   13.02    6.84
   0  -2  13   13.24    5.16
   0   2  14  287.02   16.81
   0   2  14  305.44   19.94
   0  -2  14  269.08   16.24
   0   2 -14  317.78   16.35
   0   2 -14  276.40   16.06
   0  -2 -14  319.90   14.65
   0   2  15   34.81    7.58
   0   2 -15   22.22    7.13
   0   2 -15   31.40    7.55
   0  -2  15   24.85    7.40
   0   2 -16   27.02    7.12
   0   2 -16   25.82    7.62
   0   2  16   41.33   10.39
   0   4   0 2947.82   81.32
   0   4   0 3059.14   84.48
   0  -4   0 2981.66   81.77
   0   4   0 3090.63   81.89
   0  -4   0 3073.07   81.83
   0   4  -1   51.41    2.50
   0  -4  -1   49.92    2.73
   0  -4  -1   43.29    3.47
   0  -4  -1   50.38    2.66
   0   4  -1   50.08    4.05
   0   4   1   50.75    3.99
   0   4   1   46.55    2.64
   0   4   1   46.67    2.14
   0   4  -1   46.39    3.01
   0   4   2 1091.90   31.18
   0   4  -2 1052.77   33.86
   0  -4   2 1150.38   31.17
   0   4   2 1048.30   33.19
   0   4  -2 1048.83   32.02
   0  -4  -2 1109.64   32.45
   0   4   2 1088.94   30.66
   0  -4  -2 1098.45   29.63
   0   4  -3   74.68    2.99
   0   4   3   61.61    3.80
   0   4   3   68.01    3.68
   0   4   3   69.70    2.91
   0   4  -3   69.55    4.51
   0  -4  -3   67.93    4.70
   0  -4  -3   65.20    4.09
   0  -4   3   72.38    3.35
   0   4  -3   76.00    5.62
   0  -4   3   69.28    3.29
   0  -4   4   36.29    2.58
   0   4  -4   27.40    3.91
   0  -4  -4   34.31    3.43
   0   4   4   35.74    2.98
   0  -4   4   32.00    1.88
   0   4  -4   31.81    3.19
   0  -4   5 2469.83   69.16
   0   4  -5 2437.63   75.00
   0   4   5 2462.57   69.93
   0  -4  -5 2620.95   71.00
   0  -4  -6    1.49    1.30
   0   4   6    3.82    2.07
   0   4  -6    1.75    2.78
   0  -4   6    4.06    1.77
   0  -4  -6    7.31    2.29
   0  -4  -7 1400.98   40.24
   0  -4   7 1408.66   42.24
   0   4   7 1423.24   43.08
   0  -4   8   63.22    5.14
   0   4  -8   61.04    8.19
   0  -4  -8   63.34    3.97
   0   4  -8   67.51    5.84
   0   4   8   67.51    5.63
   0   4  -8   43.82    2.20
   0   4   9  150.06    9.03
   0  -4   9  150.41    8.51
   0  -4  -9  146.59    6.84
   0   4  -9  161.65    9.63
   0   4  -9  135.07   11.83
   0   4  -9  128.11    4.83
   0  -4  10  204.36   10.95
   0  -4 -10  205.35    8.91
   0   4  10  199.13   11.41
   0   4 -10  197.43   13.88
   0   4 -10  225.95   12.14
   0   4  11    3.97    5.67
   0   4 -11   10.15    4.26
   0  -4 -11    5.33    2.83
   0   4 -11   -0.61    4.87
   0  -4  11    3.39    3.09
   0  -4  11   -0.77    3.54
   0   4  11   -0.88    3.98
   0   4 -12  651.67   25.74
   0   4 -12  608.25   27.02
   0  -4  12  648.69   24.75
   0   4  12  608.76   25.33
   0   4 -13   -1.84    5.45
   0   4 -13    5.09    4.80
   0   4  13    4.02    7.11
   0   4  13    8.94    5.05
   0  -4  13    2.79    4.52
   0   4 -14  149.31   11.99
   0   4  14  179.52   13.21
   0   4 -14  141.55   12.91
   0   4  14  164.37   16.77
   0   4  15   17.27    7.10
   0   4  15   31.18   10.80
   0   4 -15   20.12    7.38
   0   6   0 2347.98   70.85
   0  -6   0 2486.58   70.45
   0   6  -1    7.80    1.48
   0  -6  -1    7.48    2.62
   0   6   1    6.04    1.62
   0   6   1   10.53    2.84
   0   6   1    9.31    2.84
   0   6  -1    7.24    2.67
   0   6  -1    6.45    1.72
   0   6   2  618.45   18.76
   0   6   2  577.45   23.02
   0   6  -2  604.32   18.06
   0  -6  -2  639.01   21.60
   0   6   2  596.42   22.01
   0   6  -2  598.69   22.77
   0   6   2  604.21   17.72
   0   6  -2  604.20   20.11
   0  -6  -2  579.50   17.20
   0   6   3   20.03    2.64
   0   6  -3   31.61    3.64
   0   6  -3   26.21    4.34
   0  -6  -3   29.06    3.70
   0   6   3   22.07    2.30
   0  -6  -3   21.87    1.24
   0   6  -4   25.30    4.65
   0   6   4   17.54    2.56
   0  -6  -4   23.51    3.75
   0   6  -4   14.91    3.11
   0  -6  -4   17.20    3.12
   0   6   5 1042.83   30.38
   0  -6   5  919.91   27.73
   0   6   5  972.81   27.31
   0   6  -5  991.26   32.69
   0   6  -5 1029.67   36.85
   0  -6  -6    9.30    3.04
   0   6   6   12.57    2.00
   0   6  -6   16.52    4.68
   0   6   6    7.75    2.75
   0  -6  -6    9.21    1.58
   0   6  -7  806.35   28.61
   0  -6  -7  760.69   27.43
   0   6   7  862.66   25.43
   0   6   7  810.42   26.98
   0   6  -7  764.95   34.71
   0  -6  -7  796.25   23.39
   0   6  -8    6.99    3.65
   0   6  -8   12.16    6.69
   0  -6  -8    8.74    3.61
   0   6   8   11.01    3.55
   0  -6  -8   11.17    2.09
   0   6   8   12.07    3.00
   0   6   9   78.63    7.23
   0   6   9   83.83    6.04
   0   6 -10  192.42   16.51
   0  -6  10  186.65   10.78
   0   6  10  210.90   10.42
   0   6  10  175.53   19.20
   0   6  10  206.60   11.91
   0   6  11    2.11    3.72
   0   6 -11    7.56    6.61
   0  -6  11   -1.62    3.74
   0   6  11    3.95    7.63
   0   6  11    3.60    4.69
   0   6 -12  369.55   22.86
   0   6  12  416.90   19.26
   0   6 -13   -4.66    6.96
   0   6  13    6.32    9.12
   0   6  13   -2.11    5.73
   0   6 -14  131.39   13.99
   0   6  14  132.34   17.53
   0  -8   0 1261.05   41.31
   0   8   0 1231.93   35.28
   0   8   0 1184.62   41.88
   0   8   1    1.44    1.70
   0  -8  -1    4.72    3.13
   0   8  -1    3.59    3.33
   0   8   1    7.12    3.57
   0  -8   1    2.21    3.26
   0   8  -2  379.28   18.84
   0   8   2  347.86   18.77
   0  -8   2  369.99   17.32
   0   8  -2  365.08   14.41
   0   8  -2  360.93   12.21
   0   8   2  361.62   17.64
   0   8   2  385.52   13.14
   0  -8  -2  389.08   17.40
   0   8  -3   31.67    6.38
   0   8  -3   46.85    3.36
   0  -8  -3   29.77    4.94
   0   8  -3   40.94    4.74
   0   8  -4    3.98    2.07
   0  -8  -4    4.57    3.66
   0  -8   4    3.95    4.01
   0  -8  -4    5.53    3.52
   0   8  -4    0.64    4.64
   0   8  -4    2.88    3.11
   0   8  -5  494.49   16.09
   0  -8  -5  491.95   20.71
   0   8  -5  476.46   24.18
   0   8  -5  448.57   19.74
   0   8   5  460.33   16.57
   0   8   6    4.30    2.73
   0   8  -6    0.80    5.22
   0  -8  -6    7.28    4.28
   0  -8   6   11.01    4.45
   0   8  -6    5.96    4.11
   0   8  -7  489.31   22.11
   0   8   7  522.54   19.04
   0  -8  -7  508.67   20.86
   0  -8   7  440.92   20.61
   0   8  -7  477.08   27.38
   0   8  -8    0.50    4.27
   0   8   8    1.67    3.64
   0   8  -8    4.22    6.69
   0  -8  -8    1.22    4.24
   0  -8   8   -0.44    4.27
   0  -8   9   55.23    7.27
   0   8  -9   46.12    7.27
   0  -8  -9   66.68    7.32
   0   8  -9   71.70   12.73
   0   8   9   61.95   12.17
   0   8   9   59.18    6.55
   0   8  10  110.44   17.06
   0   8 -10  130.80   11.34
   0   8 -10  134.58   16.91
   0  -8  10  137.76   10.35
   0   8  10  135.08   10.03
   0   8  11    3.16    8.86
   0   8 -11    5.43    7.84
   0   8 -11    0.55    5.49
   0   8  11   -1.35    5.24
   0  -8  11   -0.41    5.03
   0   8 -12  205.84   14.47
   0   8 -12  188.09   18.57
   0  -8  12  205.54   12.32
   0   8 -13   11.28    8.59
   0   8  13   -1.47    9.70
   0   8 -13    5.84    6.81
   0  10   0  630.96   29.47
   0 -10   0  634.05   28.59
   0  10   1    1.85    4.22
   0 -10   1   -2.31    4.59
   0 -10  -1    1.71    4.60
   0  10  -1    4.67    4.97
   0  10   2  177.35   13.33
   0 -10  -2  191.59   13.11
   0 -10   2  164.11   12.60
   0  10  -2  157.35   13.73
   0  10  -3   12.89    6.52
   0 -10  -3    9.04    5.29
   0  10  -3    9.67    3.90
   0 -10   3   16.06    5.39
   0  10  -4   10.62    6.09
   0  10  -4   14.14    4.39
   0 -10  -4   13.60    5.79
   0  10  -5  292.12   16.00
   0 -10   5  313.27   17.71
   0 -10  -5  321.92   17.93
   0  10  -5  291.07   21.04
   0 -10   6    0.56    5.17
   0 -10  -6    4.86    5.48
   0  10  -6    3.69    4.78
   0  10  -6    4.87    7.18
   0 -10   7  217.92   14.59
   0  10  -7  186.82   14.46
   0  10  -7  223.81   20.19
   0  10  -8   -0.64    5.95
   0 -10  -8    3.43    5.42
   0 -10   8    5.46    5.69
   0 -10   9   37.30    7.62
   0  10   9   35.71   12.21
   0  10  -9   26.83   11.57
   0 -10  -9   41.30    7.47
   0  10  -9   40.77    8.22
   0 -10  10   56.62    8.73
   0  10 -10   60.70   14.17
   0  10  10   59.95   15.38
   0  10 -10   56.39    9.78
   0  10 -11   -0.61    6.62
   0  10 -11    1.26    8.92
   0  10  11    6.73   11.50
   0 -10  11   14.59    6.45
   0  12   0  152.73   15.12
   0 -12   0  149.54   14.50
   0  12   1    0.76    6.56
   0 -12  -1    0.71    5.89
   0 -12   1    4.28    6.52
   0  12  -1    6.59    7.18
   0 -12  -2   60.58   10.34
   0 -12   2   80.56   10.66
   0  12   2   92.47   11.79
   0  12  -2   53.66   10.83
   0  12  -3   19.29    8.19
   0 -12   3   16.81    7.77
   0  12  -4  -10.80    8.74
   0 -12  -4   -0.71    6.61
   0  12  -5  147.17   18.11
   0 -12  -5  188.95   14.97
   0 -12   5  166.06   14.93
   0 -12   6   -2.01    7.40
   0 -12  -6    9.43    7.18
   0  12  -6    5.68    8.94
   0 -12   7   95.56   11.93
   0 -12  -7  117.09   12.10
   0 -12   8    0.63    7.03
   0  12  -8   -5.37   10.38
   0 -12  -8    8.24    7.36
   0  12   8   10.25   10.60
  -1   1  16  225.49   17.91
  -1   1  16  237.20   15.80
   1   1 -16  228.97   14.38
   1   1 -16  201.28   14.51
  -1  -1  16  222.95   15.54
  -1  -1  15   -1.15    5.53
   1   1 -15    5.25    5.73
   1  -1 -15    5.80    5.18
  -1   1  15   12.89    7.70
  -1   1  15   -0.59    5.66
  -1   1  14  173.74   12.69
  -1   1  14  167.50   14.52
   1  -1 -14  167.28   11.07
   1   1 -14  179.73   12.03
  -1  -1  14  197.74   13.28
  -1  -1  13  160.28   11.62
   1  -1 -13  171.54   10.36
  -1   1  13  150.86   11.40
   1   1 -13  155.32   10.66
   1   1 -12   11.96    4.31
  -1  -1  12    9.03    4.32
  -1   1  12   14.75    4.49
   1  -1 -12   14.93    4.12
   1   1 -11  963.67   32.53
  -1   1  11  955.95   33.47
  -1  -1  11  952.44   33.21
   1  -1 -11  958.79   31.48
  -1   1  10   82.22    6.82
   1   1 -10   95.27    6.92
   1  -1 -10   83.08    6.10
  -1  -1  10   93.86    7.07
  -1   1   9  958.43   30.65
  -1   1   9  884.95   24.87
  -1  -1   9  969.99   30.59
   1   1  -9  945.74   29.91
   1  -1  -9  979.65   29.11
   1  -1  -8   61.29    4.48
   1   1  -8   64.38    3.04
  -1   1   8   57.94    4.94
   1   1  -8   60.19    4.82
  -1  -1   8   61.41    5.06
   1   1  -7   62.21    4.46
   1   1  -7   60.70    2.92
  -1  -1   7   62.22    4.62
  -1   1   7   67.40    4.79
   1  -1  -7   64.68    4.20
   1   1  -6 1892.78   51.60
   1  -1  -6 1988.37   53.53
  -1  -1   6 1915.21   54.30
  -1   1   6 1805.45   54.34
   1   1  -6 1943.38   54.14
   1  -1  -5   94.09    4.44
  -1   1   5  105.23    4.14
  -1   1   5   87.40    4.85
   1   1  -5   99.30    4.92
  -1  -1   5   88.09    4.75
   1  -1  -4 5898.38  158.87
  -1   1   4 5860.40  158.25
   1   1  -4 6155.12  159.58
   1  -1  -3  535.07   15.97
   1   1  -3  535.03   15.98
   1   1  -3  565.84   15.83
  -1   1   3  521.72   15.00
  -1   1   2  901.39   25.04
   1   1  -2  973.43   25.72
   1   1  -2  950.71   25.99
  -1  -1   2  940.53   25.70
   1  -1  -2  937.29   25.87
   1  -1  -2  940.95   26.24
   1  -1  -1 1730.70   47.60
  -1  -1   1 1665.05   46.95
   1   1  -1 1791.46   47.68
   1   1  -1 1795.07   46.74
  -1   1   1 1757.14   47.51
   1  -1  -1 1804.37   47.10
  -1  -1   1 1714.85   46.65
  -1   1   0   12.39    1.24
   1   1   0   19.01    1.33
  -1   1  -1 8196.29  225.16
  -1  -1  -1 8757.36  224.90
   1  -1   1 8266.73  224.81
  -1   1  -1 8783.21  225.62
  -1  -1  -1 8779.07  225.47
  -1  -1  -1 8311.81  224.84
  -1   1  -2 2007.79   56.01
   1  -1   2 2159.80   56.20
  -1  -1  -2 2014.15   55.51
  -1  -1  -2 2057.14   56.12
  -1  -1  -2 2136.27   56.25
  -1   1  -2 2136.42   56.42
  -1   1  -3 1943.63   53.47
   1  -1   3 1883.17   53.30
  -1  -1  -3 1926.34   52.95
  -1  -1  -3 1933.18   52.64
   1   1   3 2094.09   54.47
  -1  -1  -4   27.48    1.99
   1   1   4   33.29    1.30
  -1   1  -4   29.39    2.38
  -1   1  -4   28.86    1.29
   1  -1   4   34.51    2.55
  -1  -1  -4   30.83    2.16
  -1   1  -5  105.93    5.21
  -1  -1  -5   95.12    4.54
   1  -1   5  107.13    5.33
   1   1   5  105.53    3.22
  -1   1  -5   97.22    3.44
   1   1   6 1205.46   35.88
  -1   1  -6 1258.13   35.60
  -1   1  -6 1177.41   32.63
  -1  -1  -6 1207.03   34.60
   1  -1   6 1194.96   35.72
  -1   1  -7  122.71    6.39
   1  -1   7  113.27    6.48
  -1  -1  -7  116.84    5.78
   1   1   7  107.58    6.40
  -1   1  -7  104.81    4.00
  -1   1  -8 1517.28   43.57
  -1  -1  -8 1499.59   42.54
  -1   1  -8 1410.50   39.37
   1  -1   8 1424.33   43.85
   1   1   8 1507.59   44.39
  -1   1  -9  244.35   11.33
   1   1   9  221.05   11.60
  -1  -1  -9  255.18   10.76
   1  -1   9  250.03   11.87
   1   1  10  468.78   19.15
  -1  -1 -10  484.57   17.47
   1  -1  10  448.59   13.65
  -1   1 -10  461.32   18.12
   1  -1  10  479.52   19.05
  -1  -1 -11   38.03    4.96
   1   1  11   43.52    5.88
   1  -1  11   55.01    6.28
  -1   1 -11   53.26    5.81
   1  -1  12   35.26    6.06
  -1  -1 -12   49.73    5.63
   1   1  12   50.29    6.71
  -1   1 -12   45.93    6.07
   1  -1  13  359.41   18.14
   1   1  13  370.62   18.48
  -1  -1 -13  359.91   16.20
  -1   1 -13  363.47   17.14
  -1  -1 -14   89.61    8.40
   1   1  14   83.18   10.91
  -1   1 -14  102.64    9.19
   1  -1  14   95.07    9.58
   1   1  14   98.98   10.03
  -1   1 -15  243.29   15.10
   1  -1  15  300.18   17.10
   1   1  15  263.77   18.27
  -1   1 -15  284.18   15.65
  -1  -1 -15  288.99   14.93
   1   1  15  253.83   16.51
   1   1  16   10.67    6.93
   1   1  16   -1.56    9.02
  -1   1 -16   12.73    7.08
  -1   3  15    5.95    6.62
  -1   3  15   -6.46    7.51
   1   3 -15    1.06    5.81
  -1  -3  15    8.14    5.96
   1   3 -15   -3.53    6.40
   1   3 -14   61.26    8.32
  -1  -3  14   58.84    8.17
   1   3 -14   74.86    8.88
  -1   3  14   68.31    8.82
   1   3 -13   99.99   10.13
   1  -3 -13  114.60    8.06
  -1  -3  13  122.23    9.90
  -1   3  13  126.80   10.54
   1   3 -13  124.47    9.86
  -1   3  13   88.69   12.49
  -1   3  12   27.79    5.68
  -1   3  12    7.83    6.30
  -1  -3  12   25.91    5.46
   1  -3 -12   20.04    4.25
   1   3 -12   16.22    5.49
   1   3 -12   16.43    5.34
   1  -3 -11  772.36   25.39
  -1   3  11  759.58   28.22
   1   3 -11  739.39   29.66
  -1  -3  11  746.03   27.76
   1   3 -11  770.57   23.48
   1   3 -11  770.20   28.34
  -1  -3  10   54.75    5.58
  -1   3  10   51.65    5.58
   1   3 -10   49.75    6.73
   1  -3 -10   47.27    4.46
   1   3 -10   50.68    5.59
   1   3  -9  804.52   26.59
  -1  -3   9  724.51   25.47
  -1   3   9  758.11   26.32
   1   3  -9  722.87   29.22
   1  -3  -9  733.14   23.65
   1   3  -8   77.56    8.15
   1   3  -8   90.64    6.44
  -1   3   8   87.32    6.27
   1  -3  -8   86.44    5.04
  -1  -3   8   77.79    5.66
  -1   3   8   82.94    3.82
   1   3  -7   29.41    5.51
  -1   3   7   28.90    1.88
  -1  -3   7   30.29    3.27
   1  -3  -7   29.80    2.76
  -1   3   7   26.40    3.28
   1   3  -7   33.09    3.59
   1  -3  -6 1553.31   42.21
   1   3  -6 1579.08   51.34
  -1   3   6 1502.62   43.89
  -1  -3   6 1470.11   43.18
   1   3  -6 1529.24   44.32
  -1   3   6 1468.67   40.48
   1   3  -5  214.62   11.93
  -1   3   5  212.59    8.63
  -1  -3   5  202.87    8.02
  -1   3   5  204.87    6.02
   1  -3  -5  224.45    9.08
   1  -3  -4 4044.39  112.30
   1   3  -4 4259.74  115.44
  -1  -3   4 4036.01  110.69
  -1   3   4 4170.10  111.44
  -1  -3   3  244.38    8.00
  -1   3   3  237.31    8.77
  -1  -3   3  243.40    7.68
   1   3  -3  268.02   10.93
   1   3  -3  250.68    7.84
   1  -3  -3  252.58    9.74
  -1  -3   2  885.30   24.76
   1   3  -2  912.65   27.37
   1   3  -2  848.32   24.77
   1   3  -2  881.83   25.77
  -1   3   2  876.12   25.26
  -1  -3   2  903.76   24.19
  -1   3   2  861.11   26.66
   1  -3  -2  894.72   25.77
  -1   3   2  868.59   23.82
  -1  -3   1  303.52    9.77
   1   3  -1  297.61    9.92
  -1  -3   1  306.65    9.54
   1   3  -1  298.48    9.80
   1  -3  -1  310.98    9.43
   1  -3  -1  305.00    9.54
  -1   3   1  305.81    8.87
  -1   3   1  298.26   10.89
   1  -3  -1  302.44   10.42
   1   3  -1  292.22    9.67
   1   3  -1  287.73   10.93
  -1  -3   0   83.78    3.26
   1  -3   0   78.40    3.51
   1   3   0   75.93    2.93
   1  -3   0   77.75    3.73
   1   3   0   81.44    3.24
  -1   3   0   77.25    3.21
  -1  -3   0   77.09    3.81
  -1   3   0   75.30    4.40
   1   3   0   76.98    4.43
  -1  -3   0   83.89    3.23
  -1   3   0   94.58    3.78
  -1  -3  -1 5622.99  149.60
  -1   3  -1 5635.78  150.64
  -1  -3  -1 5675.47  149.20
  -1  -3  -1 5625.32  149.53
  -1   3  -1 5670.40  151.96
   1  -3   1 5543.48  150.11
   1  -3   1 5521.84  150.36
  -1  -3  -1 5570.23  149.00
   1   3   1 5744.11  149.72
   1   3   1 5552.70  149.41
  -1  -3  -1 5600.85  149.10
  -1   3  -2  372.80   10.89
  -1  -3  -2  378.08   11.38
  -1   3  -2  356.77   12.54
  -1  -3  -2  380.46   11.72
  -1  -3  -2  397.68   12.38
   1   3   2  378.56   11.82
   1   3   2  381.97   11.68
   1  -3   2  385.96   11.40
  -1   3  -2  381.54   13.70
   1   3   2  367.46   11.00
  -1  -3  -3 2240.81   61.17
  -1   3  -3 2244.66   64.08
  -1  -3  -3 2384.42   62.58
  -1   3  -3 2220.70   60.43
   1  -3   3 2232.44   59.86
   1  -3   3 2174.20   60.89
   1   3   3 2175.82   61.34
  -1   3  -4  236.22   11.39
   1   3   4  247.75    9.13
   1  -3   4  226.59    8.54
  -1  -3  -4  241.47    9.36
   1  -3   5  184.34    7.71
  -1   3  -5  184.82    5.99
  -1  -3  -5  182.47    6.57
  -1  -3  -5  201.68    8.29
  -1   3  -5  178.66    8.30
   1   3   5  178.16    8.01
  -1   3  -5  192.87   11.16
  -1   3  -6 1346.54   38.23
   1  -3   6 1255.63   37.13
   1   3   6 1238.19   34.03
   1   3   6 1254.05   37.68
  -1  -3  -6 1261.56   35.49
  -1   3  -6 1226.18   34.67
  -1   3  -7  126.53    5.12
   1  -3   7  126.83    6.92
  -1   3  -7  143.90   10.44
   1   3   7  126.40    4.61
  -1  -3  -7  117.02    5.64
   1   3   7  129.12    7.33
  -1   3  -7  138.86    7.55
  -1  -3  -8 1600.55   45.07
  -1   3  -8 1540.54   44.03
   1   3   8 1588.55   47.90
   1  -3   8 1675.36   47.49
  -1   3  -8 1687.77   48.42
  -1   3  -8 1656.93   52.01
   1   3   8 1555.54   43.36
  -1   3  -9  132.88    5.90
   1  -3   9  140.74    8.35
  -1   3  -9  131.32   10.04
   1   3   9  140.60    8.72
  -1   3  -9  129.66    8.45
  -1  -3  -9  123.30    6.63
   1  -3  10  222.61    9.49
   1   3  10  202.80   15.78
  -1   3 -10  243.29    9.08
  -1   3 -10  244.56   12.40
  -1  -3 -10  235.91   10.11
   1   3  10  247.38   12.71
   1  -3  10  235.00   12.06
  -1   3 -10  213.21   13.30
  -1  -3 -11   47.32    4.75
  -1   3 -11   42.99    6.53
   1   3  11   52.45    6.53
  -1   3 -11   43.68    5.96
  -1   3 -11   44.73    3.81
   1  -3  11   41.85    5.75
   1  -3  11   46.41    3.95
   1   3  11   43.24    8.20
  -1   3 -12   75.93    8.20
  -1  -3 -12   85.71    6.53
  -1   3 -12   87.15    8.38
   1   3  12   63.59    9.90
   1   3  12   76.96    8.43
   1  -3  12   87.83    8.24
   1  -3  13  446.72   19.89
  -1   3 -13  389.49   19.85
  -1  -3 -13  425.03   16.83
   1   3  13  386.34   19.70
  -1   3 -13  441.87   19.98
   1   3  13  399.01   23.97
   1  -3  14   60.86    8.47
   1   3  14   61.92    8.60
  -1   3 -14   70.72    8.90
   1   3  14   64.30   11.20
  -1   3 -14   82.29    9.04
  -1   3 -15  222.20   15.27
   1   3  15  259.23   16.45
   1   3  15  221.48   18.69
   1   5 -15   -1.40    6.86
  -1   5  15   12.35    9.65
  -1   5  15    2.95    6.56
   1   5 -14   66.94   10.63
  -1   5  14   63.16   12.27
  -1   5  14   66.11    9.06
  -1  -5  13  137.48   10.44
  -1   5  13   95.28   14.78
  -1   5  13  129.33   11.12
   1   5 -13  140.57   11.48
   1   5 -13  131.98   12.97
  -1   5  12    9.40    7.65
  -1   5  12    3.87    4.70
   1   5 -12    4.37    5.84
  -1  -5  12   14.43    4.92
   1   5 -12   13.19    5.24
  -1  -5  12    9.13    3.80
   1   5 -11  573.35   23.88
   1   5 -11  502.18   26.61
  -1   5  11  579.22   23.40
  -1  -5  11  556.75   20.74
  -1  -5  11  632.84   22.89
  -1  -5  10   18.27    4.05
   1   5 -10   11.93    6.22
  -1   5  10   20.41    4.62
   1  -5 -10   18.08    3.11
   1   5 -10   23.97    5.04
  -1  -5   9  516.22   18.30
  -1   5   9  461.20   18.82
   1  -5  -9  454.41   15.57
   1   5  -9  439.32   25.34
  -1   5   8   70.75    5.93
   1  -5  -8   67.37    4.14
  -1  -5   8   56.06    4.97
   1   5  -8   56.04    9.09
   1   5  -7   31.04    6.42
   1  -5  -7   29.73    4.19
   1  -5  -7   32.05    2.76
  -1  -5   7   33.57    3.62
  -1   5   7   35.58    4.08
   1   5  -6 1323.10   45.63
  -1  -5   6 1279.78   37.78
   1   5  -6 1260.81   40.00
  -1   5   6 1290.89   38.84
   1  -5  -6 1307.47   39.94
  -1   5   5   50.47    3.20
  -1  -5   5   50.74    3.48
   1   5  -5   59.78    4.93
   1  -5  -5   61.51    5.19
  -1   5   5   60.96    4.23
   1   5  -5   50.05    6.07
  -1  -5   4 1885.47   50.79
  -1  -5   4 1785.87   50.51
   1  -5  -4 1864.54   54.44
  -1   5   4 1891.96   51.83
  -1   5   4 1797.67   49.71
  -1   5   4 1840.03   57.13
   1   5  -4 1867.57   53.67
   1   5  -4 1874.16   56.93
  -1   5   3  366.72   11.55
   1  -5  -3  330.56    9.53
   1   5  -3  372.81   13.26
  -1   5   3  361.63   15.67
   1  -5  -3  368.43   13.28
   1   5  -3  343.78   13.12
  -1   5   3  349.71   14.19
  -1   5   3  347.77   12.12
   1   5  -3  356.57   15.22
  -1   5   2  362.34   11.33
   1   5  -2  370.48   11.28
  -1   5   2  350.49   12.08
   1   5  -2  354.84   14.97
  -1   5   2  370.63   14.55
   1  -5  -2  380.81   13.89
   1   5  -2  362.02   12.93
   1   5  -1  397.56   13.39
   1   5  -1  412.76   16.02
   1  -5  -1  430.99   15.35
  -1   5   1  406.97   11.78
  -1   5   1  413.94   13.08
   1   5  -1  405.22   12.28
  -1   5   1  405.93   15.76
   1  -5   0   78.77    5.32
  -1   5   0   65.64    3.49
  -1   5   0   71.98    3.99
   1   5   0   79.07    5.59
  -1   5   0   77.20    5.57
   1   5   1 2986.95   81.27
  -1   5  -1 2950.27   82.66
  -1   5  -1 3052.39   81.33
  -1  -5  -1 3063.68   81.41
  -1  -5  -1 2954.09   80.75
  -1   5  -1 3017.12   85.38
  -1  -5  -1 2960.93   79.99
  -1  -5  -1 3066.81   81.12
  -1  -5  -2  155.12    7.78
  -1  -5  -2  160.26    6.17
  -1   5  -2  166.51    9.12
   1   5   2  166.05    6.45
  -1  -5  -2  155.99    5.15
  -1   5  -2  150.04    7.35
   1   5   2  155.94    5.89
   1   5   3 1705.99   47.08
  -1   5  -3 1638.41   48.96
  -1  -5  -3 1697.32   48.75
  -1   5  -3 1616.07   51.31
  -1  -5  -4   71.61    4.76
   1   5   4   77.83    4.51
  -1   5  -4   72.08    5.41
  -1   5  -4   58.16    6.05
   1  -5   4   67.96    3.48
   1   5   4   72.19    3.40
  -1   5  -4   65.19    3.28
  -1  -5  -4   87.58    5.82
  -1   5  -5  269.80   12.28
   1   5   5  291.39   10.16
  -1  -5  -5  287.56   12.21
   1   5   5  281.19   11.23
  -1   5  -5  292.57   15.19
   1   5   6  975.60   29.07
  -1  -5  -6 1016.91   31.13
   1  -5   6 1007.38   29.75
  -1   5  -6 1037.26   36.92
  -1  -5  -6  926.87   27.28
   1   5   6  972.62   30.39
  -1   5  -6  908.16   31.30
  -1   5  -7  102.29   10.60
   1  -5   7   98.74    6.21
   1   5   7   99.90    6.82
  -1  -5  -7  116.81    7.18
  -1  -5  -7  102.30    4.62
   1   5   8  883.46   30.13
   1   5   8  879.77   39.04
   1  -5   8  927.93   29.22
  -1  -5  -8  870.74   26.21
  -1   5  -9  114.21   11.50
   1  -5   9  101.60    7.12
  -1  -5  -9  107.77    5.45
   1   5   9  106.52    7.98
   1   5   9   96.38   12.87
   1  -5   9  110.02    7.41
  -1   5  -9   90.21    7.84
   1   5  10  172.21   17.73
  -1   5 -10  218.48   16.03
  -1   5 -10  219.92   12.81
   1   5  10  232.56   12.78
   1  -5  10  266.13   12.34
   1  -5  10  209.45   10.71
   1  -5  11   94.31    6.83
   1   5  11   82.66   12.71
  -1   5 -11   88.89   10.49
   1   5  11   95.30    8.73
  -1   5 -11   87.82    8.80
   1   5  12   38.46    6.64
  -1   5 -12   41.90    6.86
   1   5  12   38.94    9.69
  -1   5 -12   40.72    8.04
   1   5  13  296.48   16.66
   1   5  13  266.62   22.34
  -1   5 -13  273.77   17.79
  -1   5 -14   29.48    8.22
   1   5  14   39.16    7.85
   1   5  14   31.93   10.36
  -1   5 -15  184.87   15.17
   1   5  15  181.77   18.78
  -1   7  14   44.59    8.26
   1   7 -14   50.33    9.33
   1   7 -14   45.29   10.60
  -1   7  14   40.90   12.44
  -1   7  13   96.59   10.28
  -1   7  13   79.33   15.31
   1   7 -13   88.02   12.99
   1   7 -12   23.76    8.98
  -1   7  12    2.94    9.44
  -1   7  12   15.09    5.73
  -1  -7  12   17.23    5.45
  -1  -7  11  356.89   16.43
   1   7 -11  313.61   23.19
  -1   7  11  380.09   17.68
  -1   7  11  332.34   28.37
  -1   7  10   12.68    4.75
   1   7 -10   20.91    8.67
  -1  -7  10   19.06    5.24
   1   7  -9  187.90   19.06
  -1   7   9  226.86   12.05
  -1  -7   9  217.36   12.21
  -1   7   8   13.00    3.93
   1  -7  -8   16.48    4.73
   1   7  -8   19.08    7.34
  -1   7   7    9.65    3.23
   1   7  -7   14.81    4.26
   1  -7  -7    7.46    3.70
   1   7  -7   18.66    6.74
  -1   7   6  609.41   20.91
   1  -7  -6  638.15   23.56
   1   7  -6  584.77   23.47
   1   7  -6  553.89   27.59
   1   7  -5   10.54    3.62
   1   7  -5   17.04    4.84
   1  -7  -5    9.06    3.64
  -1   7   5   10.66    2.58
   1   7  -4 1415.01   44.62
   1  -7  -4 1443.36   44.41
   1   7  -4 1409.15   48.90
  -1   7   4 1445.02   41.56
   1  -7  -4 1479.29   46.50
  -1   7   4 1421.86   49.19
   1  -7  -3    3.97    3.01
  -1   7   3    2.04    2.98
   1   7  -3    6.04    1.62
  -1   7   3    3.97    1.60
  -1  -7   3    5.77    0.82
  -1   7   3    3.49    2.01
   1   7  -3    8.63    2.71
   1   7  -3    9.07    3.82
  -1   7   3    4.77    3.50
   1   7  -2  227.82    9.62
  -1   7   2  212.71    8.58
   1   7  -2  209.77   12.24
  -1   7   2  221.27   11.88
   1   7  -2  203.14    7.47
  -1   7   2  218.39   12.71
   1  -7  -2  200.54   10.96
   1   7  -1  131.48    9.10
  -1   7   1  135.27    6.17
  -1   7   1  129.89    9.03
  -1   7   1  126.13    9.48
   1   7  -1  130.23    6.45
   1  -7  -1  154.00    9.21
   1  -7   0   74.10    2.78
   1  -7   0   84.92    6.80
   1   7   0   77.49    3.91
   1   7   0   70.58    6.69
  -1   7   0   82.39    7.09
  -1  -7   0   76.28    3.16
  -1  -7   0   75.15    6.53
  -1   7  -1 1678.07   48.08
  -1   7  -1 1759.72   49.75
   1   7   1 1732.61   48.05
   1  -7   1 1707.18   52.98
  -1   7  -1 1694.12   54.09
  -1  -7  -1 1752.02   53.03
  -1   7  -2  191.09   11.58
  -1   7  -2  178.78    7.41
  -1  -7  -2  199.80   10.67
   1  -7   2  180.26   10.46
   1   7   2  200.77    7.92
  -1   7  -2  197.23    9.32
  -1  -7  -3  831.58   28.74
  -1   7  -3  853.71   25.13
  -1   7  -3  838.53   31.46
  -1   7  -3  799.28   27.78
  -1  -7  -4   33.69    4.30
  -1   7  -4   31.42    5.72
  -1  -7  -4   30.81    4.77
   1  -7   4   21.67    4.38
  -1   7  -4   22.09    4.26
   1   7   4   31.52    3.20
   1  -7   5   28.89    4.76
  -1   7  -5   30.86    4.75
   1   7   5   29.46    3.52
  -1  -7  -5   34.34    5.03
  -1   7  -5   23.37    5.68
  -1   7  -6  346.56   20.31
  -1  -7  -6  372.03   16.12
  -1   7  -6  338.63   16.59
   1  -7   6  344.19   15.91
   1   7   6  355.85   14.23
   1   7   7   29.99    2.73
  -1  -7  -7   35.45    5.11
  -1   7  -7   32.39    5.22
   1   7   7   32.36    4.33
   1  -7   7   27.77    4.92
  -1   7  -7   25.82    7.26
  -1  -7  -8  712.12   25.51
  -1   7  -8  697.16   34.38
   1  -7   8  655.86   25.38
   1   7   8  714.36   25.01
   1   7   8  661.20   33.93
  -1   7  -8  687.83   26.96
   1   7   9   24.37    8.40
  -1   7  -9   22.38    8.26
   1  -7   9   26.30    5.42
  -1   7  -9   23.39    5.42
   1   7   9   21.16    4.97
  -1   7 -10  225.81   19.01
  -1   7 -10  200.63   13.27
   1  -7  10  205.55   12.01
   1   7  10  227.42   12.77
   1   7  10  187.54   20.59
   1  -7  11   67.45    7.21
  -1   7 -11   69.19   11.41
   1   7  11   59.97    7.66
  -1   7 -11   52.40    8.01
   1   7  11   67.37   13.58
   1   7  12   49.94    7.53
  -1   7 -12   36.61    9.90
  -1   7 -12   45.49    8.12
   1   7  12   46.58   12.26
   1   7  13  183.03   20.76
  -1   7 -13  216.20   14.84
  -1   7 -13  188.61   16.86
  -1   7 -14   26.66    7.94
   1   9 -12    4.67    6.47
   1   9 -12    4.57    9.38
  -1   9  12   -1.69   10.25
  -1  -9  12    7.83    5.91
   1   9 -11  158.32   19.15
   1   9 -11  188.26   14.37
  -1  -9  11  187.66   12.90
  -1   9  11  160.52   22.26
  -1  -9  10   23.71    6.60
   1   9 -10    4.04    9.10
   1   9 -10    8.00    6.14
   1   9  -9  116.64   11.49
   1  -9  -9  122.90   10.18
   1   9  -9  131.86   17.40
  -1  -9   9  127.41   10.79
  -1  -9   8    9.10    5.24
   1   9  -8    4.00    5.13
   1   9  -8    1.14    7.40
   1  -9  -8    3.68    4.94
   1  -9  -7   20.54    5.62
   1   9  -7   21.69    6.17
  -1  -9   7   21.35    5.81
   1   9  -7   25.91    7.86
   1   9  -6  330.44   21.92
   1  -9  -6  352.69   17.57
   1   9  -6  306.40   16.88
  -1  -9   6  321.61   17.20
  -1  -9   5   14.78    5.22
   1   9  -5    7.97    6.23
   1  -9  -5   18.31    5.35
   1   9  -5   13.70    4.59
   1   9  -4  524.52   21.10
   1   9  -4  545.95   16.86
  -1   9   4  531.48   26.81
   1  -9  -4  587.21   24.87
   1   9  -4  546.85   26.80
  -1  -9   3   22.03    5.44
   1   9  -3   18.63    3.94
   1  -9  -3   21.36    5.35
  -1   9   3   21.37    6.45
   1   9  -3   16.06    5.77
  -1   9   3   18.85    5.44
   1   9  -2  133.03   11.51
  -1   9   2  128.84   11.22
   1   9  -2  132.39    5.52
  -1   9   2  131.00    6.81
  -1   9   2  125.99   10.53
  -1  -9   2  136.39   10.61
   1  -9  -2  136.12   10.26
   1  -9  -1  105.15    9.23
   1   9  -1   91.28    4.63
   1   9  -1  115.02   10.21
  -1   9   1   92.62    9.14
  -1   9   1  107.94    5.70
  -1  -9   1   99.47    9.25
   1   9   0   26.92    2.82
  -1   9   0   32.57    3.24
   1   9   0   31.78    5.92
  -1   9   0   32.04    6.05
   1  -9   0   33.16    6.05
  -1  -9   0   28.10    5.71
  -1  -9  -1  725.41   28.82
  -1   9  -1  740.48   22.06
  -1   9  -1  675.64   29.28
   1  -9   1  667.85   28.02
  -1   9  -2   83.53    9.58
  -1  -9  -2   89.92    8.60
   1  -9   2   85.52    8.37
  -1   9  -3  368.43   16.09
  -1   9  -3  385.80   13.11
  -1   9  -3  367.94   20.59
  -1  -9  -3  395.59   18.37
   1  -9   4    8.48    4.85
  -1  -9  -4    2.15    4.08
  -1   9  -4    5.84    5.48
  -1   9  -4    5.91    2.47
  -1  -9  -4    4.09    4.46
  -1   9  -4    0.39    3.68
  -1   9  -5   46.86    4.19
  -1  -9  -5   48.94    6.98
  -1   9  -5   45.38    6.37
  -1   9  -5   38.35    8.33
   1  -9   5   44.68    6.55
  -1   9  -6  239.01   10.29
   1  -9   6  241.40   14.40
  -1  -9  -6  246.83   14.15
  -1   9  -6  217.67   14.11
  -1   9  -6  205.42   17.51
  -1  -9  -7   19.30    5.62
   1   9   7   35.38    9.24
  -1   9  -7   28.24    6.45
  -1   9  -7   15.75    7.42
   1  -9   7   20.65    5.69
  -1  -9  -8  277.59   14.74
  -1   9  -8  252.81   16.54
   1   9   8  257.19   21.87
  -1   9  -8  258.51   21.70
   1  -9   8  264.09   14.95
  -1  -9  -9   51.28    7.25
   1   9   9   21.59    9.94
   1  -9   9   30.05    6.58
  -1   9  -9   37.15   11.06
  -1   9  -9   28.13    7.21
   1   9  10   94.49   16.84
  -1   9 -10   89.35   10.75
   1  -9  10  132.16   10.61
  -1   9 -10  106.02   15.96
  -1   9 -11   37.16   12.05
   1  -9  11   30.06    6.96
  -1   9 -11   26.43    7.89
   1   9  11   12.97   12.20
  -1   9 -12   20.19    7.15
   1   9  12   18.71   11.27
  -1   9 -12    9.34    9.56
  -1 -11  10    4.48    6.81
   1  11 -10   -0.67    6.97
  -1 -11   9  114.10   11.77
   1 -11  -9  118.62   11.17
   1  11  -9   75.36   12.29
   1  11  -9   95.51   17.41
   1 -11  -8   14.59    6.93
   1  11  -8   10.11    6.67
  -1 -11   8   18.19    7.54
   1  11  -8   -2.58   10.83
  -1 -11   7   16.76    7.24
   1  11  -7    5.36    5.96
   1  11  -7   22.14    9.87
   1 -11  -7    9.16    6.21
  -1 -11   6  114.11   11.56
   1 -11  -6  139.08   12.37
   1  11  -6  102.13   10.36
   1  11  -6  127.49   15.54
  -1 -11   5   15.31    6.70
   1  11  -5   25.33    8.45
   1 -11  -5   21.81    7.67
   1  11  -5   21.22    5.55
  -1  11   4  245.18   19.39
   1 -11  -4  230.46   16.78
   1  11  -4  267.48   19.85
   1  11  -3   20.12    7.83
  -1 -11   3   17.51    6.64
  -1  11   3   20.65    7.10
   1 -11  -2   53.38    9.06
   1  11  -2   81.89   10.94
  -1  11   2   65.38    9.58
  -1 -11   2   71.73    9.34
  -1 -11   1   40.08    7.96
  -1  11   1   42.44    8.60
   1  11  -1   59.41    9.55
   1 -11  -1   41.31    8.09
  -1 -11   0   13.07    5.79
  -1  11   0   13.62    6.39
   1  11   0    8.53    6.55
   1 -11   0   19.84    6.37
  -1  11  -1  262.37   18.59
   1 -11   1  231.88   16.44
  -1 -11  -1  263.24   17.25
   1 -11   2   17.19    5.99
  -1  11  -2    8.70    6.76
  -1 -11  -2   20.08    6.99
  -1  11  -3  145.56   14.67
  -1 -11  -3  136.93   12.09
   1 -11   3  130.02   11.93
  -1  11  -4    7.25    6.81
  -1 -11  -4    8.31    6.25
  -1  11  -5   40.10    6.77
   1 -11   5   44.46    8.50
  -1  11  -5   43.81   10.17
  -1 -11  -5   57.50    8.66
  -1  11  -6  103.33   10.85
  -1 -11  -6  109.98   11.34
  -1  11  -6  136.92   15.77
   1 -11   6  116.31   11.55
  -1  11  -7   14.94    9.96
   1  11   7   14.58    9.79
   1 -11   7   12.55    6.60
  -1  11  -7    8.06    6.67
  -1 -11  -7   21.59    7.28
   1 -11   8  138.11   12.63
  -1  11  -8  121.02   12.94
  -1  11  -8  125.01   17.96
  -1 -11  -8  135.43   11.62
   1  11   8   86.64   15.77
   1 -11   9    8.98    7.05
  -1  11  -9    7.80    7.43
  -1  11  -9   24.70   11.62
   1  11   9    2.75   10.71
  -1 -11  -9   16.58    6.86
   1 -11  10   30.96    8.07
  -1  11 -10   22.60    8.60
   1 -13  -6   51.13   10.37
   1 -13  -5    7.95    7.42
   1  13  -5    1.11    9.99
   1 -13  -4  108.84   13.68
   1  13  -4  103.35   15.54
  -1 -13   4   94.15   13.20
  -1 -13   3    3.82    7.61
   1  13  -3    9.84    9.00
   1 -13  -3   11.67    8.29
  -1 -13   2   37.89    9.22
  -1  13   2   23.95    9.59
   1  13  -2   30.81    9.76
  -1  13   1   14.06    8.92
   1  13  -1   17.71    9.01
  -1 -13   1   14.01    7.96
  -1  13   0   18.88    9.08
   1  13   0   17.88    9.14
   1 -13   0    3.80    7.22
  -1 -13   0    8.58    7.58
   1 -13   1   99.28   12.85
  -1  13  -1   92.65   13.98
  -1 -13  -1  103.92   13.65
  -1  13  -2   15.92    8.73
   1 -13   2    7.51    7.67
  -1  13  -3   48.30   12.10
   1 -13   3   38.46   10.03
  -1  13  -4   11.49    9.37
  -1 -13  -4   16.09    8.29
  -1  13  -5   12.19    9.46
  -1 -13  -5   13.57    7.88
   1 -13   5   14.98    7.94
  -1 -13  -6   31.53    9.28
  -2   0  16   14.07    8.24
  -2   0  16   18.42    6.90
   2   0 -16    7.00    5.95
   2   0 -15  307.13   16.39
  -2   0  15  312.65   17.73
   2   0 -14   68.48    8.01
  -2   0  14   85.03    9.06
  -2   0  13  191.99   12.55
   2   0 -13  189.41   11.44
  -2   0  12   10.33    4.72
   2   0 -12   19.73    4.49
   2   0 -11  109.28    7.67
  -2   0  11  103.35    8.10
  -2   0  10  876.38   31.16
   2   0 -10  969.50   30.55
  -2   0   9  503.30   19.56
   2   0  -9  553.96   19.12
   2   0  -8  724.51   23.32
  -2   0   8  701.42   23.94
   2   0  -7  153.00    7.16
  -2   0   7  148.57    7.50
   2   0  -6   23.58    2.48
   2   0  -5 2067.70   57.36
   2   0  -4 1635.48   44.42
  -2   0   4 1576.87   44.59
  -2   0   4 1582.22   43.92
   2   0  -3 9703.08  263.32
  -2   0   3 9992.82  263.51
  -2   0   3 9999.00  263.02
  -2   0   2 1462.01   39.86
   2   0   1  308.52    9.77
  -2   0  -1  327.91    9.54
   2   0   2  953.35   25.57
   2   0   2  898.83   26.22
  -2   0  -2  945.05   25.87
  -2   0  -2  924.28   25.41
  -2   0  -3  897.59   24.15
   2   0   3  842.22   24.62
   2   0   3  846.19   25.27
  -2   0  -3  889.35   24.79
  -2   0  -4 3756.38  101.47
   2   0   4 3604.43  102.10
  -2   0  -4 3820.68  100.53
   2   0   5  216.43    8.69
  -2   0  -5  215.75    7.09
  -2   0  -5  201.99    7.97
  -2   0  -6  219.19    7.37
  -2   0  -6  213.26    8.58
   2   0   6  207.67    9.14
   2   0   7  281.21   11.79
  -2   0  -7  282.12   11.05
  -2   0  -8  153.61    7.76
   2   0   8  150.16    8.34
   2   0   9 1121.12   36.61
  -2   0  -9 1138.86   35.27
   2   0  10  449.33   18.83
  -2   0 -10  456.85   17.54
  -2   0 -11  375.78   16.03
   2   0  11  383.47   17.49
   2   0  12    7.66    4.64
  -2   0 -12   15.76    4.32
  -2   0 -13  139.79    9.71
   2   0  13  135.38   10.88
   2   0  14  203.47   13.89
  -2   0 -14  200.57   12.25
  -2   0 -15  168.53   11.65
   2   0  15  151.17   12.81
   2   0  16  149.71   14.24
  -2  -2  16   26.31    7.39
   2   2 -16   38.86    7.81
  -2   2  16   34.55   10.18
  -2   2  16   35.95    8.24
   2   2 -16   37.43    8.36
  -2  -2  15  250.75   15.86
  -2   2  15  258.82   16.28
   2   2 -15  273.39   15.85
   2  -2 -15  273.89   14.02
  -2   2  15  251.36   19.25
   2   2 -15  227.43   15.35
   2  -2 -14   57.58    6.97
  -2   2  14   53.22    7.94
  -2   2  14   31.89    9.19
   2   2 -14   42.93    7.21
  -2  -2  14   59.54    7.99
   2   2 -14   44.15    7.03
   2   2 -13  138.42   10.99
  -2  -2  13  149.58   11.06
   2   2 -13  162.87   11.09
   2  -2 -13  167.89   10.01
   2  -2 -12   27.80    4.57
  -2  -2  12   19.99    4.92
   2   2 -12   23.42    5.18
   2   2 -11   81.64    7.06
   2  -2 -11   76.57    6.13
  -2  -2  11   77.54    7.00
  -2  -2  10 1009.86   34.06
   2  -2 -10 1038.14   32.42
   2   2 -10 1052.56   34.24
  -2   2   9  241.34    7.69
   2   2  -9  263.22   11.92
   2  -2  -9  277.76   10.88
  -2  -2   9  251.48   11.68
  -2  -2   8 1082.33   33.53
   2   2  -8 1124.53   33.88
  -2   2   8 1038.53   29.67
   2  -2  -8 1119.66   32.41
   2   2  -7  264.32   10.49
  -2  -2   7  247.10   10.12
   2  -2  -7  275.09    9.59
  -2   2   7  261.66    7.86
   2  -2  -6  369.46   12.16
   2   2  -6  366.68   13.12
  -2  -2   6  360.19   12.85
   2   2  -6  348.44   10.18
  -2   2   6  364.66   11.02
  -2   2   6  376.05   18.31
  -2   2   6  358.72   11.04
  -2   2   5 1405.89   39.23
  -2   2   5 1422.60   38.81
   2   2  -5 1437.48   41.07
   2   2  -5 1429.27   38.35
  -2  -2   5 1405.01   40.53
   2   2  -4  504.90   18.92
  -2   2   4  476.41   13.68
  -2   2   4  488.93   15.35
   2   2  -4  446.28   15.38
   2  -2  -4  495.64   15.88
  -2   2   4  472.38   14.43
   2   2  -4  511.59   13.68
   2  -2  -3 4709.66  120.86
   2   2  -3 4383.08  122.38
   2   2  -3 4572.59  118.65
  -2   2   3 4469.40  119.45
  -2   2   3 4331.46  118.33
  -2  -2   3 4454.90  119.36
  -2   2   3 4478.67  119.79
   2   2  -2 2430.79   66.82
   2  -2  -2 2319.83   66.23
  -2   2   2 2379.64   65.35
   2   2  -2 2467.10   64.79
   2  -2  -2 2390.80   64.10
  -2  -2   2 2394.46   64.63
  -2  -2   2 2359.38   64.76
  -2  -2   2 2462.50   65.26
  -2   2   2 2488.81   65.08
   2   2  -1 1448.11   38.84
  -2   2   1 1373.48   39.61
   2   2  -1 1408.89   38.71
  -2  -2   1 1396.75   38.71
   2  -2  -1 1397.88   38.65
  -2  -2   1 1421.78   38.25
   2  -2  -1 1413.47   39.26
  -2  -2   1 1445.24   38.51
   2   2   0   32.45    1.37
   2   2   0   34.71    1.31
  -2  -2   0   34.81    2.37
   2  -2   0   33.99    2.17
  -2  -2   0   34.93    1.42
  -2  -2   0   32.35    2.21
  -2  -2   0   31.92    1.27
   2   2   0   34.24    2.10
  -2   2   0   32.15    2.25
   2  -2   0   29.53    1.85
  -2   2   0   31.17    2.30
  -2   2   0   32.06    1.72
   2   2   0   31.91    1.52
  -2  -2   0   30.79    1.53
   2   2   1   62.62    3.19
  -2   2  -1   55.06    3.24
   2   2   1   63.29    2.62
  -2  -2  -1   61.91    2.53
  -2  -2  -1   62.50    2.49
  -2  -2  -1   60.32    2.03
  -2  -2  -1   66.24    3.38
   2   2   1   61.15    2.40
  -2  -2  -1   58.15    3.22
  -2   2  -1   60.50    2.35
   2  -2   1   56.77    2.95
  -2  -2  -1   62.61    2.42
  -2  -2  -2 4609.48  122.52
  -2  -2  -2 4309.49  121.63
  -2   2  -2 4323.95  122.86
  -2   2  -2 4538.37  120.97
   2  -2   2 4526.78  121.30
   2  -2   2 4589.33  120.28
   2   2   2 4385.44  121.46
  -2  -2  -2 4310.45  121.24
  -2  -2  -2 4646.29  121.90
  -2   2  -3  718.27   22.18
   2  -2   3  734.52   21.61
  -2   2  -3  719.36   20.46
  -2  -2  -3  776.72   20.68
  -2  -2  -3  745.01   21.77
   2   2   3  752.48   21.91
  -2   2  -3  746.61   23.80
  -2  -2  -3  711.76   20.39
  -2  -2  -4 2137.11   59.22
   2   2   4 2217.19   60.99
  -2   2  -4 2157.67   59.16
   2  -2   4 2063.65   60.47
  -2   2  -4 2329.83   61.27
  -2  -2  -4 2198.77   60.45
   2  -2   5  696.64   22.16
  -2   2  -5  717.56   22.54
  -2  -2  -5  718.72   20.82
  -2  -2  -6  309.54   10.57
  -2   2  -6  325.64   12.20
   2  -2   6  307.95   11.88
   2  -2   7  387.27   14.58
  -2   2  -7  385.62   14.64
  -2  -2  -7  392.42   13.05
   2  -2   8  213.02   10.24
  -2   2  -8  213.54   10.28
  -2  -2  -8  221.92    8.89
   2  -2   9  947.66   27.71
   2  -2   9  993.27   31.81
  -2   2  -9 1017.25   31.70
  -2  -2  -9  939.88   29.34
  -2  -2 -10  386.73   14.85
   2  -2  10  437.42   17.50
   2   2  10  383.30   20.32
  -2   2 -10  427.46   17.13
   2  -2  10  372.66   12.65
   2   2  11  320.44   18.82
  -2  -2 -11  327.23   13.46
  -2   2 -11  317.07   15.09
   2  -2  11  324.74   15.51
  -2   2 -11  313.50   12.49
  -2   2 -12    2.44    3.01
  -2   2 -12   -0.42    4.05
   2   2  12   -0.71    5.98
   2  -2  12    6.42    4.33
  -2  -2 -12    5.91    3.52
  -2   2 -12    4.00    4.17
  -2  -2 -13  142.40    9.03
  -2   2 -13  136.74   10.51
   2  -2  13  154.63   11.35
   2   2  13  144.85   13.19
  -2   2 -13  151.57   10.86
  -2   2 -14  192.42   12.76
   2  -2  14  177.97   12.83
  -2  -2 -14  189.42   10.93
  -2   2 -14  171.55   12.33
   2   2  14  168.75   12.94
   2   2  14  148.93   14.92
   2   2  15  155.71   13.05
   2   2  15  132.10   14.48
  -2   2 -15  152.06   11.90
  -2   4  15  218.32   20.67
  -2   4  15  291.79   17.32
  -2  -4  15  277.00   16.28
   2   4 -15  245.88   17.43
   2   4 -15  304.65   17.17
  -2   4  14   21.91    9.05
  -2   4  14   15.61    6.26
  -2  -4  14   26.55    6.43
   2   4 -14   20.15    7.32
   2   4 -14   32.54    6.79
  -2   4  13  156.32   11.84
   2   4 -13  123.42   11.91
   2   4 -13  161.81   11.59
  -2  -4  13  167.15   11.51
  -2   4  12   61.25    7.40
   2  -4 -12   49.91    5.30
   2   4 -12   43.92    7.67
  -2  -4  12   44.62    4.95
  -2  -4  12   50.01    6.31
   2   4 -12   53.72    7.15
  -2  -4  11   75.47    6.84
   2  -4 -11   67.27    5.41
  -2   4  11   63.39    7.19
   2   4 -11   72.46    9.05
   2   4 -11   65.84    7.11
   2   4 -10  650.68   24.60
  -2  -4  10  640.67   23.43
  -2   4  10  636.42   24.17
   2  -4 -10  642.07   21.22
   2   4 -10  648.42   28.63
   2   4  -9  234.69   16.38
   2  -4  -9  260.51   10.05
   2   4  -9  249.60   12.39
  -2   4   9  236.06   11.93
  -2  -4   9  243.19   11.42
   2   4  -9  234.59    7.51
   2   4  -8 1125.67   33.58
   2  -4  -8 1114.43   30.23
   2   4  -8 1202.80   42.23
  -2  -4   8 1126.25   32.06
  -2   4   8 1123.08   33.03
   2   4  -7   65.79    8.57
  -2   4   7   74.26    5.41
   2  -4  -7   70.27    4.23
  -2  -4   7   79.14    5.07
   2  -4  -7   71.75    5.46
  -2   4   7   67.81    8.42
  -2   4   6  286.59   11.50
   2   4  -6  276.52   15.87
  -2   4   6  304.70   16.02
  -2  -4   6  288.25   10.87
   2  -4  -6  301.17   12.25
  -2   4   5  743.43   23.71
   2  -4  -5  839.71   25.38
  -2  -4   5  746.72   22.84
   2   4  -5  792.41   28.58
   2   4  -5  738.93   24.49
  -2   4   5  749.28   28.13
   2   4  -4  189.98   10.28
   2   4  -4  184.93    8.24
   2  -4  -4  193.96    8.89
  -2  -4   4  183.95    6.80
  -2   4   4  185.77    7.91
  -2   4   3 2359.56   62.54
   2   4  -3 2359.73   67.94
   2  -4  -3 2409.13   66.68
  -2   4   3 2378.26   64.81
  -2   4   3 2339.36   66.63
   2  -4  -3 2330.25   65.28
  -2  -4   3 2295.99   63.63
   2  -4  -3 2321.74   62.16
   2   4  -3 2382.17   65.50
  -2  -4   3 2311.43   63.16
   2  -4  -2 1402.20   41.36
   2   4  -2 1422.77   40.97
  -2  -4   2 1457.89   38.57
   2   4  -2 1396.25   40.27
  -2  -4   2 1459.76   38.94
  -2   4   2 1399.15   40.31
  -2   4   2 1395.15   42.34
   2   4  -2 1358.42   42.71
   2   4  -1  964.79   27.82
  -2   4   1  987.77   26.67
   2   4  -1  957.57   26.64
  -2   4   1  962.59   30.05
   2  -4  -1  986.49   29.38
   2  -4   0   16.76    2.37
  -2   4   0    9.73    2.05
  -2  -4   0    5.66    1.10
  -2   4   0   10.50    1.32
  -2  -4   0    7.29    1.10
  -2   4   0    8.81    0.61
   2   4   0    7.52    1.09
  -2   4   0   14.44    1.72
   2   4   0    6.55    0.93
   2   4   1  442.17   13.02
  -2  -4  -1  442.13   12.45
  -2  -4  -1  419.06   12.55
   2  -4   1  421.91   15.12
  -2  -4  -1  441.69   12.88
  -2   4  -1  427.89   13.33
  -2   4  -1  434.28   15.72
  -2  -4  -1  449.40   12.66
  -2  -4  -1  420.34   12.46
  -2  -4  -1  439.58   12.94
  -2   4  -1  426.98   14.32
   2  -4   2 3290.03   87.60
  -2  -4  -2 3172.06   87.03
   2   4   2 3170.28   87.50
  -2   4  -2 3266.63   86.37
  -2   4  -2 3298.94   89.21
  -2  -4  -2 3206.48   86.10
  -2   4  -2 3395.97   91.14
  -2   4  -3 1321.25   40.15
  -2  -4  -3 1248.32   37.19
  -2  -4  -3 1290.07   38.24
   2  -4   3 1293.22   35.78
  -2   4  -3 1276.46   38.24
   2   4   3 1272.63   36.81
  -2   4  -3 1308.66   35.57
   2   4   3 1291.17   35.86
  -2   4  -4 1431.59   45.71
   2   4   4 1462.65   42.22
  -2  -4  -4 1548.90   43.22
  -2  -4  -4 1469.51   39.82
   2   4   4 1505.42   41.37
   2  -4   4 1430.09   39.70
  -2  -4  -4 1461.85   41.60
  -2  -4  -5  569.58   17.00
  -2   4  -5  625.21   23.86
   2   4   5  597.97   19.63
   2  -4   5  590.97   19.01
  -2  -4  -5  620.86   19.86
   2   4   6  211.71   13.32
   2  -4   6  214.24    9.15
  -2   4  -6  229.33   13.67
  -2  -4  -6  203.82    7.34
  -2  -4  -6  207.37    9.38
   2   4   6  216.59    9.71
   2   4   7  179.25    9.39
   2  -4   7  195.19    9.13
  -2   4  -7  217.68   14.59
  -2  -4  -7  174.76    7.05
  -2   4  -7  218.10   10.29
   2   4   7  198.45   14.33
   2   4   8  402.99   23.24
  -2   4  -8  410.57   20.77
   2  -4   8  395.15   15.70
   2   4   8  406.99   16.55
  -2  -4  -8  404.86   13.41
  -2   4  -8  398.43   16.74
   2  -4   9  833.45   27.21
   2   4   9  729.70   35.04
   2   4   9  851.11   28.31
  -2   4  -9  851.82   28.49
  -2   4  -9  824.34   31.94
   2  -4   9  783.07   25.28
  -2  -4  -9  824.86   24.12
  -2   4  -9  720.26   22.08
   2  -4  10  215.51   11.31
   2   4  10  199.25   11.69
  -2   4 -10  204.96   11.81
  -2   4 -10  197.52   13.39
  -2  -4 -10  205.82    8.87
   2  -4  10  190.28    9.28
   2   4  10  164.93   15.44
   2  -4  11  276.52   13.87
  -2   4 -11  275.03   14.68
   2  -4  11  268.56   11.06
   2   4  11  296.02   14.91
  -2  -4 -11  268.52   11.19
  -2   4 -11  255.00   15.71
   2   4  12    3.47    4.85
  -2   4 -12   -4.60    5.62
   2   4  12    8.59    6.75
  -2   4 -12    0.97    4.67
  -2   4 -13  115.81   11.07
   2   4  13  120.93   10.86
   2   4  13  137.32   14.96
   2   4  14  106.31   14.44
  -2   4 -14   88.79   10.18
   2   4  14   90.64   10.11
  -2   4 -15  102.77   11.28
   2   4  15  121.70   14.85
   2   6 -14   19.26    8.51
  -2   6  14   30.50    7.45
  -2   6  14   15.50   10.53
   2   6 -13  159.35   15.04
  -2   6  13  166.98   12.34
  -2  -6  12   22.89    5.30
  -2   6  12   21.78    5.85
   2   6 -12   21.83    8.21
  -2  -6  11   79.20    7.10
   2   6 -11   72.44   10.98
  -2   6  11   70.25    7.48
  -2  -6  11   64.81    6.73
  -2   6  10  505.96   20.73
  -2  -6  10  523.28   19.64
   2   6 -10  454.40   27.71
   2   6  -9   84.13   12.19
   2  -6  -9   97.74    5.36
   2   6  -9  105.96    8.73
  -2   6   9   97.48    7.59
  -2  -6   9  102.87    6.98
   2   6  -8  683.02   26.02
   2   6  -8  750.17   35.20
  -2   6   8  687.24   24.52
  -2   6   8  691.68   22.43
  -2  -6   8  723.61   23.50
   2  -6  -8  704.29   25.28
   2  -6  -8  684.25   21.25
   2   6  -7   46.86    8.11
  -2  -6   7   55.65    4.48
   2  -6  -7   55.48    5.72
   2   6  -7   49.80    5.91
  -2   6   7   55.99    4.08
  -2   6   7   49.27    4.88
  -2   6   6  186.18    6.88
   2   6  -6  170.51   13.02
   2   6  -6  166.43    9.77
  -2   6   6  174.09   12.98
   2  -6  -6  183.60   10.15
  -2   6   6  177.81    8.72
  -2  -6   6  192.22    7.95
  -2   6   5  494.89   21.18
   2   6  -5  424.83   16.48
  -2   6   5  484.79   14.98
   2   6  -5  419.01   19.83
   2  -6  -5  481.42   17.65
  -2   6   5  376.98   11.11
   2   6  -4  254.38   14.04
  -2   6   4  261.18   10.63
   2   6  -4  255.57   11.65
  -2   6   4  262.55    9.90
  -2   6   4  265.81   14.43
   2  -6  -4  271.94   12.82
  -2   6   3 1763.84   47.74
  -2   6   3 1781.70   52.37
  -2   6   3 1741.15   48.91
   2  -6  -3 1718.13   50.84
  -2   6   3 1744.25   54.23
  -2  -6   3 1673.84   45.68
   2   6  -3 1747.67   47.07
   2  -6  -3 1688.97   46.08
   2   6  -3 1736.12   53.73
   2   6  -3 1743.67   50.01
  -2   6   2  745.51   25.30
   2   6  -2  699.60   22.38
  -2   6   2  698.15   26.02
  -2   6   2  689.25   20.33
   2  -6  -2  707.54   24.18
   2   6  -2  670.04   25.43
   2   6  -2  701.65   20.16
  -2   6   2  685.82   21.68
  -2  -6   2  734.51   20.73
   2  -6  -1  629.43   21.46
  -2   6   1  605.39   22.01
   2   6  -1  650.26   18.73
  -2   6   1  614.60   22.63
  -2   6   1  565.94   16.38
   2  -6   0    1.22    2.03
  -2   6   0    1.78    1.34
  -2  -6   0    0.56    0.92
   2   6   0    2.51    1.17
  -2   6   0    1.75    2.06
  -2   6  -1  213.97   11.30
  -2   6  -1  225.26    9.42
  -2  -6  -1  221.60    6.86
  -2   6  -1  221.51    8.27
   2   6   1  226.62    7.89
   2  -6   1  215.13   10.77
  -2   6  -2 1221.34   39.18
  -2  -6  -2 1161.03   32.58
  -2   6  -2 1227.29   34.23
  -2  -6  -2 1177.23   33.60
  -2   6  -2 1195.92   36.25
  -2  -6  -2 1171.86   32.90
  -2  -6  -2 1242.94   37.42
  -2   6  -3  858.77   27.17
  -2  -6  -3  911.62   27.25
  -2   6  -3  874.33   30.02
  -2  -6  -3  877.62   22.79
  -2   6  -4  877.14   30.19
  -2   6  -4  934.40   33.43
  -2  -6  -4  903.32   29.05
   2  -6   4  912.63   30.28
  -2  -6  -4  923.32   30.35
   2   6   4  929.28   27.95
  -2   6  -5  289.50   15.91
   2  -6   5  272.49    9.06
   2   6   5  270.17    9.46
  -2  -6  -5  305.48   13.09
   2   6   5  289.47   11.58
  -2   6  -5  291.65   13.45
  -2  -6  -5  284.61    8.53
   2  -6   5  295.66   13.13
   2   6   6  155.91   12.65
  -2  -6  -6  183.68    9.63
   2  -6   6  148.09    9.25
  -2   6  -6  180.78   10.40
  -2  -6  -6  164.66    5.76
   2   6   6  185.99    7.60
   2   6   6  185.78    9.06
  -2   6  -6  173.86   12.88
   2  -6   7  178.37    9.82
  -2  -6  -7  158.58    5.95
  -2   6  -7  199.32   14.83
   2   6   7  168.55   14.25
  -2  -6  -7  167.06    9.38
   2   6   7  154.92    9.06
   2   6   7  178.33    8.29
   2  -6   8  198.27   10.88
   2   6   8  230.15   10.20
  -2   6  -8  227.89   17.26
   2   6   8  203.24   11.00
  -2  -6  -8  214.48   10.95
  -2   6  -9  548.98   28.81
   2   6   9  485.13   30.52
   2   6   9  577.17   22.02
   2  -6   9  518.80   20.67
   2   6   9  594.27   20.33
   2   6  10  204.40   10.58
   2   6  10  209.47   12.03
  -2   6 -10  205.46   16.21
   2  -6  10  180.83   10.54
   2   6  11  199.73   19.66
   2  -6  11  229.76   11.82
   2   6  11  240.62   13.87
  -2   6 -11  210.47   16.61
   2   6  12    9.68    8.18
   2   6  12    9.02    5.53
  -2   6 -12    8.93    7.28
   2   6  13   87.44    9.68
   2   6  13  100.71   14.82
  -2   6 -13   93.31   11.50
  -2   6 -14   70.66   10.04
  -2   6 -14   70.15   10.55
   2   6  14   69.57   13.53
   2   8 -13   71.64   13.25
   2   8 -13   67.81    9.89
  -2   8  13   48.56   14.27
  -2   8  13   95.59    9.83
  -2   8  12   18.25    6.29
   2   8 -12    5.54    8.80
   2   8 -12   11.21    6.99
  -2  -8  12    1.64    5.57
   2   8 -11   65.96   13.19
  -2  -8  11   66.50    8.12
  -2   8  11   83.84    8.49
   2   8 -11   71.57    9.07
  -2   8  10  306.34   15.11
   2   8 -10  282.71   16.52
  -2  -8  10  273.60   15.24
   2   8 -10  271.07   24.06
   2   8  -9   34.61   10.28
   2  -8  -9   44.71    6.65
  -2  -8   9   41.73    6.52
   2   8  -9   30.89    6.64
  -2   8   9   49.71    6.17
   2  -8  -8  290.86   15.05
   2   8  -8  263.48   21.46
  -2   8   8  296.59   13.47
   2   8  -8  258.72   15.27
   2   8  -7   28.41    7.63
   2  -8  -7   39.25    6.12
   2   8  -7   30.00    6.01
  -2   8   7   32.18    4.67
   2  -8  -6  119.61    9.43
  -2   8   6  118.86    7.27
   2   8  -6  123.90    9.41
   2   8  -6  137.27   12.84
  -2   8   6  135.97   12.89
   2   8  -5  226.50   12.63
  -2   8   5  249.84   16.56
   2   8  -5  228.52   15.97
   2  -8  -5  237.31   13.71
   2   8  -5  235.74    8.92
  -2   8   5  246.20   10.19
  -2   8   4  138.30    6.61
   2   8  -4  146.74    9.02
   2   8  -4  150.47   12.19
   2  -8  -4  147.87   10.64
  -2   8   4  141.09   11.80
   2   8  -4  143.98    5.86
   2  -8  -3  925.97   32.59
  -2   8   3  960.54   29.01
  -2   8   3  854.95   33.14
   2   8  -3  994.79   36.09
   2   8  -3  910.96   26.44
   2   8  -3  959.46   30.17
  -2   8   3  959.74   36.11
  -2   8   2  260.86   15.60
  -2   8   2  287.49   11.04
  -2   8   2  283.85   14.96
   2  -8  -2  289.27   14.39
  -2  -8   2  272.29   10.09
   2   8  -2  295.15   16.01
   2   8  -2  277.83   11.35
  -2  -8   1  333.54   15.95
  -2   8   1  333.40   16.36
   2   8  -1  313.00   10.23
  -2   8   1  322.41   11.74
   2  -8  -1  300.08   15.30
  -2   8   0    0.49    3.31
  -2   8   0    1.43    2.02
   2  -8   0    4.32    3.40
  -2  -8   0    1.33    3.24
   2   8   0    1.86    1.55
  -2  -8  -1   93.48    7.96
  -2   8  -1   86.19    4.86
  -2   8  -1   89.91    8.37
   2  -8   1   83.74    7.62
  -2  -8  -2  563.45   22.39
  -2   8  -2  563.85   24.31
  -2   8  -2  555.72   17.70
  -2   8  -2  541.14   19.91
   2  -8   2  502.06   21.91
  -2   8  -3  351.75   12.69
  -2   8  -3  350.20   15.36
  -2   8  -3  370.78   19.07
  -2  -8  -3  368.53   16.58
  -2   8  -4  485.32   20.32
  -2   8  -4  518.50   24.37
  -2  -8  -4  526.47   21.51
  -2   8  -4  512.86   17.22
   2  -8   4  480.62   20.92
  -2  -8  -4  534.81   20.63
  -2   8  -5   83.72   10.34
  -2   8  -5  107.21    8.84
   2  -8   5  111.74    8.90
  -2  -8  -5  119.50    9.13
  -2  -8  -6  147.49    9.91
  -2   8  -6  130.37   12.84
  -2   8  -6  137.40   10.37
   2  -8   6  132.00    9.77
   2   8   6  134.68   13.22
   2  -8   7  136.98   10.01
  -2   8  -7  154.66   14.98
  -2   8  -7  116.66   10.30
   2   8   7  127.57   13.98
  -2  -8  -7  139.14    9.74
   2  -8   8   82.24    8.23
  -2   8  -8   92.18    9.11
  -2  -8  -8   93.25    8.18
   2   8   8   98.46   13.62
  -2   8  -8   82.47   12.58
  -2   8  -9  238.03   20.78
   2  -8   9  215.11   13.02
   2   8   9  236.79   21.84
  -2   8  -9  223.90   14.42
  -2  -8  -9  236.79   12.93
   2  -8  10  133.24   10.00
   2   8  10  116.49   17.19
  -2   8 -10  134.10   11.61
  -2   8 -10  109.07   15.12
  -2   8 -11  160.56   16.19
   2   8  11  119.63   17.87
   2  -8  11  142.88   10.37
  -2   8 -11  145.31   12.12
  -2   8 -12   10.10    8.35
  -2   8 -12    1.16    6.20
   2   8  12    9.95   10.16
   2   8  13   62.09   14.23
  -2   8 -13   59.42    9.51
  -2   8 -13   39.94   10.09
   2  10 -12    5.93    7.02
  -2 -10  12    7.13    6.61
   2  10 -11   24.20    7.79
   2  10 -11    4.17   10.57
  -2 -10  11   24.53    7.16
  -2 -10  10  105.73   10.65
   2  10 -10   90.82   17.79
   2  10 -10   77.83   11.06
   2  10  -9   42.90    8.63
  -2 -10   9   40.12    7.90
   2 -10  -9   54.68    8.58
   2  10  -9   46.66   12.85
  -2 -10   8  158.19   12.55
   2 -10  -8  156.72   11.87
   2  10  -8  126.74   12.48
   2  10  -8  134.71   17.49
   2  10  -7   -2.16    7.29
   2 -10  -7    2.72    5.35
  -2 -10   7   -2.90    5.70
   2  10  -7    6.32    5.46
   2  10  -6   36.90    6.75
   2 -10  -6   41.23    7.54
   2  10  -6   31.06    9.59
  -2 -10   6   42.65    8.02
  -2  10   6   31.05    9.46
  -2 -10   5  105.69   10.82
  -2  10   5  116.76   13.44
   2  10  -5  112.39   13.49
   2  10  -5  113.65    9.31
   2 -10  -5  130.02   11.54
   2 -10  -4   69.41    9.31
  -2  10   4   65.65   10.48
   2  10  -4   70.85    6.68
   2  10  -4   75.56   10.74
  -2  10   3  378.10   20.66
   2  10  -3  371.55   22.46
  -2  10   3  389.19   22.61
   2 -10  -3  414.74   19.71
  -2 -10   3  372.41   20.09
   2  10  -2  129.87   12.13
  -2  10   2  120.83   11.38
  -2 -10   2  117.33   10.96
  -2  10   2  129.41    7.09
   2 -10  -2  111.19   10.57
  -2  10   1  179.25    8.24
   2 -10  -1  165.27   12.55
  -2 -10   1  167.86   12.74
  -2  10   1  168.16   13.13
  -2  10   0    1.92    5.59
  -2 -10   0   -0.59    5.05
   2 -10   0   -0.57    4.79
  -2  10   0   -0.17    2.43
  -2  10  -1   54.57    4.25
  -2 -10  -1   44.11    7.48
  -2  10  -1   46.27    7.92
   2 -10   1   44.36    7.26
  -2  10  -2  189.41   15.31
   2 -10   2  189.26   13.50
  -2 -10  -2  202.24   13.75
  -2 -10  -3  111.35   10.19
  -2  10  -3   95.94   11.71
  -2  10  -3  119.46    8.62
  -2 -10  -4  229.96   13.86
  -2 -10  -4  232.30   14.67
  -2  10  -4  219.56   12.83
  -2  10  -4  185.55   16.25
   2 -10   4  185.69   13.64
  -2 -10  -5   33.66    6.88
   2 -10   5   29.09    6.71
  -2  10  -5   24.32    6.27
  -2  10  -5   21.22    8.27
   2  10   5   38.11    9.72
   2  10   6   43.39   10.40
   2 -10   6   35.86    7.11
  -2  10  -6   28.88    8.75
  -2  10  -6   42.38    7.38
  -2 -10  -6   52.95    7.73
  -2  10  -7   36.83   10.56
  -2 -10  -7   33.66    7.21
   2 -10   7   36.47    7.24
   2  10   7   27.52    9.97
  -2  10  -7   36.16    7.46
   2 -10   8   60.14    8.67
  -2 -10  -8   60.41    7.94
  -2  10  -8   47.43   11.60
  -2  10  -8   55.22    9.08
   2  10   8   58.81   12.65
  -2 -10  -9  161.74   11.64
  -2  10  -9  128.79   13.14
  -2  10  -9  145.83   18.86
   2 -10   9  143.03   11.88
   2  10   9  116.01   18.20
  -2  10 -10   26.78    8.38
  -2  10 -10   39.45   12.81
   2  10  10   41.27   13.59
   2 -10  10   31.00    7.30
  -2  10 -11   55.89    9.82
   2  10  11   58.42   15.11
  -2  10 -11   80.76   14.61
   2 -10  11   57.85    8.68
   2 -12  -8   85.76   10.75
   2  12  -8   67.48   15.40
  -2 -12   8   62.31   10.31
   2 -12  -7   13.74    7.68
   2  12  -7    7.40    9.45
  -2 -12   7    8.20    7.80
  -2  12   6   25.87   10.75
   2 -12  -6   26.74    8.40
   2  12  -6   37.36   10.91
  -2 -12   6   37.70    8.92
  -2  12   5   58.40   12.66
   2  12  -5   48.53   11.92
   2 -12  -5   48.06    9.97
   2  12  -4   13.69    8.53
  -2 -12   4    7.18    6.82
   2 -12  -4   15.18    8.34
   2  12  -3   98.59   13.77
  -2  12   3   80.37   11.02
  -2 -12   3  102.01   11.96
  -2 -12   2   45.98    9.27
   2  12  -2   41.99    9.98
  -2  12   2   52.87    9.95
  -2  12   1   47.58    9.74
  -2 -12   1   62.22    9.99
   2 -12  -1   55.35    9.40
  -2  12   0    2.37    6.32
   2 -12   0    7.68    6.55
  -2 -12   0    0.73    6.78
  -2 -12  -1   20.15    7.78
  -2  12  -1   33.89    9.02
   2 -12   1   23.70    7.44
   2 -12   2  142.60   13.48
  -2 -12  -2  150.68   14.39
  -2  12  -2  127.54   15.07
  -2 -12  -3   34.86    7.97
  -2  12  -3   32.17    9.37
   2 -12   3   23.81    7.58
  -2  12  -4   98.76   14.34
  -2 -12  -4  103.74   12.04
   2 -12   5   20.42    8.49
  -2  12  -5   30.42   10.39
  -2 -12  -5   30.08    8.64
  -2  12  -6   14.55   10.47
  -2 -12  -6   45.44    8.77
   2 -12   6   44.49    8.76
   2  12   6   35.27   11.47
  -2  12  -7   14.40   10.83
   2 -12   7    9.42    7.38
   2  12   7   23.71   12.11
  -2 -12  -7    7.13    6.82
   2 -12   8   13.33    7.93
  -2  12  -8   28.36   11.57
  -2 -12  -8   24.71    7.26
   2  12   8   19.26   11.52
  -2 -14   0   -1.66    8.78
   3  -1 -16   38.29    7.48
   3   1 -16   25.95    8.08
  -3   1  16   45.01    8.70
   3   1 -16   51.52    8.12
  -3   1  16   24.32    9.57
  -3  -1  16   37.70    8.26
  -3   1  15  111.46   10.79
   3  -1 -15  110.92    9.53
  -3  -1  15  105.91   10.75
   3   1 -15  114.88   10.10
  -3   1  15  103.76   12.78
  -3   1  14  377.12   19.17
   3  -1 -14  372.58   17.22
  -3  -1  14  356.95   18.52
   3   1 -14  376.63   18.16
  -3   1  13  172.67   12.35
   3   1 -13  209.23   12.27
  -3  -1  13  194.81   12.70
   3  -1 -13  217.89   11.73
   3   1 -12  209.94   11.83
   3  -1 -12  196.83   10.93
  -3  -1  12  193.89   12.02
  -3   1  12  213.70   12.47
   3   1 -11   31.14    4.86
   3  -1 -11   31.19    4.59
  -3   1  11   42.67    5.54
  -3  -1  11   29.69    4.98
   3  -1 -10  304.07   13.04
  -3  -1  10  312.39   14.13
  -3   1  10  315.38   14.38
   3   1 -10  304.96   13.59
  -3  -1   9  757.89   26.72
   3  -1  -9  808.16   25.89
   3   1  -9  820.58   26.65
  -3   1   9  797.87   27.08
  -3  -1   8  800.09   26.35
  -3   1   8  802.02   26.46
   3   1  -8  803.66   23.13
   3   1  -8  833.42   26.18
   3  -1  -8  797.33   25.44
  -3  -1   7 1557.73   46.13
   3   1  -7 1618.37   45.96
   3  -1  -7 1549.05   45.26
   3  -1  -6  674.93   21.53
   3   1  -6  740.94   22.23
   3   1  -5 1160.83   33.04
  -3  -1   5 1121.47   32.93
  -3   1   5 1171.96   31.71
   3  -1  -5 1148.46   32.61
  -3   1   5 1042.90   32.94
  -3  -1   4  306.76   10.49
   3   1  -4  326.80   10.71
  -3   1   4  318.84    9.66
   3   1  -3 2218.30   59.44
  -3   1   3 2131.73   59.53
  -3   1   3 2154.45   58.46
  -3  -1   3 2051.81   59.13
   3   1  -3 2240.55   59.04
   3  -1  -3 2128.76   58.56
   3   1  -2 4228.10  110.22
  -3   1   2 4099.11  110.80
   3  -1  -2 4056.79  109.99
  -3   1   2 4027.37  109.98
   3  -1  -2 4313.53  111.23
  -3   1   2 4373.41  111.82
   3   1  -1 4196.26  110.23
   3  -1  -1 4012.34  109.75
  -3   1   1 4111.71  110.08
   3   1  -1 4172.37  110.00
   3   1  -1 4139.71  109.81
  -3  -1   1 4111.44  110.36
  -3   1   1 4183.26  110.58
  -3   1   0 3105.32   85.45
  -3   1   0 3280.38   85.42
  -3  -1   0 3028.94   85.01
  -3  -1   0 3390.79   85.41
  -3   1   0 3152.64   85.34
  -3  -1   0 3216.77   85.38
   3  -1   0 3182.06   85.05
  -3  -1   0 3209.99   85.28
  -3  -1   0 3158.22   84.84
   3   1   0 3264.34   85.51
  -3   1  -1  227.39    7.42
   3  -1   1  224.14    6.77
  -3   1  -1  221.85    7.34
  -3  -1  -1  226.37    7.26
  -3   1  -1  228.56    7.14
  -3  -1  -1  240.86    7.28
  -3  -1  -1  213.69    7.17
   3   1   1  220.65    6.63
  -3  -1  -1  237.05    6.91
  -3  -1  -2   58.72    2.93
   3   1   2   57.47    2.25
  -3  -1  -2   56.52    2.28
  -3   1  -2   61.90    2.64
  -3   1  -2   56.33    2.80
   3   1   2   58.65    2.91
  -3   1  -2   62.53    3.08
  -3  -1  -2   64.79    2.63
   3  -1   2   56.39    2.57
   3  -1   2   55.07    2.06
  -3  -1  -2   55.69    2.74
   3  -1   3 2576.91   69.69
  -3  -1  -3 2554.18   70.08
   3   1   3 2473.99   71.05
   3  -1   3 2559.60   70.80
   3   1   3 2546.05   69.60
  -3   1  -3 2545.27   70.70
   3   1   3 2648.43   70.57
  -3  -1  -3 2617.04   69.68
   3  -1   3 2623.17   68.90
  -3  -1  -4 1814.38   50.24
   3   1   4 1810.53   50.17
   3  -1   4 1815.58   51.42
  -3   1  -4 1895.30   51.34
  -3   1  -5 2312.81   63.32
  -3   1  -5 2266.54   60.58
   3  -1   5 2236.75   63.51
  -3  -1  -5 2226.04   62.23
   3  -1   6 1943.29   53.05
   3   1   6 1928.40   56.09
  -3   1  -6 1933.42   52.33
  -3   1  -6 2070.50   55.65
  -3  -1  -6 1948.13   54.40
   3  -1   6 1877.85   55.76
   3   1   7  282.32   12.23
   3  -1   7  295.84   12.29
   3  -1   7  296.11    9.47
  -3  -1  -7  294.40   11.06
  -3   1  -7  325.09   12.18
  -3   1  -7  298.00    8.91
  -3  -1  -8   10.10    2.39
   3  -1   8   15.55    1.65
  -3   1  -8   13.05    2.80
  -3   1  -8   13.90    1.38
   3  -1   8   15.82    3.07
   3   1   8   19.54    3.29
   3  -1   9  419.38   17.03
   3   1   9  429.48   17.20
  -3  -1  -9  438.02   15.46
  -3   1  -9  431.93   16.42
   3  -1   9  392.67   11.94
  -3  -1 -10  475.84   18.18
   3  -1  10  494.64   20.15
   3   1  10  515.24   20.58
  -3   1 -10  513.16   19.37
   3  -1  11  669.11   26.22
  -3  -1 -11  699.24   24.03
   3   1  11  670.64   26.41
  -3   1 -11  685.64   25.03
   3  -1  12  177.55   11.85
   3   1  12  183.67   12.18
  -3  -1 -12  169.85   10.01
  -3   1 -12  192.13   11.18
   3   1  13  138.12   11.08
  -3  -1 -13  142.38    9.58
  -3   1 -13  130.23    9.80
   3   1  13  126.64   12.10
   3  -1  13  129.04   10.85
  -3   1 -13  137.62    8.56
   3   1  14  227.54   14.94
   3   1  14  224.70   16.71
   3  -1  14  237.57   14.99
  -3  -1 -14  240.88   12.84
  -3   1 -14  239.79   13.96
  -3   1 -15   20.30    6.61
  -3  -1 -15   32.89    6.25
   3   1  15   30.20    8.85
  -3   1 -16  162.07   13.07
  -3  -3  16   10.66    6.85
   3   3 -16   23.02    7.26
   3   3 -15   92.02   10.63
  -3  -3  15  114.13   10.86
  -3   3  15  119.38   14.49
   3   3 -15  113.69   10.64
  -3   3  15  106.15   11.17
  -3  -3  14  219.84   14.20
   3   3 -14  192.43   14.18
   3   3 -14  207.10   13.83
  -3   3  14  224.12   14.59
   3  -3 -14  240.94   12.29
  -3   3  13  199.56   13.18
   3  -3 -13  225.76   11.31
  -3  -3  13  206.18   12.85
   3   3 -13  215.35   13.19
   3   3 -13  189.65   13.67
   3   3 -12  273.75   16.19
  -3   3  12  277.41   14.94
  -3  -3  12  287.46   14.57
   3  -3 -12  301.35   13.02
   3   3 -12  269.59   14.52
  -3   3  11    8.25    3.70
   3   3 -11    9.23    4.16
   3  -3 -11    3.37    3.12
   3   3 -11   10.22    5.23
  -3  -3  11    2.99    3.40
   3  -3 -10  125.32    7.05
  -3   3  10  114.85    8.24
   3   3 -10  129.99    8.56
  -3  -3  10  116.19    7.91
   3   3 -10  109.44    9.99
   3   3  -9  589.23   21.31
  -3   3   9  587.68   21.09
   3   3  -9  545.99   24.92
   3  -3  -9  572.52   18.93
  -3  -3   9  554.86   20.24
   3  -3  -8  596.22   19.54
   3   3  -8  600.28   21.32
  -3  -3   8  608.48   20.72
   3   3  -8  614.16   26.58
  -3   3   8  579.03   28.81
  -3   3   8  606.98   21.26
  -3   3   7 1321.75   38.01
  -3   3   7 1196.05   34.38
  -3   3   7 1331.19   46.29
   3  -3  -7 1279.54   36.29
  -3  -3   7 1231.01   37.15
   3   3  -7 1259.02   38.03
   3   3  -7 1247.07   44.95
  -3   3   6 1131.19   38.90
   3  -3  -6 1142.26   33.38
   3   3  -6 1066.84   39.38
  -3  -3   6 1099.46   32.20
  -3   3   6 1058.94   29.82
   3   3  -6 1082.83   29.25
   3   3  -5  542.60   15.46
   3   3  -5  536.89   21.87
   3  -3  -5  567.10   18.61
  -3   3   4  446.85   14.45
   3   3  -4  441.99   13.15
   3   3  -4  440.18   17.42
  -3   3   4  440.74   14.87
   3  -3  -4  487.18   15.87
  -3   3   3  654.45   19.71
  -3  -3   3  636.05   18.57
   3   3  -3  666.75   19.83
   3   3  -3  637.97   18.65
   3  -3  -3  639.61   17.62
   3  -3  -3  669.16   20.91
  -3   3   3  635.93   19.07
  -3  -3   3  651.66   18.48
  -3  -3   2 2965.33   80.67
  -3   3   2 2939.89   82.49
  -3   3   2 2971.80   81.19
  -3  -3   2 2991.86   79.68
  -3   3   2 2941.58   80.43
  -3   3   2 3093.05   83.43
   3  -3  -2 2899.54   81.59
   3   3  -2 3035.12   81.23
  -3  -3   2 3048.96   79.80
   3   3  -2 2914.05   80.80
  -3   3   1 5047.10  139.23
   3  -3  -1 5153.62  138.67
  -3   3   1 5092.67  139.67
   3  -3  -1 5252.29  137.60
  -3  -3   1 5338.10  137.20
   3   3  -1 5105.29  137.59
  -3   3   1 5273.71  137.81
  -3  -3   1 4910.40  137.43
  -3  -3   1 5080.62  137.84
   3  -3  -1 5242.49  137.92
   3   3  -1 5072.98  138.14
   3   3  -1 5110.86  136.25
   3  -3   0 1039.81   29.99
  -3   3   0 1048.37   31.20
   3   3   0 1054.69   28.70
  -3   3   0 1050.31   31.30
  -3   3   0 1074.77   30.24
   3  -3   0 1017.75   30.70
  -3  -3   0 1094.19   28.60
  -3  -3   0 1062.56   28.78
  -3  -3   0 1056.76   28.74
  -3  -3   0 1032.47   29.09
   3   3   0 1047.78   30.51
   3   3   0 1046.85   28.58
  -3   3   0 1038.19   29.62
  -3   3  -1  771.52   24.51
  -3  -3  -1  811.29   22.08
  -3  -3  -1  797.93   22.43
  -3  -3  -1  806.77   21.71
  -3  -3  -1  778.11   22.41
   3   3   1  812.67   24.19
  -3  -3  -1  826.01   22.55
  -3  -3  -1  803.83   21.98
  -3   3  -1  802.27   23.92
  -3   3  -2  184.19    8.31
  -3   3  -2  181.40    6.26
   3   3   2  193.70    6.96
  -3  -3  -2  182.82    5.50
  -3  -3  -2  192.98    6.71
  -3   3  -2  184.55    7.67
   3   3   2  176.61    7.76
   3  -3   2  208.14    5.79
   3   3   2  188.65    6.50
  -3  -3  -3  758.58   21.53
  -3  -3  -3  839.35   24.09
  -3   3  -3  792.78   25.73
   3   3   3  790.55   23.15
  -3  -3  -3  806.25   23.05
   3  -3   3  794.47   21.88
  -3   3  -3  811.16   22.74
   3   3   3  803.08   23.71
   3  -3   4 1775.03   49.83
  -3  -3  -4 1805.65   50.00
   3   3   4 1770.74   50.20
  -3  -3  -4 1815.72   48.56
  -3   3  -4 1828.52   53.41
  -3  -3  -4 1720.26   47.82
  -3   3  -4 1720.31   50.75
  -3   3  -5 1415.65   42.57
  -3  -3  -5 1231.90   35.35
  -3   3  -5 1276.33   35.45
   3   3   5 1276.61   41.93
   3  -3   5 1310.27   37.59
   3   3   5 1265.23   37.91
  -3   3  -5 1365.28   38.54
   3   3   5 1254.03   34.42
  -3  -3  -5 1367.95   37.45
   3  -3   6  661.18   22.45
   3   3   6  639.60   27.28
  -3   3  -6  696.16   20.31
  -3  -3  -6  694.74   20.56
   3   3   6  680.76   19.45
  -3   3  -6  814.79   28.55
  -3   3  -6  756.44   23.58
   3   3   6  720.57   23.22
   3   3   7  150.81   12.00
  -3  -3  -7  155.40    6.50
  -3   3  -7  155.37   10.52
   3  -3   7  151.34    8.05
   3   3   7  160.23    5.54
   3  -3   7  155.86    7.22
  -3   3  -7  159.10    6.21
   3   3   7  160.43    8.58
  -3   3  -7  153.62    8.43
  -3   3  -8    6.84    3.77
  -3   3  -8    8.85    2.86
   3   3   8    4.20    3.02
  -3   3  -8    4.97    1.84
  -3  -3  -8    5.13    1.91
   3   3   8    3.56    3.79
   3  -3   8    5.88    2.25
   3  -3   8    6.90    2.75
  -3   3  -9  453.36   18.40
   3   3   9  404.42   22.88
   3   3   9  467.48   18.77
  -3  -3  -9  451.40   15.65
   3  -3   9  480.00   18.37
   3  -3   9  450.47   15.42
  -3   3  -9  432.07   19.69
  -3   3  -9  470.99   14.94
   3   3  10  393.34   22.68
  -3   3 -10  441.86   18.51
   3  -3  10  440.89   18.30
  -3   3 -10  389.40   19.12
   3   3  10  447.63   19.00
   3  -3  10  429.41   14.70
  -3   3 -10  466.30   14.77
  -3  -3 -10  433.54   15.66
   3   3  11  470.22   25.23
   3  -3  11  493.21   20.67
  -3   3 -11  501.45   21.03
   3   3  11  507.56   21.65
  -3   3 -11  511.43   16.54
  -3   3 -11  502.32   21.76
  -3  -3 -11  499.13   17.98
   3   3  12  276.60   18.82
  -3   3 -12  278.07   14.97
   3   3  12  291.97   15.68
  -3   3 -12  246.38   14.72
  -3  -3 -12  269.71   12.10
   3  -3  12  273.49   14.80
  -3   3 -13   71.51    8.67
   3   3  13   83.45    9.26
   3   3  13   89.74   11.53
  -3   3 -13   88.09    8.82
  -3   3 -14   96.78    9.87
   3   3  14  129.24   11.24
   3   3  14   93.65   12.72
  -3   3 -15    3.90    6.23
   3   3  15   12.26    8.85
   3   5 -15   93.97   12.02
   3   5 -15  121.35   11.45
  -3   5  15  108.17   11.28
  -3   5  15  107.23   15.48
  -3   5  14  205.09   13.83
  -3  -5  14  202.39   13.26
   3   5 -14  175.75   13.23
   3   5 -14  190.58   16.13
  -3   5  13  116.51   10.27
   3   5 -13  108.99   10.16
  -3  -5  13  127.91    9.95
  -3  -5  12  200.44   11.80
   3   5 -12  182.36   15.42
  -3   5  12  194.63   12.61
   3   5 -12  200.36   13.10
   3   5 -11    9.81    5.12
   3  -5 -11   16.07    3.59
  -3   5  11   18.69    5.10
   3   5 -11   12.41    6.96
  -3  -5  11   14.19    4.58
   3  -5 -10  192.97    8.73
   3   5 -10  167.63   15.44
  -3   5  10  183.65   10.97
  -3  -5  10  205.81   10.58
  -3   5   9  475.29   18.61
  -3  -5   9  467.05   17.61
   3  -5  -9  461.10   15.79
   3   5  -9  440.90   25.49
  -3   5   9  411.55   27.02
  -3  -5   8  527.39   18.37
  -3   5   8  525.25   27.65
  -3   5   8  507.23   19.31
   3  -5  -8  524.05   17.01
   3   5  -8  464.95   26.91
  -3  -5   7  512.64   17.72
   3   5  -7  465.06   24.88
   3   5  -7  549.96   20.19
  -3   5   7  531.64   25.63
   3  -5  -7  534.83   19.74
  -3   5   7  522.60   18.83
   3  -5  -6 1005.42   32.20
   3   5  -6 1008.73   31.99
   3   5  -6 1013.31   37.24
  -3   5   6  962.08   30.48
  -3   5   6  962.05   36.70
  -3  -5   6  978.82   29.45
  -3  -5   5  139.07    6.02
  -3   5   5  149.47    6.95
  -3   5   5  145.26    7.43
   3  -5  -5  149.51    8.38
  -3   5   5  126.32    9.57
   3   5  -5  128.12    9.58
   3   5  -5  161.04    8.20
   3   5  -4   90.44    7.32
   3   5  -4   96.23    5.92
  -3  -5   4   88.58    4.08
  -3   5   4   95.04    3.24
  -3   5   4  107.58    5.72
  -3   5   4  107.59    7.89
   3  -5  -4  115.19    7.08
  -3  -5   3  222.52    6.99
   3   5  -3  208.15    9.32
   3  -5  -3  220.61    9.65
  -3   5   3  224.86    8.94
  -3   5   3  231.15   11.67
  -3   5   3  223.12   10.56
   3   5  -2 1563.96   44.00
  -3   5   2 1554.76   43.83
  -3   5   2 1560.98   46.52
   3   5  -2 1518.30   44.48
   3  -5  -2 1599.08   45.59
   3   5  -2 1503.70   41.83
  -3  -5   2 1567.90   42.51
  -3   5   2 1562.67   47.55
  -3   5   1 1275.28   36.42
   3   5  -1 1261.37   36.02
   3  -5  -1 1322.30   38.72
  -3   5   1 1319.97   39.49
  -3   5   1 1265.82   34.77
  -3   5   0  606.90   21.25
  -3   5   0  587.81   18.17
  -3   5   0  603.14   18.92
  -3   5   0  588.27   16.18
  -3   5   0  605.69   21.11
  -3  -5   0  594.99   17.11
   3   5   0  597.02   17.00
  -3  -5   0  602.91   17.31
   3  -5   0  602.30   20.45
  -3   5  -1  516.92   17.54
  -3  -5  -1  537.44   15.03
  -3   5  -1  486.12   16.24
  -3  -5  -1  548.25   15.66
  -3   5  -1  523.05   19.37
   3  -5   1  535.33   18.68
  -3  -5  -1  517.99   15.30
  -3  -5  -1  513.09   15.38
  -3  -5  -1  532.68   15.40
  -3  -5  -1  542.83   15.18
  -3  -5  -2  645.06   19.03
  -3  -5  -2  648.89   18.36
  -3  -5  -2  655.16   19.03
  -3  -5  -2  653.87   18.28
  -3   5  -2  644.67   21.65
  -3   5  -2  673.23   18.19
  -3   5  -2  666.65   23.46
   3   5   3  479.90   16.14
  -3   5  -3  514.76   18.10
   3   5   3  496.89   14.84
  -3   5  -3  516.39   19.86
  -3  -5  -3  517.89   17.59
   3  -5   3  512.67   18.22
  -3   5  -3  511.46   14.70
  -3   5  -4 1131.95   33.82
   3  -5   4 1047.59   33.07
   3   5   4 1040.31   30.25
  -3   5  -4 1090.62   36.02
   3  -5   4 1054.57   29.70
  -3  -5  -4 1020.26   28.57
  -3  -5  -4 1114.63   32.01
   3   5   4 1115.08   31.84
  -3  -5  -4 1139.16   33.29
   3   5   4 1022.00   36.08
  -3  -5  -5  661.39   21.95
  -3  -5  -5  621.52   17.93
   3   5   5  671.44   20.28
   3   5   5  643.16   21.28
  -3   5  -5  639.11   25.65
   3  -5   5  637.23   22.00
  -3   5  -5  655.32   22.86
   3   5   5  657.15   26.21
   3   5   6  761.12   23.41
   3   5   6  729.05   24.41
   3   5   6  749.29   30.40
  -3  -5  -6  796.93   24.50
  -3   5  -6  763.59   29.80
  -3  -5  -6  695.81   20.57
   3  -5   6  691.90   24.31
  -3  -5  -7  175.05    8.74
   3   5   7  161.74   13.37
  -3  -5  -7  152.85    6.04
   3   5   7  183.98    9.44
   3  -5   7  150.28    8.51
   3   5   7  180.32    8.41
  -3   5  -7  183.95   13.56
   3   5   8    7.46    3.26
   3   5   8    6.47    3.14
   3   5   8    0.89    5.31
  -3   5  -8    6.40    5.03
  -3  -5  -8    3.87    1.82
   3  -5   8    6.80    3.25
   3   5   9  220.44   18.25
   3   5   9  234.43   11.05
  -3   5  -9  247.01   16.21
   3   5   9  218.96   12.04
   3  -5   9  221.97   10.73
   3   5  10  274.66   14.14
   3  -5  10  262.16   11.87
   3   5  10  236.43   19.25
  -3   5 -10  266.45   16.78
  -3   5 -11  212.72   15.28
   3   5  11  188.43   18.58
   3  -5  11  242.84   11.03
   3   5  12  159.09   10.24
   3   5  12  132.25   11.00
  -3   5 -12  134.06   11.94
   3   5  12  139.48   15.29
   3   5  13   77.58   12.98
   3   5  13   63.54    8.73
  -3   5 -13   60.16    9.30
   3   5  13   60.31    7.53
   3   5  14   79.26   13.39
  -3   5 -14   64.83    9.78
   3   7 -14   77.88   12.91
  -3   7  14  106.83   10.58
   3   7 -13  104.57   14.35
  -3   7  13  107.08   10.19
  -3   7  12   99.37    9.52
  -3  -7  12   87.17    8.40
   3   7 -12   78.48   12.98
  -3   7  11   19.05    5.42
  -3  -7  11   15.11    5.21
   3   7 -11   22.62    6.17
   3   7 -11   10.15    8.49
   3   7 -10   73.12    8.23
  -3   7  10   70.33    7.20
  -3   7   9  222.80   20.24
  -3   7   9  267.52   12.97
   3  -7  -9  236.77   13.24
   3   7  -9  255.59   14.45
   3   7  -9  231.17   20.47
   3  -7  -8  251.12   13.37
   3   7  -8  261.22   14.04
  -3   7   8  259.70   12.34
  -3   7   8  260.43   19.76
   3   7  -8  257.43   19.85
   3   7  -7  529.93   21.61
  -3   7   7  474.04   26.28
  -3   7   7  544.23   19.49
   3  -7  -7  542.08   21.58
   3   7  -7  497.63   26.88
   3   7  -6  291.03   14.47
   3   7  -6  266.41   17.73
   3  -7  -6  319.38   14.99
  -3   7   6  286.02   18.08
  -3   7   6  282.76   12.00
  -3   7   5  144.45    7.22
   3  -7  -5  153.76    9.98
   3   7  -5  147.53   11.82
  -3   7   5  143.12   11.61
   3   7  -5  149.62    9.30
   3   7  -4   52.62    3.10
   3  -7  -4   53.51    6.13
   3   7  -4   49.67    5.10
  -3   7   4   56.77    4.66
   3   7  -4   45.65    6.66
  -3   7   4   57.97    7.25
  -3   7   4   52.93    3.83
   3  -7  -3  384.80   16.04
  -3   7   3  363.82   13.73
  -3   7   3  393.94   17.10
  -3  -7   3  383.94   11.08
  -3   7   3  383.41   18.29
  -3   7   3  382.79   12.44
   3   7  -3  367.93   11.47
   3   7  -3  375.79   14.59
  -3  -7   2  603.76   18.83
  -3   7   2  637.91   20.07
  -3   7   2  601.65   23.55
  -3   7   2  626.61   24.90
   3   7  -2  622.41   20.12
   3  -7  -2  600.87   22.85
  -3   7   2  618.02   17.94
  -3   7   1 1457.96   46.58
  -3   7   1 1386.61   45.60
   3  -7  -1 1412.86   44.80
  -3   7   1 1467.83   41.26
   3   7  -1 1415.76   39.04
   3   7  -1 1405.84   40.49
   3   7   0  379.17   11.73
   3  -7   0  388.01   16.42
  -3   7   0  379.96   17.03
  -3  -7   0  374.69   11.64
  -3   7   0  372.86   13.06
  -3   7  -1  144.80    6.73
  -3   7  -1  158.12    7.99
   3  -7   1  154.37    9.43
  -3   7  -1  139.12    9.60
  -3  -7  -1  160.82    9.71
  -3  -7  -2   31.75    4.46
  -3   7  -2   40.33    4.36
  -3   7  -2   43.35    5.83
  -3   7  -2   35.84    3.23
  -3   7  -3  152.36   10.74
  -3  -7  -3  133.90    8.60
  -3   7  -3  138.33    8.63
  -3   7  -3  140.29    6.82
  -3  -7  -4  478.26   19.11
   3   7   4  475.16   22.29
  -3   7  -4  461.39   19.06
  -3   7  -4  486.19   22.04
  -3  -7  -4  443.94   18.01
   3  -7   4  475.38   19.10
   3  -7   5  445.27   18.80
  -3  -7  -5  452.95   17.36
   3   7   5  451.21   22.96
  -3   7  -5  458.30   19.55
  -3  -7  -5  479.80   18.76
  -3   7  -5  496.16   23.05
   3   7   6  266.62    9.31
  -3   7  -6  263.74   14.22
   3   7   6  300.13   18.58
  -3   7  -6  261.68   17.22
   3  -7   6  266.08   13.45
  -3   7  -7  181.36   11.80
   3   7   7  192.35   15.91
   3   7   7  210.90   10.52
   3   7   7  187.00    8.03
  -3   7  -7  200.72   15.75
   3  -7   7  191.89   11.03
  -3  -7  -7  202.01   10.73
   3   7   8   10.79    7.16
  -3   7  -8   -0.90    6.29
   3  -7   8    9.66    4.35
  -3  -7  -8    0.33    3.82
  -3   7  -8    3.76    4.07
   3   7   8    2.88    2.81
   3   7   8    5.27    3.66
   3   7   9  212.57   11.84
  -3   7  -9  174.97   12.18
   3  -7   9  197.18   11.29
  -3   7  -9  215.94   17.53
   3   7   9  157.27   17.52
  -3   7 -10  128.64   10.84
   3  -7  10  133.32    9.23
   3   7  10  136.97   16.93
  -3   7 -10  122.12   13.92
   3   7  10  114.33    9.52
   3  -7  11  225.13   12.11
  -3   7 -11  232.73   14.81
  -3   7 -11  223.90   17.84
   3   7  11  200.09   20.33
  -3   7 -12   57.21   10.76
  -3   7 -12   70.74    9.34
   3   7  12   70.34   13.64
  -3   7 -13   49.78    8.88
   3   7  13   51.71   13.53
  -3   7 -13   50.63    9.96
  -3  -9  12   62.77    8.49
   3   9 -12   49.23    8.80
  -3   9  12   62.43    8.31
   3   9 -12   58.12   13.64
  -3  -9  11    8.78    6.31
   3   9 -11    9.08    6.40
  -3   9  11   10.86    5.72
   3   9 -11   19.04   10.98
   3   9 -10   64.30    9.25
   3   9 -10   66.36   14.01
  -3  -9  10   80.57    9.20
  -3   9  10   86.09    8.05
   3   9  -9   96.89   10.58
  -3  -9   9  122.59   10.93
  -3   9   9  113.97    8.87
   3   9  -9  117.32   16.70
   3  -9  -9  140.08   11.08
  -3   9   8  123.61    8.34
   3  -9  -8  113.14   10.06
  -3  -9   8  117.97   10.43
  -3   9   8   96.26   13.66
   3   9  -8  101.08   10.64
   3   9  -8  105.07   14.39
   3   9  -7  203.18   13.90
  -3   9   7  238.62   11.18
  -3   9   7  208.18   18.15
   3  -9  -7  209.29   13.48
   3   9  -7  204.60   18.20
  -3   9   6  151.44   14.65
  -3   9   6  145.86    8.16
   3   9  -6  136.90   10.59
   3   9  -6  137.89   14.29
   3  -9  -6  161.78   12.10
   3   9  -5  123.21    8.89
   3  -9  -5  108.42   10.02
  -3   9   5  101.22    6.08
  -3   9   5  120.21   12.24
   3   9  -5   94.53   11.52
  -3   9   4   16.47    5.89
   3  -9  -4   23.16    5.81
   3   9  -4   20.08    6.31
   3   9  -4   13.50    3.82
  -3   9   3  176.01   13.45
   3  -9  -3  176.02   11.48
   3   9  -3  168.88    8.83
  -3   9   3  170.96   12.27
  -3   9   3  166.98    8.46
  -3  -9   2  327.99   17.86
   3  -9  -2  360.79   18.19
  -3   9   2  389.59   14.01
  -3   9   2  355.02   18.62
  -3   9   2  379.23   20.07
  -3   9   1  458.81   15.92
   3  -9  -1  468.87   20.75
  -3  -9   1  441.58   20.98
  -3   9   1  410.58   20.85
  -3  -9   1  456.11   16.28
  -3  -9   0  211.09   13.47
  -3   9   0  218.79    9.21
  -3   9   0  215.70   14.09
   3  -9   0  195.72   12.71
   3  -9   1   56.26    7.42
  -3   9  -1   70.22    8.43
  -3  -9  -1   73.74    7.84
  -3  -9  -2   79.98    7.86
  -3   9  -2   63.53    8.52
  -3   9  -2   80.39    5.08
  -3   9  -2   70.64    6.16
   3  -9   2   69.22    7.63
   3   9   3  114.75   10.45
  -3   9  -3  137.65    6.94
   3   9   3  126.00   12.06
  -3   9  -3  125.37    8.91
  -3  -9  -3  133.41   10.04
  -3   9  -3  111.70   11.25
  -3   9  -4  219.47   16.07
  -3   9  -4  229.67   13.19
   3   9   4  255.17   17.17
   3  -9   4  228.73   13.93
  -3  -9  -4  231.87   13.22
  -3  -9  -4  247.61   14.23
  -3   9  -4  243.07   10.26
  -3   9  -5  217.84    9.86
   3  -9   5  204.96   12.98
   3   9   5  195.92   16.11
  -3   9  -5  190.22   13.01
  -3   9  -5  218.07   16.45
  -3  -9  -5  220.41   13.17
   3  -9   6  191.60   12.45
   3   9   6  186.56   16.47
  -3  -9  -6  196.49   12.44
  -3   9  -6  184.32   12.95
  -3   9  -6  192.17    9.83
  -3   9  -6  182.37   16.01
  -3  -9  -7   94.89    8.68
   3   9   7   86.79   12.37
  -3   9  -7  104.46   12.92
  -3   9  -7   94.02    9.68
   3  -9   7   93.06    9.09
  -3  -9  -8   -1.23    5.11
   3  -9   8   -2.36    5.11
  -3   9  -8    1.05    7.65
   3   9   8   -8.87    9.60
  -3   9  -8    0.58    5.06
  -3   9  -9  100.99   10.58
  -3   9  -9  118.36   15.55
  -3  -9  -9  110.63    9.02
   3   9   9   80.41   14.59
   3  -9   9   93.65    9.16
  -3   9 -10   84.71   13.97
  -3   9 -10   94.66   10.43
   3   9  10   82.24   15.75
   3  -9  10   91.02    9.05
   3  -9  11   95.00    9.26
   3   9  11   95.37   16.89
  -3   9 -11   64.78   12.83
  -3   9 -11   96.95   10.91
  -3   9 -12   41.57   11.20
  -3   9 -12   44.32    9.03
   3   9  12   41.92   13.18
  -3 -11  10   29.31    8.36
   3  11 -10   60.52   15.71
   3 -11  -9   56.04    9.37
  -3 -11   9   64.39   10.04
   3  11  -9   47.18   14.29
   3 -11  -8   57.14    9.22
  -3  11   8   57.85   13.34
   3  11  -8   65.29   13.77
  -3 -11   8   71.12   10.11
   3 -11  -7  112.33   11.66
   3  11  -7   78.50   13.72
  -3 -11   7  103.19   11.51
  -3  11   7   63.09   13.00
  -3 -11   6   50.06    9.38
  -3  11   6   77.78   12.53
   3 -11  -6   70.68   10.22
   3  11  -6   52.52   11.90
   3 -11  -5   89.63   10.63
   3  11  -5   65.42   11.57
  -3  11   5   78.90   11.87
  -3  11   4   19.19    7.74
   3 -11  -4   35.48    8.23
   3  11  -4   26.77    8.75
  -3 -11   3   61.02    8.96
  -3  11   3   62.15    9.46
  -3  11   2  147.38   13.53
   3 -11  -2  145.14   12.91
  -3 -11   2  150.63   13.50
   3 -11  -1  166.76   13.35
  -3  11   1  136.07   13.46
  -3 -11   1  139.82   12.99
  -3 -11   0   97.03   10.84
   3 -11   0   98.22   10.63
  -3  11   0   86.17   11.00
  -3 -11  -1   25.03    7.20
   3 -11   1   28.27    7.30
  -3  11  -1   30.71    7.84
   3 -11   2   63.35    8.85
  -3 -11  -2   60.86    9.07
  -3  11  -2   71.15   10.27
  -3 -11  -3   69.74    9.20
  -3  11  -3   59.66   10.44
   3  11   3   68.81    9.73
  -3  11  -4  128.74   14.58
  -3 -11  -4  137.52   12.18
   3  11   4  125.43   14.77
  -3 -11  -4  112.74   11.07
  -3  11  -5  112.84   10.57
  -3 -11  -5  122.74   11.80
   3 -11   5   93.65   10.88
  -3  11  -5  126.78   14.97
   3  11   5  107.61   14.55
   3 -11   6   82.69   10.07
  -3  11  -6   59.35    9.36
  -3  11  -6   77.49   13.84
  -3 -11  -6   79.40    9.71
   3  11   6   81.00   13.09
  -3  11  -7   34.39   10.04
   3  11   7   41.57   11.62
  -3 -11  -7   34.71    7.53
   3 -11   7   21.29    7.06
  -3  11  -7   28.05    7.50
  -3 -11  -8    6.69    6.26
   3 -11   8   -2.24    6.34
  -3  11  -8    3.59   10.21
  -3  11  -8   -2.06    6.81
   3  11   8    2.46    9.61
  -3 -11  -9   58.87    8.56
   3  11   9   33.95   13.18
  -3  11  -9   33.31    9.51
  -3  11  -9   45.48   13.86
   3 -11   9   52.20    9.01
  -3  11 -10   51.53   10.14
   3 -11  10   38.86    8.34
   3 -13  -6   19.25    8.87
   3  13  -5   54.88   12.14
   3 -13  -5   24.50    9.39
   3 -13  -4    3.30    8.06
  -3 -13   4    8.61    7.91
   3  13  -4    3.08   10.04
   3 -13  -3   46.16   10.64
  -3 -13   3   38.71    9.45
  -3 -13   2   55.76   10.81
  -3  13   2   62.34   11.79
  -3  13   1   71.24   12.19
  -3 -13   1   49.72   11.07
  -3 -13   0   66.28   10.86
  -3  13   0   30.09   10.17
   3 -13   1    5.89    7.36
  -3 -13  -1    7.89    8.02
  -3  13  -1   16.02    9.14
   3 -13   2   20.41    8.27
  -3  13  -2   19.60    9.14
   3  13   2   19.26    9.03
  -3 -13  -2   31.30    8.91
   3 -13   3   14.33    8.43
  -3  13  -3   26.45   10.53
  -3 -13  -3   24.07    9.23
  -3  13  -4   54.76   12.77
  -3 -13  -4   51.35   10.70
   3 -13   5   50.90   10.44
  -3 -13  -5   65.80   10.25
  -3  13  -5   41.40   12.41
  -3 -13  -6   26.27    8.39
  -4   0  16   90.10   10.39
   4   0 -16   95.94    9.63
  -4   0  15    4.04    5.32
   4   0 -15    0.91    5.52
  -4   0  14  268.90   15.71
   4   0 -14  281.52   14.95
  -4   0  13  134.54   10.67
   4   0 -13  146.71   10.02
   4   0 -12  546.69   21.40
  -4   0  12  546.09   22.59
  -4   0  11  256.21   13.20
   4   0 -11  268.63   12.75
  -4   0  10  316.43   14.32
   4   0 -10  326.92   13.79
   4   0  -9  362.44   14.37
  -4   0   9  377.19   15.22
  -4   0   8  207.10    9.84
   4   0  -8  217.87    9.55
   4   0  -7 2178.71   61.57
  -4   0   6 2372.91   68.14
   4   0  -6 2497.47   67.89
  -4   0   5 5666.14  155.45
   4   0  -5 5860.76  155.31
  -4   0   4 1394.59   39.30
  -4   0   3 1263.48   34.62
   4   0  -3 1277.19   34.33
  -4   0   3 1222.92   34.57
  -4   0   3 1201.15   34.04
  -4   0   2   68.09    2.87
   4   0  -2   70.36    2.78
  -4   0   1  436.34   12.64
   4   0  -1  435.13   12.66
  -4   0   1  469.03   12.70
   4   0   0 6917.88  187.54
  -4   0   0 7153.61  187.59
  -4   0   0 7096.55  187.41
  -4   0  -1 2315.32   62.47
   4   0   1 2351.07   62.74
   4   0   1 2285.85   62.76
  -4   0  -2 1039.59   29.19
   4   0   2 1047.86   29.55
   4   0   2 1095.91   29.43
  -4   0  -2 1024.87   29.62
  -4   0  -2 1086.86   28.79
  -4   0  -3   35.55    1.87
   4   0   3   33.42    2.14
   4   0   3   32.58    1.99
   4   0   3   33.39    2.57
  -4   0  -3   35.37    2.28
   4   0   4  737.50   21.01
  -4   0  -4  730.15   21.60
   4   0   4  731.54   22.49
  -4   0  -4  710.61   20.49
   4   0   5 2279.61   64.44
  -4   0  -5 2289.89   61.88
  -4   0  -5 2272.21   63.37
   4   0   6  468.15   17.09
  -4   0  -6  495.69   16.32
  -4   0  -6  488.46   14.54
  -4   0  -7 2857.54   79.28
   4   0   7 2807.42   80.58
  -4   0  -8  130.88    7.13
   4   0   8  129.56    7.90
   4   0   9  275.96   13.28
  -4   0  -9  275.37   11.97
   4   0  10  461.50   19.22
  -4   0 -10  433.82   17.24
  -4   0 -11   10.72    3.79
   4   0  11   19.22    4.58
  -4   0 -12  595.17   22.42
   4   0  12  568.98   24.40
   4   0  13   37.07    7.07
  -4   0 -13   29.63    5.42
  -4   0 -14  238.68   12.63
  -4   0 -14  243.54   13.55
   4   0  15  115.38   12.05
  -4  -2  16   67.19    9.50
   4   2 -16   79.49    9.37
  -4   2  16   67.75    9.66
   4   2 -16   69.75    9.49
   4   2 -15    7.62    6.08
  -4  -2  15   -0.55    5.67
   4   2 -15    1.71    5.90
   4  -2 -15    9.52    5.05
  -4   2  15    3.52    5.67
   4   2 -14  203.08   14.07
  -4  -2  14  223.59   14.26
  -4   2  14  233.05   14.91
   4   2 -14  266.89   14.57
   4  -2 -14  252.85   13.25
   4   2 -13  214.15   12.59
   4  -2 -13  194.14   11.06
  -4  -2  13  193.50   12.36
   4   2 -13  166.04   12.34
  -4  -2  12  549.10   22.19
   4  -2 -12  537.09   20.38
   4   2 -12  527.15   21.79
  -4  -2  11  203.19   11.53
   4   2 -11  213.46   11.72
  -4   2  11  209.98   15.49
   4  -2 -11  219.09   10.65
  -4   2  10  385.62   21.34
  -4  -2  10  393.35   16.25
   4   2 -10  403.13   16.46
   4  -2 -10  366.74   14.92
   4  -2  -9  283.08   11.61
   4   2  -9  301.11   12.85
  -4  -2   9  271.43   12.32
  -4  -2   8  265.15   11.48
   4   2  -8  282.85   11.74
   4  -2  -8  263.74   10.76
   4   2  -7 1376.28   41.09
   4  -2  -7 1385.80   40.09
   4   2  -6 1307.61   37.35
  -4   2   6 1389.21   43.78
  -4   2   5 3118.62   84.43
  -4  -2   5 3122.56   85.95
   4   2  -5 3226.41   86.63
  -4  -2   4  360.62   12.01
   4  -2  -4  375.07   11.08
   4   2  -4  394.96   11.76
  -4   2   4  363.97   12.31
  -4   2   4  373.81   11.02
   4  -2  -4  388.11   13.17
   4  -2  -3  113.94    3.93
  -4   2   3  129.47    6.32
  -4   2   3  117.40    4.83
  -4  -2   3  116.52    4.54
   4  -2  -3  118.87    5.62
   4   2  -3  126.46    4.72
  -4   2   3  114.28    4.02
  -4   2   2 1588.65   43.76
   4   2  -2 1536.23   41.20
   4   2  -2 1592.70   42.32
   4   2  -2 1547.47   41.74
  -4  -2   2 1459.80   42.10
   4  -2  -2 1541.60   42.27
   4  -2  -2 1511.27   41.47
  -4   2   2 1530.70   42.65
   4  -2  -2 1539.14   43.40
  -4  -2   2 1588.26   43.04
   4   2  -2 1487.09   42.16
  -4   2   1 2691.80   72.94
   4   2  -1 2743.49   72.56
   4  -2  -1 2719.02   72.20
  -4  -2   1 2691.45   71.99
   4  -2  -1 2704.41   73.17
  -4  -2   1 2637.83   72.80
  -4  -2   1 2681.09   72.01
  -4   2   1 2674.21   73.28
  -4  -2   1 2762.13   72.34
   4   2  -1 2625.59   71.82
  -4   2   1 2646.75   71.33
   4  -2  -1 2554.11   72.75
   4  -2   0 5950.61  160.72
  -4  -2   0 6353.04  160.54
  -4   2   0 6190.08  160.64
  -4  -2   0 5964.97  159.23
  -4  -2   0 5878.13  160.27
   4  -2   0 6059.29  160.19
   4  -2   0 5831.74  160.33
   4   2   0 5977.55  158.84
   4  -2   0 5826.03  159.34
   4   2   0 6131.39  160.48
  -4   2   0 5977.59  160.49
  -4  -2   0 5937.70  159.38
   4  -2   0 5919.48  160.14
   4   2   0 6076.95  159.40
   4   2   1  646.12   18.69
   4   2   1  608.94   17.01
  -4  -2  -1  625.21   18.41
   4   2   1  604.33   18.80
  -4  -2  -1  628.41   16.94
   4  -2   1  588.89   18.03
  -4  -2  -1  616.13   17.80
   4  -2   1  636.58   18.28
  -4   2  -1  620.22   18.53
   4   2   1  555.35   18.17
  -4  -2  -1  615.70   17.57
  -4  -2  -1  623.19   18.38
   4   2   1  582.70   17.59
   4   2   2 2754.71   74.57
  -4   2  -2 2636.01   75.52
   4  -2   2 2757.67   76.07
  -4  -2  -2 2857.56   75.79
  -4   2  -2 2666.79   76.96
  -4  -2  -2 2978.42   76.42
   4   2   2 2732.04   75.84
   4   2   2 2739.42   77.31
  -4  -2  -2 2784.46   75.90
  -4  -2  -2 2848.63   76.64
   4  -2   2 2917.00   76.14
   4  -2   2 2863.74   74.98
   4   2   2 2809.17   76.14
  -4   2  -3  250.43    8.38
  -4   2  -3  264.90    9.68
  -4  -2  -3  260.91    8.84
  -4  -2  -3  258.76    7.85
   4   2   3  266.12    9.52
   4   2   3  274.13    9.82
  -4   2  -3  269.63   10.71
   4   2   3  254.29   10.68
   4  -2   3  252.65    8.96
   4   2   4   35.93    3.01
  -4   2  -4   31.80    2.91
  -4   2  -4   33.35    2.26
   4   2   4   33.26    3.88
  -4   2  -4   37.79    4.21
  -4  -2  -4   34.49    2.06
   4  -2   4   35.72    2.63
   4  -2   4   37.75    3.01
  -4   2  -5 1737.69   48.14
  -4   2  -5 1588.95   45.98
   4  -2   5 1661.62   46.30
   4   2   5 1617.30   47.95
  -4  -2  -5 1636.97   45.79
   4  -2   5 1684.91   47.87
   4  -2   6  392.56   14.43
   4  -2   6  381.05   12.56
  -4  -2  -6  395.30   12.67
  -4   2  -6  402.66   14.52
   4   2   6  355.69   17.60
  -4   2  -6  367.64   12.60
   4  -2   7 1297.39   37.15
   4  -2   7 1344.53   40.15
  -4  -2  -7 1308.71   37.78
  -4   2  -7 1380.61   40.09
  -4   2  -7 1318.84   37.74
  -4   2  -8  101.95    6.79
   4   2   8   91.05    8.49
   4  -2   8  102.15    6.81
  -4  -2  -8   88.07    5.34
   4  -2   8   94.46    4.62
  -4   2  -8  100.39    5.35
   4   2   9  152.59   11.59
  -4  -2  -9  151.30    7.62
   4  -2   9  157.52    6.30
   4  -2   9  160.83    9.46
  -4   2  -9  161.83    7.51
  -4   2  -9  166.91    9.40
  -4   2 -10  452.39   18.35
   4  -2  10  437.12   18.64
   4   2  10  399.15   21.11
  -4   2 -10  448.53   15.71
  -4  -2 -10  450.78   16.28
  -4   2 -11   73.01    7.01
  -4   2 -11   89.58    5.81
  -4  -2 -11   73.60    5.85
   4  -2  11   79.29    7.69
   4   2  11   88.05    9.56
  -4   2 -11   61.06    6.79
  -4   2 -12  536.96   18.92
   4  -2  12  586.53   23.59
  -4  -2 -12  549.12   20.14
  -4   2 -12  568.12   22.55
  -4   2 -12  496.77   21.92
   4   2  12  569.10   26.62
   4   2  13   54.05    9.11
  -4  -2 -13   71.09    6.55
  -4   2 -13   79.32    8.10
  -4   2 -13   57.86    7.48
  -4   2 -14  285.20   16.04
   4   2  14  293.74   19.64
  -4   2 -15   90.15    9.69
   4   2  15   99.24   12.53
  -4  -4  16   66.78    9.11
  -4   4  15    2.34    6.69
  -4  -4  15   -3.08    5.94
   4   4 -15   -2.21    6.41
   4   4 -15    4.78    7.39
  -4  -4  14  105.17    9.63
   4   4 -14   76.26   10.40
  -4   4  14   98.60   10.11
   4   4 -14  109.81   10.12
   4  -4 -13  133.42    8.64
  -4   4  13  151.94   11.40
   4   4 -13  172.98   11.88
  -4  -4  13  146.42   10.64
   4   4 -13  129.26   12.48
   4  -4 -12  431.49   16.73
  -4   4  12  435.43   19.77
   4   4 -12  435.28   19.89
  -4  -4  12  450.24   19.05
   4   4 -12  409.26   22.48
   4   4 -11  255.64   13.64
   4   4 -11  218.33   16.32
  -4  -4  11  260.02   12.87
   4  -4 -11  251.91   11.08
  -4   4  11  254.78   13.42
  -4   4  10  197.32   18.52
   4   4 -10  228.81   16.44
  -4   4  10  222.16   12.06
   4  -4 -10  240.62   10.41
   4   4 -10  237.95   12.54
  -4  -4  10  242.70   11.72
  -4  -4   9  197.89    9.80
   4  -4  -9  204.62    8.85
  -4   4   9  210.95   17.84
  -4   4   9  194.72   10.40
   4   4  -9  212.23   15.67
   4   4  -9  189.33    6.39
   4   4  -9  179.72   10.53
  -4  -4   8  206.18    9.63
   4   4  -8  191.27   15.37
  -4   4   8  212.39   10.42
  -4   4   8  230.93   16.95
   4  -4  -8  221.71    9.10
  -4  -4   7  665.54   21.88
   4  -4  -7  692.24   23.48
  -4   4   7  696.42   22.97
   4   4  -7  616.91   29.27
  -4   4   7  710.41   29.78
  -4   4   6  415.76   19.11
   4   4  -6  416.58   15.23
  -4  -4   6  383.35   13.54
   4   4  -6  391.87   11.64
   4  -4  -6  424.80   15.64
   4  -4  -5 1908.56   53.58
  -4  -4   5 1870.39   50.76
  -4   4   5 1916.10   56.81
   4   4  -5 1906.56   49.75
  -4   4   5 1928.00   52.50
   4   4  -4  203.73    7.56
  -4   4   4  218.89    8.86
   4  -4  -4  225.50   10.04
  -4   4   4  225.08    8.34
  -4   4   4  217.81   11.11
   4  -4  -4  216.78    6.33
   4   4  -4  213.84    9.02
  -4   4   3    7.30    2.12
  -4   4   3    9.25    1.78
   4   4  -3    6.09    1.44
  -4  -4   3    6.81    1.06
  -4   4   3    7.05    1.36
   4  -4  -3    5.48    0.85
   4  -4  -3    9.44    2.26
   4   4  -3    9.06    1.85
   4  -4  -2  774.87   25.11
  -4  -4   2  854.44   23.11
  -4   4   2  849.12   26.30
   4   4  -2  794.50   24.39
  -4  -4   2  811.62   22.42
   4   4  -2  811.13   24.41
  -4   4   2  819.89   23.31
   4   4  -1 1202.65   33.88
   4   4  -1 1218.96   34.45
  -4  -4   1 1262.27   33.74
   4  -4  -1 1232.86   35.96
   4   4  -1 1271.52   35.48
  -4   4   1 1290.48   37.27
  -4   4   1 1226.34   34.67
  -4   4   1 1195.26   36.57
   4   4  -1 1192.34   32.60
  -4   4   0 3369.59   91.54
   4  -4   0 3169.15   92.92
  -4  -4   0 3322.65   90.66
  -4   4   0 3425.86   92.26
   4   4   0 3410.01   92.78
  -4   4   0 3425.66   93.79
  -4  -4   0 3337.69   90.04
  -4  -4   0 3414.86   89.97
  -4  -4   0 3443.46   90.20
  -4   4   0 3417.83   93.93
  -4  -4   0 3306.85   90.53
  -4  -4  -1  529.72   15.01
   4   4   1  483.53   17.53
  -4   4  -1  523.03   17.18
  -4  -4  -1  517.45   15.32
  -4  -4  -1  542.90   15.25
  -4  -4  -1  517.47   14.58
  -4  -4  -1  516.23   14.39
   4   4   1  532.79   17.59
  -4   4  -1  521.74   18.18
  -4  -4  -1  528.83   15.16
   4   4   2 1585.79   46.34
   4   4   2 1635.72   43.55
  -4  -4  -2 1596.03   42.66
  -4   4  -2 1560.57   43.27
   4   4   2 1537.92   46.15
  -4   4  -2 1478.96   45.63
  -4   4  -2 1611.70   47.14
  -4   4  -3   71.75    4.91
   4   4   3   65.95    4.09
  -4   4  -3   70.44    5.59
   4   4   3   78.30    3.90
   4  -4   3   70.08    4.82
   4  -4   3   79.72    2.87
  -4   4  -3   74.39    3.53
   4  -4   3   72.84    3.46
  -4  -4  -3   79.20    4.80
  -4  -4  -3   74.46    4.38
   4   4   4   16.43    2.15
   4  -4   4   13.44    2.48
   4   4   4   21.72    3.86
  -4   4  -4   20.94    2.95
  -4  -4  -4   16.19    1.08
   4  -4   4   16.45    1.39
   4   4   4   17.52    2.49
  -4   4  -4   13.60    3.17
  -4  -4  -4   17.15    2.14
  -4  -4  -4   18.16    2.47
  -4   4  -5 1210.18   39.19
   4   4   5 1069.42   38.95
   4  -4   5 1139.55   35.05
  -4  -4  -5 1183.58   34.77
   4   4   5 1228.88   35.43
  -4  -4  -5 1135.06   31.89
   4   4   5 1199.81   34.54
  -4  -4  -6  755.28   23.26
  -4  -4  -6  695.10   20.67
  -4   4  -6  792.96   28.88
   4  -4   6  699.25   23.28
   4   4   6  769.98   24.43
   4   4   6  688.75   28.73
  -4   4  -6  688.74   24.38
  -4   4  -7 1028.41   33.94
   4   4   7 1126.47   34.01
   4   4   7  994.77   39.99
  -4   4  -7 1149.30   39.02
  -4  -4  -7 1040.61   29.89
   4  -4   7  990.29   32.01
   4  -4   8  130.19    7.35
  -4   4  -8  170.16    9.73
   4   4   8  164.96    9.51
   4   4   8  165.24   14.01
  -4  -4  -8  153.41    6.50
  -4   4  -8  158.82   11.49
   4   4   9   94.89   11.00
   4  -4   9   82.90    5.58
  -4  -4  -9   89.14    4.92
  -4   4  -9   83.86    7.22
  -4   4  -9   75.79    8.46
   4   4   9   78.64    7.11
  -4   4  -9   67.77    3.67
   4  -4  10  182.61    8.56
   4   4  10  168.76   10.94
   4   4  10  191.25   15.81
  -4   4 -10  196.20   11.70
  -4  -4 -10  184.88    8.27
  -4   4 -10  185.83   12.62
   4   4  11   78.20    8.09
   4   4  11   69.62   10.47
  -4   4 -11   59.67    7.93
   4   4  12  470.20   26.76
  -4   4 -12  456.99   22.25
   4   4  12  506.46   22.07
   4   4  13   75.42   11.93
   4   4  13   86.21    9.39
  -4   4 -13   66.92    8.67
  -4   4 -14  172.37   13.60
   4   4  14  196.62   17.72
  -4   4 -15   39.58    8.31
   4   4  15   51.15    7.82
   4   4  15   55.60   11.60
  -4   6  15   -9.26    7.42
   4   6 -14   61.12   11.51
  -4   6  14   88.85    9.82
   4   6 -14   68.65    9.44
  -4   6  13  118.44   10.47
   4   6 -13  113.78   13.43
  -4   6  12  209.82   13.14
   4   6 -12  200.86   17.66
  -4  -6  12  220.34   12.31
  -4  -6  11  119.33    8.54
  -4   6  11  126.64    9.61
   4   6 -11  106.65   13.69
  -4   6  10   73.21   13.50
   4   6 -10   79.26   12.32
  -4   6  10   90.17    7.86
   4   6 -10  100.89    9.01
  -4  -6  10  101.23    7.47
  -4   6   9  133.18   14.99
   4   6  -9  133.89    9.67
  -4  -6   9  136.71    7.92
   4   6  -9  110.79   13.80
  -4   6   9  134.49    8.76
   4  -6  -9  126.44    6.56
   4  -6  -8  140.27    9.33
  -4   6   8  159.82    8.96
   4   6  -8  118.30    8.98
  -4  -6   8  138.85    7.59
   4  -6  -8  150.92    6.91
  -4   6   8  137.63   13.73
   4   6  -8  136.74   13.97
  -4   6   7  535.01   26.87
  -4  -6   7  614.31   19.37
   4   6  -7  560.25   27.55
  -4   6   7  566.94   20.45
   4  -6  -7  584.41   22.14
   4   6  -7  559.03   21.95
  -4  -6   6  320.21   11.50
  -4   6   6  328.33   10.31
  -4   6   6  312.93   17.70
   4  -6  -6  331.64   14.80
   4   6  -6  319.27   14.32
  -4   6   6  315.06   12.61
   4   6  -6  302.96   17.62
   4  -6  -5 1027.98   33.09
  -4  -6   5  960.34   28.01
   4   6  -5  969.96   31.65
  -4   6   5  977.83   35.76
  -4   6   5  963.76   30.46
  -4   6   5  941.60   29.33
   4  -6  -4  143.68    4.53
  -4   6   4  173.34   10.92
  -4   6   4  157.13    7.63
  -4   6   4  148.46    6.65
  -4  -6   4  163.40    5.57
   4   6  -4  162.04    8.52
   4  -6  -4  171.30    9.77
  -4  -6   3   18.73    1.40
   4   6  -3   18.04    2.78
   4   6  -3   20.46    3.16
  -4   6   3   19.24    3.65
  -4   6   3   17.79    2.66
   4   6  -3   21.66    1.56
  -4   6   3   18.35    4.13
  -4   6   2  354.22   12.63
   4   6  -2  351.59   12.45
   4  -6  -2  349.33   14.39
  -4   6   2  352.98   15.92
  -4  -6   2  350.04   11.52
  -4   6   2  359.33   15.28
   4  -6  -1  342.31   13.89
   4   6  -1  312.88    9.45
   4   6  -1  328.16   10.79
  -4   6   1  332.60   14.76
  -4   6   1  341.69   14.52
   4  -6   0 1730.55   52.04
  -4   6   0 1781.35   53.11
   4  -6   0 1737.39   47.06
  -4  -6   0 1690.14   47.68
  -4   6   0 1804.57   49.24
  -4  -6  -1  297.53    9.71
  -4   6  -1  333.91   11.26
  -4  -6  -1  305.02    9.29
  -4   6  -1  302.09   14.12
   4  -6   1  302.17   13.29
  -4   6  -1  301.02   12.12
   4   6   2  618.40   22.33
   4   6   2  618.87   23.89
  -4  -6  -2  641.64   18.01
  -4   6  -2  641.92   21.42
  -4  -6  -2  633.08   17.71
  -4   6  -2  635.03   23.57
  -4   6  -2  583.70   16.61
  -4  -6  -2  637.17   17.48
  -4  -6  -2  603.70   16.83
  -4   6  -2  601.23   19.40
   4   6   3   72.96    5.98
   4  -6   3   68.79    5.72
   4  -6   3   73.36    2.74
  -4  -6  -3   66.23    3.51
  -4   6  -3   65.94    6.56
   4   6   3   76.92    7.20
  -4   6  -3   63.62    5.57
  -4  -6  -3   74.84    5.61
  -4   6  -3   71.53    3.02
  -4  -6  -4   79.80    6.06
  -4  -6  -4   72.56    5.51
  -4   6  -4   80.51    7.67
   4   6   4   68.36    7.49
  -4   6  -4   74.46    6.26
   4  -6   4   81.05    6.35
   4   6   5  591.71   18.98
   4  -6   5  617.19   22.29
  -4   6  -5  629.95   25.97
  -4  -6  -5  642.25   20.73
   4   6   5  630.91   26.64
   4  -6   5  588.92   17.73
  -4  -6  -5  671.92   22.24
   4   6   5  626.97   21.00
  -4   6  -5  657.70   23.41
   4   6   6  438.18   22.83
  -4   6  -6  446.23   22.19
   4   6   6  471.03   17.74
   4   6   6  491.38   16.30
  -4   6  -6  471.27   19.61
  -4  -6  -6  510.78   18.11
   4  -6   6  423.44   17.96
   4   6   7  844.49   25.85
  -4  -6  -7  785.95   26.38
   4  -6   7  726.17   26.59
   4   6   7  677.76   32.84
   4   6   7  811.27   27.12
  -4   6  -7  801.88   33.53
  -4   6  -7  746.87   28.31
   4   6   8  103.98   12.26
   4   6   8  106.79    7.94
   4  -6   8  109.57    7.77
   4   6   8  110.35    7.16
  -4   6  -8  130.21   12.38
  -4   6  -8  116.79    8.98
  -4   6  -9   70.51    7.47
   4   6   9   69.99   11.26
   4   6   9   65.85    7.09
  -4   6  -9   58.02    9.46
   4   6   9   85.62    6.52
   4  -6   9   66.94    6.38
   4   6  10  180.98    9.93
   4   6  10  183.60   11.23
   4  -6  10  152.92    9.33
   4   6  10  141.47   16.04
  -4   6 -10  148.99   13.48
  -4   6 -10  165.12   11.57
  -4   6 -11   57.50    9.33
   4   6  11   62.72    6.74
   4   6  11   71.41   12.16
   4   6  11   73.94    8.11
   4  -6  11   67.10    6.33
  -4   6 -11   54.28    7.79
   4   6  12  226.91   20.48
  -4   6 -12  258.19   17.36
  -4   6 -12  249.47   15.50
  -4   6 -13   35.34    7.86
   4   6  13   52.36   11.18
  -4   6 -13   39.33    8.69
  -4   6 -14  108.22   11.48
  -4   6 -14   93.75   11.78
   4   6  14  112.23   15.88
  -4   8  14   58.17    9.03
  -4   8  13   89.24    9.72
   4   8 -13   75.03   10.21
   4   8 -13   78.45   14.70
   4   8 -12   91.30   10.42
  -4  -8  12  114.51    9.83
  -4   8  12  115.49   10.14
  -4  -8  11   56.30    7.82
   4   8 -11   43.10    7.64
  -4   8  11   57.11    7.28
  -4   8  10  105.03   16.32
   4   8 -10   69.63   13.95
  -4   8  10   76.11    7.76
   4   8 -10   78.10    8.93
   4   8  -9   62.71   11.86
   4   8  -9   51.24    7.57
  -4   8   9   56.51   11.24
  -4   8   9   71.25    6.95
   4  -8  -9   70.04    7.68
   4   8  -8   45.25    7.06
   4   8  -8   50.49   10.27
   4  -8  -8   59.06    7.26
  -4   8   8   65.58    6.26
  -4   8   8   42.80    9.89
   4  -8  -7  375.55   18.04
   4   8  -7  401.79   23.92
   4   8  -7  354.82   18.06
  -4   8   7  388.29   15.27
  -4   8   7  338.38   22.25
  -4   8   6  241.29   17.11
   4  -8  -6  265.21   14.47
  -4   8   6  250.40   10.98
   4   8  -6  241.16   17.31
   4   8  -6  230.51   13.35
   4   8  -5  480.00   14.69
   4  -8  -5  531.57   22.21
  -4   8   5  481.58   24.34
   4   8  -5  472.49   19.76
  -4   8   5  508.57   17.05
  -4   8   4   72.55    8.59
   4  -8  -4   80.01    7.94
  -4   8   4   79.19    4.56
   4   8  -4   64.43    2.93
  -4   8   4   72.30    5.51
   4   8  -4   67.01    5.86
   4   8  -3   18.07    3.31
  -4   8   3   10.50    4.89
  -4   8   3   18.70    3.30
  -4   8   3   12.87    4.44
  -4   8   3   14.54    2.01
   4   8  -3   18.51    1.32
   4   8  -2  196.46    8.63
  -4   8   2  223.27   12.88
   4  -8  -2  203.88   11.88
  -4  -8   2  212.53    8.33
  -4   8   2  214.77   13.40
  -4   8   2  206.19    9.29
  -4   8   1  164.76   11.25
   4  -8  -1  184.22   11.09
  -4   8   1  181.93    8.29
  -4  -8   1  175.43    8.28
   4  -8   0  882.38   30.93
  -4   8   0  825.66   31.70
  -4   8  -1  174.83    7.90
   4  -8   1  156.31   10.47
  -4  -8  -1  173.63   11.15
  -4   8  -1  187.13   12.27
  -4   8  -2  311.49   11.69
   4   8   2  288.05   16.71
  -4   8  -2  282.40   16.31
   4   8   2  302.43   15.34
  -4   8  -2  283.12   13.25
  -4  -8  -2  317.97   15.43
  -4   8  -3  102.42    6.00
  -4   8  -3  109.67    9.92
   4   8   3   84.10    8.10
   4   8   3  103.36   10.08
  -4   8  -3  100.11    7.67
  -4  -8  -3  103.06    8.06
  -4  -8  -4   45.92    5.85
   4   8   4   44.43    7.50
   4  -8   4   47.94    6.19
  -4  -8  -4   46.43    5.87
  -4   8  -4   58.01    8.10
  -4   8  -4   48.54    4.55
  -4   8  -4   43.30    5.92
   4   8   5  311.44   19.16
  -4   8  -5  318.71   16.36
   4  -8   5  308.44   15.68
  -4  -8  -5  327.46   14.54
  -4  -8  -5  319.08   15.28
  -4   8  -5  344.19   19.50
   4  -8   6  152.13   10.38
  -4   8  -6  164.46   14.20
  -4   8  -6  152.94   11.23
   4   8   6  162.73   14.55
  -4  -8  -6  178.26   10.59
  -4   8  -7  433.91   20.97
  -4   8  -7  471.72   25.66
   4   8   7  441.13   25.82
   4  -8   7  426.23   19.19
  -4  -8  -7  476.50   19.16
  -4   8  -8   45.61    7.44
  -4  -8  -8   58.18    6.58
   4   8   8   65.45   11.45
  -4   8  -8   65.34   10.36
   4  -8   8   57.09    6.93
   4   8   9   76.99   13.22
  -4   8  -9   59.69    8.38
   4  -8   9   58.01    7.18
  -4   8  -9   65.36   11.52
   4   8  10   98.64   15.78
  -4   8 -10  122.33   10.93
   4  -8  10  118.62    9.37
  -4   8 -10  119.86   14.11
  -4   8 -11   31.88    9.81
  -4   8 -11   43.76    8.15
   4   8  11   29.50   11.39
   4  -8  11   36.34    6.47
  -4   8 -12   98.32   11.23
   4   8  12   95.29   16.05
  -4   8 -12   95.60   13.38
  -4   8 -13   14.56    8.69
  -4   8 -13   21.14    8.12
  -4 -10  12   87.58   10.07
   4  10 -12   59.32   10.43
  -4 -10  11   33.30    7.99
   4  10 -11   29.68   12.97
   4  10 -11   36.67    8.29
   4  10 -10   37.12    8.54
  -4 -10  10   39.52    8.40
  -4  10  10   39.70   14.89
   4  10 -10   39.19   12.90
   4  10  -9   43.95    8.45
  -4  10   9   39.68   12.15
   4 -10  -9   65.26    8.75
   4  10  -9   39.34   11.20
  -4 -10   9   44.34    8.45
  -4  10   8   23.51    9.78
  -4 -10   8   24.41    7.10
   4  10  -8   14.37    8.85
   4 -10  -8   35.45    7.46
   4  10  -8   18.23    6.96
  -4  10   7  158.53   16.24
   4  10  -7  123.86   11.49
   4 -10  -7  155.91   12.54
   4  10  -7  120.82   15.02
  -4 -10   7  139.71   12.47
   4  10  -6   92.93    9.03
  -4  10   6  106.31   13.20
   4 -10  -6  117.75   11.16
   4  10  -6   98.89   13.20
  -4 -10   6  106.05   10.82
   4  10  -5  326.61   16.06
   4 -10  -5  379.30   20.03
  -4  10   5  314.92   21.64
  -4  10   4   81.81   11.07
   4  10  -4   81.80    6.73
   4 -10  -4   93.99   10.13
  -4  10   3    5.47    5.46
  -4 -10   3   16.42    5.99
  -4  10   3   14.06    3.82
  -4  10   3   16.30    6.56
  -4  10   2   89.19    9.72
   4 -10  -2   87.39    9.35
  -4 -10   2   85.89    9.57
  -4  10   2  102.27    6.47
  -4  10   1   57.87    8.29
  -4  10   1   66.57    5.26
   4 -10  -1   44.96    7.67
  -4 -10   1   47.54    7.69
  -4 -10   0  419.78   21.55
   4 -10   0  408.40   21.00
  -4  10   0  414.36   22.11
  -4 -10   0  406.48   17.09
  -4  10   0  471.01   15.92
   4  10   1   79.34    9.14
  -4  10  -1   93.67    5.93
   4 -10   1   80.44    9.11
  -4  10  -1   77.07    9.51
  -4 -10  -1   85.04    9.28
   4  10   2  141.25   12.01
  -4 -10  -2  145.70   11.91
  -4  10  -2  128.14   12.91
   4 -10   2  135.39   11.42
  -4  10  -3   25.95    5.17
  -4  10  -3   27.64    3.86
  -4 -10  -3   31.06    6.48
  -4  10  -3   39.39    8.28
   4  10   3   35.34    6.57
   4  10   3   22.00    6.89
  -4 -10  -4    8.85    5.07
  -4  10  -4    7.28    6.47
  -4 -10  -4    5.28    5.10
   4  10   4   -2.51    5.72
  -4  10  -4    9.55    4.95
   4 -10   4    4.33    5.08
   4  10   5  172.97   15.97
   4 -10   5  181.73   12.88
  -4  10  -5  185.69   13.04
  -4  10  -5  198.05   17.22
  -4 -10  -5  182.95   12.77
  -4 -10  -6   78.68    8.64
   4 -10   6   77.56    8.96
   4  10   6   66.62   11.90
  -4  10  -6   83.30   12.15
  -4  10  -6   71.48    9.52
  -4  10  -7  184.50   14.61
  -4  10  -7  208.30   18.56
   4  10   7  203.18   19.04
  -4 -10  -7  220.11   13.34
   4 -10   7  190.64   13.32
  -4 -10  -8   44.58    7.12
  -4  10  -8   28.35    7.65
   4  10   8   33.89   11.00
  -4  10  -8   30.48   10.50
   4 -10   8   32.59    6.98
  -4 -10  -9   32.60    6.64
   4  10   9   19.43   10.74
   4 -10   9   23.67    7.17
  -4  10  -9   11.44    9.93
  -4  10  -9   29.31    7.88
   4  10  10   67.35   15.09
  -4  10 -10   69.22   13.64
  -4  10 -10   59.01    9.83
   4 -10  10   54.67    8.50
   4 -10  11    5.28    5.80
  -4  10 -11   -3.06    9.32
  -4  10 -11    0.62    6.96
   4 -12  -8    9.25    7.30
   4  12  -8   13.31   11.27
  -4  12   8    1.23    9.74
  -4 -12   8   18.65    8.61
   4 -12  -7   83.65   11.23
   4  12  -7   56.93   13.65
  -4  12   7   57.23   13.35
  -4 -12   7   64.78   10.72
  -4  12   6   21.86   10.03
   4  12  -6   32.14   11.04
   4 -12  -6   33.85    9.00
  -4 -12   6   24.00    8.90
   4 -12  -5  111.02   12.89
  -4  12   5  115.91   15.28
   4 -12  -4   24.46    8.57
  -4 -12   4   25.29    8.19
  -4  12   3   10.15    7.29
  -4 -12   3    8.96    6.84
  -4 -12   2   84.88   11.05
  -4  12   2   64.92   10.73
  -4 -12   1   51.98    9.81
  -4  12   1   55.34   10.51
  -4 -12   0  128.09   14.35
   4 -12   0  139.06   13.38
  -4  12   0  136.03   14.64
  -4  12  -1   28.85    8.58
   4  12   1   33.89    8.92
   4 -12   1   27.22    7.77
  -4 -12  -1   24.98    8.35
  -4  12  -2   88.92   12.59
  -4 -12  -2   89.66   11.87
   4  12   2   95.49   12.07
   4 -12   2   83.41   11.29
  -4  12  -3   26.43    9.47
   4  12   3   24.84    7.84
  -4 -12  -3   23.22    7.63
  -4 -12  -3   23.77    7.44
  -4 -12  -4   -1.88    6.80
  -4  12  -4    1.93    7.84
   4 -12   5   75.16   10.73
  -4  12  -5   92.20   14.64
  -4 -12  -5  109.77   11.41
   4 -12   6   13.68    7.21
   4  12   6   19.83   10.09
  -4  12  -6   22.79   10.13
  -4 -12  -6   30.14    7.77
  -4 -12  -7   65.00    9.29
   4 -12   7   60.51    9.82
  -4  12  -7   64.31   14.05
   4  12   7   51.98   13.47
  -4 -12  -8    9.10    6.66
   4 -12   8   -0.58    7.00
  -4 -14   0   17.11   11.04
  -4 -14  -1   19.40    9.52
   5  -1 -16  228.18   13.82
   5   1 -16  244.42   14.77
  -5  -1  16  201.61   14.94
   5   1 -16  190.58   14.21
  -5   1  16  211.53   15.00
   5   1 -15   37.67    7.10
   5  -1 -15   34.17    6.80
  -5  -1  15   18.55    6.58
  -5   1  15   38.72    7.49
  -5   1  14  122.40   10.51
   5   1 -14  121.76    9.82
  -5  -1  14  119.89   10.60
   5  -1 -14  140.68   10.11
  -5   1  13  150.65   11.13
   5   1 -13  155.41   10.45
  -5  -1  13  155.84   11.09
   5  -1 -13  152.69   10.05
  -5  -1  12   37.69    5.84
  -5   1  12   28.66    5.41
   5   1 -12   34.69    5.18
   5  -1 -12   33.79    5.08
   5   1 -11  894.88   29.81
  -5  -1  11  871.96   30.34
   5  -1 -11  840.01   28.84
  -5   1  11  845.14   30.44
  -5  -1  10  224.66   11.34
  -5   1  10  214.75   11.26
   5  -1 -10  212.78   10.40
   5   1 -10  228.60   11.01
  -5   1   9 1017.98   33.59
  -5  -1   9 1056.12   33.61
   5  -1  -9 1071.56   32.70
   5   1  -9 1028.35   33.07
   5   1  -8  113.87    6.62
   5  -1  -8  117.49    6.44
   5   1  -7   15.03    2.40
   5  -1  -7    9.00    2.10
  -5   1   7    9.75    2.16
  -5   1   6 1952.96   57.51
   5   1  -6 2090.83   57.52
  -5  -1   6 2053.14   57.40
  -5   1   5  382.68   13.48
  -5  -1   5  402.13   13.48
   5   1  -5  429.24   13.73
  -5   1   4 6638.42  170.79
   5  -1  -4 6665.11  170.99
  -5  -1   4 6921.15  171.90
  -5   1   4 6784.32  172.18
  -5   1   3   62.43    3.34
   5  -1  -3   71.63    2.95
  -5   1   3   68.28    2.83
   5   1  -3   64.41    2.98
   5   1  -3   73.16    3.50
   5   1  -2  375.84   11.45
  -5   1   2  400.19   12.09
  -5   1   2  389.33   11.88
  -5   1   2  381.22   10.97
   5  -1  -2  364.72   10.96
  -5  -1   2  357.90   10.86
  -5   1   1   25.55    1.45
  -5   1   1   28.08    1.73
  -5  -1   1   30.94    1.77
  -5   1   1   31.54    1.87
  -5  -1   1   27.06    1.28
   5   1  -1   28.02    1.72
   5  -1  -1   29.80    1.71
   5  -1  -1   30.47    1.77
   5   1  -1   27.39    1.74
   5   1  -1   25.83    1.97
   5   1  -1   31.01    1.28
  -5   1   0 1288.60   35.53
  -5   1   0 1269.14   36.10
  -5  -1   0 1381.98   36.15
  -5  -1   0 1252.52   35.61
  -5   1   0 1317.56   35.57
   5   1   0 1325.24   35.67
   5   1   0 1338.03   35.05
   5   1   0 1253.23   35.45
  -5  -1   0 1225.82   35.33
   5  -1   0 1329.39   35.64
  -5  -1   0 1344.66   35.55
   5  -1   0 1281.04   35.76
   5  -1   0 1296.47   35.38
  -5  -1   0 1318.89   35.47
   5   1   0 1343.27   36.42
   5   1   1 4504.89  122.94
  -5  -1  -1 4434.03  123.31
  -5  -1  -1 4536.33  123.27
   5  -1   1 4779.61  123.11
   5  -1   1 4571.93  122.95
   5   1   1 4642.36  123.44
  -5   1  -1 4932.26  123.92
  -5  -1  -1 4748.06  123.12
  -5   1  -1 4949.62  123.44
  -5  -1  -1 4500.13  122.96
  -5  -1  -1 4648.43  122.68
  -5  -1  -1 4592.97  123.76
  -5   1  -1 4579.39  123.22
  -5  -1  -1 4416.39  122.41
   5   1   2   57.00    2.68
  -5   1  -2   46.53    2.84
   5   1   2   51.39    3.16
  -5  -1  -2   52.73    3.05
  -5   1  -2   50.89    3.19
  -5   1  -2   57.93    2.67
   5   1   2   48.40    2.24
  -5   1  -2   48.55    2.70
  -5  -1  -2   56.97    2.75
   5   1   2   48.96    2.92
   5  -1   3 3177.84   85.11
   5   1   3 3190.55   85.49
  -5  -1  -3 3113.96   85.67
  -5   1  -3 3180.19   86.17
   5  -1   3 3080.36   85.43
   5   1   3 3078.81   86.58
   5   1   3 3389.37   86.70
  -5  -1  -3 3299.25   85.91
   5   1   4   37.33    2.80
   5  -1   4   32.24    2.97
   5  -1   4   36.59    1.94
  -5  -1  -4   33.45    2.29
  -5   1  -4   29.55    2.38
   5  -1   4   33.37    2.00
  -5   1  -4   29.35    2.63
  -5  -1  -5   35.16    2.78
   5  -1   5   42.77    2.32
   5  -1   5   44.97    3.68
   5  -1   6  871.11   25.36
   5  -1   6  932.17   28.90
  -5   1  -6  964.15   28.36
   5   1   6  934.06   29.02
  -5  -1  -6  922.41   27.19
   5   1   7   73.09    5.49
  -5   1  -7   70.96    5.04
  -5  -1  -7   61.11    4.29
   5  -1   7   75.26    5.54
   5   1   8 1653.15   49.64
   5  -1   8 1544.22   49.07
  -5  -1  -8 1577.93   47.06
  -5   1  -8 1716.39   48.58
  -5  -1  -9    9.41    2.70
   5   1   9    9.32    3.40
   5  -1   9   12.54    3.51
  -5   1  -9   10.90    3.10
  -5   1 -10  671.87   23.81
  -5  -1 -10  651.61   22.50
   5   1  10  635.20   24.78
   5  -1  10  643.74   24.64
   5  -1  11  138.78    9.85
   5   1  11  120.01    9.51
  -5  -1 -11  121.71    7.97
  -5   1 -11  123.09    8.68
  -5   1 -11  140.75    8.08
  -5  -1 -12    7.05    3.83
  -5   1 -12    5.78    3.53
  -5   1 -12    8.61    4.40
   5  -1  12    7.37    4.75
   5   1  12    1.53    4.21
   5   1  13  357.02   18.51
  -5  -1 -13  339.48   15.46
  -5   1 -13  334.66   14.34
   5   1  13  336.15   19.23
   5   1  14   10.96    7.54
  -5   1 -14   21.48    5.97
  -5  -1 -14   17.40    5.79
  -5  -1 -15  265.67   14.10
   5   1  15  258.15   18.10
  -5   1 -15  240.37   14.88
   5   3 -16  208.78   15.67
  -5  -3  16  226.24   15.18
   5   3 -16  212.53   14.75
  -5  -3  15   73.32    9.01
   5   3 -15   39.98    8.87
   5   3 -15   62.72    8.77
  -5   3  15   72.30    9.57
   5   3 -14   49.37    8.53
  -5   3  14   44.33    7.84
  -5  -3  14   36.70    6.81
   5   3 -14   55.01    7.70
   5  -3 -14   48.33    6.45
   5  -3 -13  157.92    9.63
   5   3 -13  167.16   11.46
  -5   3  13  147.63   11.12
   5   3 -13  150.03   12.22
  -5   3  13  127.63   14.30
  -5  -3  13  158.42   10.93
  -5  -3  12   59.47    6.56
  -5   3  12   38.83    8.92
   5   3 -12   31.94    7.12
  -5   3  12   61.64    7.02
   5   3 -12   41.32    6.40
   5  -3 -12   47.73    5.41
   5  -3 -11  807.39   26.37
  -5  -3  11  793.52   27.85
  -5   3  11  776.62   28.24
  -5   3  11  679.88   35.00
   5   3 -11  819.09   28.59
   5   3 -11  689.06   31.06
   5  -3 -10   66.77    5.26
   5   3 -10   54.86    5.94
   5   3 -10   51.41    7.62
  -5   3  10   64.50    6.14
  -5   3  10   57.58    9.72
  -5  -3  10   58.29    5.59
   5   3  -9 1051.08   33.03
   5   3  -9 1004.90   38.52
  -5   3   9  958.90   41.83
  -5  -3   9 1003.49   32.14
  -5   3   9  939.35   32.48
   5  -3  -9 1010.88   30.95
   5   3  -8  126.24    7.50
   5   3  -8  112.76    3.88
   5  -3  -8  128.08    6.53
  -5  -3   8  115.75    6.78
   5   3  -8  105.79   10.14
  -5   3   8  120.21   11.42
  -5   3   7   30.99    2.25
  -5   3   7   33.70    5.94
   5   3  -7   26.93    1.83
   5  -3  -6 1084.22   32.16
   5   3  -6 1040.82   28.66
  -5   3   6 1018.15   31.07
  -5   3   6  985.61   28.65
  -5   3   6 1115.28   36.73
   5  -3  -5  367.71   13.70
  -5   3   5  362.59   15.76
   5   3  -5  366.92   11.30
  -5  -3   5  365.91   12.18
  -5   3   5  347.87   12.59
   5  -3  -4 3619.68   97.35
   5   3  -4 3571.51   97.72
   5  -3  -4 3747.58  100.94
   5   3  -4 3748.89   99.68
   5   3  -4 3643.34   98.24
  -5   3   4 3584.46   99.09
   5   3  -4 3678.34   98.07
  -5  -3   4 3690.45   98.49
   5  -3  -3   81.28    4.97
  -5  -3   3   86.62    3.57
   5  -3  -3   78.66    3.12
   5   3  -3   77.03    4.13
   5   3  -3   80.10    3.37
   5   3  -3   83.25    3.94
  -5   3   3   79.58    3.91
  -5   3   3   85.19    5.49
   5   3  -3   82.23    3.16
  -5  -3   2 1093.18   31.56
  -5  -3   2 1174.65   30.90
  -5   3   2 1081.34   30.15
  -5   3   2 1116.44   33.66
  -5   3   2 1087.58   33.01
   5   3  -2 1132.24   31.96
   5   3  -2 1111.81   31.61
   5   3  -2 1127.55   29.94
  -5   3   1  540.19   15.91
   5   3  -1  484.71   16.63
  -5   3   1  523.34   17.05
  -5   3   1  501.94   16.74
   5   3  -1  528.37   16.28
   5   3  -1  503.38   15.09
  -5  -3   1  523.44   15.47
  -5   3   0  111.91    5.38
  -5  -3   0   93.23    3.68
  -5   3   0   92.27    4.62
  -5   3   0   99.03    5.07
   5   3   0   91.74    3.42
  -5  -3   0   92.51    3.80
   5   3   0   97.63    5.05
   5  -3   0   97.65    3.78
  -5   3   0   92.32    4.27
   5   3   0   97.54    5.24
   5  -3   0   95.51    4.84
   5   3   0   89.48    4.77
   5   3   0  120.00    4.24
   5   3   1 3938.91  108.13
  -5  -3  -1 3958.48  106.61
  -5   3  -1 3919.56  108.26
  -5  -3  -1 3945.22  105.72
  -5  -3  -1 3829.61  106.34
   5   3   1 3986.30  106.00
   5   3   1 3987.02  108.79
  -5  -3  -1 4085.47  106.00
   5   3   1 3946.22  107.95
   5  -3   2  225.80    6.66
   5   3   2  208.38    7.46
  -5   3  -2  195.40    8.73
  -5  -3  -2  225.22    7.38
   5   3   2  197.77    6.34
  -5   3  -2  186.91    7.05
   5   3   2  202.94    8.27
   5  -3   2  200.49    8.13
   5   3   2  199.04    9.08
   5   3   3 2365.11   65.44
   5   3   3 2304.43   63.36
  -5   3  -3 2373.17   67.71
  -5  -3  -3 2441.74   65.47
   5   3   3 2251.10   67.90
   5  -3   3 2366.20   65.86
   5   3   3 2325.31   65.83
   5  -3   3 2498.38   64.07
  -5  -3  -4    9.95    1.05
   5   3   4   10.45    1.95
  -5   3  -4   12.84    2.81
   5   3   4   11.52    1.03
   5   3   4    7.81    1.97
  -5  -3  -4   12.04    1.47
  -5  -3  -4   10.43    1.79
   5  -3   4    9.50    1.90
  -5   3  -5   84.36    6.76
   5  -3   5   67.25    4.38
   5   3   5   71.93    6.59
  -5   3  -5   78.57    3.90
  -5  -3  -5   71.84    4.27
  -5  -3  -5   72.57    3.37
   5   3   5   82.16    5.29
  -5   3  -6  679.37   22.92
  -5   3  -6  647.73   19.96
   5   3   6  742.88   23.16
  -5   3  -6  793.44   26.50
   5  -3   6  631.13   20.84
   5   3   6  625.25   26.56
  -5  -3  -6  657.81   19.77
   5  -3   7  150.61    8.12
  -5   3  -7  149.93    9.66
  -5   3  -7  147.45    8.23
   5   3   7  148.52    8.42
  -5   3  -7  135.54    5.93
   5  -3   7  142.89    6.68
  -5  -3  -7  141.56    6.10
  -5   3  -8 1632.12   45.80
   5  -3   8 1643.08   49.34
  -5   3  -8 1635.28   49.69
  -5   3  -8 1678.55   51.77
   5   3   8 1434.38   54.60
   5   3   8 1670.27   50.05
  -5  -3  -8 1626.18   46.20
   5  -3   8 1607.49   46.29
   5  -3   9   68.37    6.21
  -5   3  -9   55.52    6.46
   5   3   9   72.34    6.65
  -5   3  -9   78.27    4.45
   5   3   9   56.66    8.29
  -5   3  -9   80.75    6.78
  -5  -3  -9   67.00    4.61
   5  -3   9   65.69    4.32
  -5   3 -10  334.29   11.88
   5   3  10  373.61   16.64
  -5  -3 -10  347.37   12.91
  -5   3 -10  349.63   15.78
   5   3  10  288.14   18.58
   5  -3  10  325.10   11.46
  -5   3 -10  300.88   15.98
  -5  -3 -11   85.60    5.97
   5   3  11   81.28    8.12
   5   3  11   89.65   10.58
  -5   3 -11   84.96    8.13
  -5   3 -11   92.17    5.29
   5   3  12    5.47    6.14
  -5   3 -12    3.82    4.73
   5   3  12    6.70    5.07
   5   3  13  441.70   24.09
  -5   3 -13  366.68   18.79
  -5   3 -14   -1.05    5.67
   5   3  14   -5.86    7.65
   5   3  15  249.56   19.49
  -5   3 -15  249.60   15.76
   5   5 -15   41.12    8.11
   5   5 -15   29.51    8.87
   5   5 -14   25.71    7.51
   5   5 -14    8.79    7.97
  -5  -5  14   31.52    6.55
  -5   5  14   28.46    6.66
  -5  -5  13  166.11   11.10
  -5   5  13  165.65   11.78
   5   5 -13  117.71   13.27
   5   5 -13  167.01   12.21
  -5   5  13  163.68   18.21
   5   5 -12   59.62    7.75
  -5  -5  12   55.36    6.71
   5   5 -12   50.63    9.87
  -5   5  12   47.71   12.21
  -5   5  12   64.68    7.61
   5   5 -11  535.31   29.75
  -5  -5  11  647.76   23.30
   5  -5 -11  608.00   20.85
  -5   5  11  616.84   24.08
  -5   5  11  571.84   35.36
  -5   5  10   94.22    7.76
   5  -5 -10   97.74    6.09
  -5  -5  10   93.48    6.90
   5   5 -10   74.08   10.94
  -5   5  10   85.70   13.48
  -5  -5   9  630.79   21.89
  -5   5   9  677.74   33.62
  -5   5   9  609.41   22.85
   5  -5  -9  642.75   20.68
   5  -5  -8   67.34    6.21
   5   5  -8   71.23    6.38
  -5   5   8   71.09    5.76
  -5  -5   8   58.29    4.77
   5   5  -8   59.04    9.25
  -5   5   8   65.46    9.54
  -5   5   7    5.30    2.34
  -5  -5   7    5.75    2.14
  -5   5   7    9.32    4.60
   5   5  -7    0.64    2.53
   5  -5  -7    8.83    3.09
   5   5  -6  682.57   20.11
   5   5  -6  714.87   23.91
  -5   5   6  663.69   27.68
  -5  -5   6  694.43   21.42
  -5   5   6  677.45   23.21
   5  -5  -6  699.00   24.38
  -5   5   5  412.60   18.48
   5  -5  -5  410.45   16.44
   5   5  -5  399.85   13.01
  -5   5   5  399.76   14.96
  -5  -5   5  397.30   13.09
   5   5  -5  418.96   15.48
   5  -5  -4 1945.89   56.84
  -5   5   4 1883.61   54.40
   5   5  -4 1917.65   53.18
  -5  -5   4 1881.67   52.05
  -5   5   4 1852.70   53.15
  -5   5   4 1978.69   58.66
   5   5  -4 1944.27   55.02
   5  -5  -4 1897.32   51.09
  -5   5   3   54.00    4.83
  -5   5   3   53.32    3.27
   5   5  -3   61.59    4.31
   5   5  -3   52.44    3.75
  -5   5   3   54.30    5.37
  -5   5   3   58.89    4.08
  -5  -5   2 1087.02   29.42
   5   5  -2 1022.24   30.69
  -5   5   2 1044.78   32.91
  -5   5   2 1037.16   33.66
   5  -5  -2  982.44   31.72
   5   5  -2 1010.36   30.97
  -5  -5   2 1033.27   27.87
   5   5  -2 1024.61   30.04
  -5   5   2 1007.91   29.05
  -5   5   1  514.47   14.54
  -5   5   1  523.68   18.82
  -5   5   1  499.70   16.15
  -5  -5   1  515.44   15.95
  -5  -5   1  481.91   13.71
   5  -5  -1  497.42   17.65
   5   5  -1  509.91   17.14
  -5   5   1  511.52   18.50
   5   5  -1  496.07   14.92
   5   5   0  157.22    8.68
   5  -5   0  155.52    7.84
   5  -5   0  154.13    5.30
  -5   5   0  158.36    8.37
  -5   5   0  155.99    7.13
  -5  -5   0  137.13    5.50
  -5  -5   0  147.20    5.11
  -5  -5   0  147.45    4.85
   5   5   0  143.79    7.97
  -5   5   0  154.50    6.57
   5   5   0  157.60    7.67
  -5   5   0  161.11    8.47
  -5   5  -1 2638.44   74.51
  -5   5  -1 2854.01   77.89
  -5  -5  -1 2729.40   75.21
   5   5   1 2866.59   80.26
  -5  -5  -1 2776.08   74.04
  -5  -5  -1 2863.47   74.87
   5   5   1 2820.72   78.63
   5   5   1 2790.37   78.92
  -5   5  -1 2853.97   76.55
  -5   5  -1 2824.04   79.54
  -5   5  -2  174.78    8.34
  -5   5  -2  173.70    9.28
   5   5   2  165.62    8.54
   5   5   2  175.83    9.71
  -5   5  -2  159.10    5.64
  -5  -5  -2  162.11    5.29
  -5  -5  -2  157.32    5.35
   5   5   3 1753.01   55.71
   5  -5   3 1862.41   49.07
   5   5   3 1777.35   50.11
  -5   5  -3 1773.72   53.26
  -5   5  -3 1781.87   55.04
   5   5   3 1781.32   53.43
   5  -5   3 1790.83   53.26
   5  -5   4    8.86    2.58
  -5  -5  -4    9.17    2.29
   5   5   4   13.08    3.68
   5  -5   4    9.09    1.68
  -5   5  -4    5.76    2.92
  -5  -5  -4    7.20    2.09
   5   5   4    4.88    1.72
  -5   5  -4   12.90    2.94
  -5   5  -5   49.26    6.20
   5  -5   5   45.56    1.97
  -5   5  -5   39.92    4.58
  -5  -5  -5   54.23    3.78
   5   5   5   57.87    4.13
   5   5   5   61.33    4.70
   5  -5   5   46.75    4.66
  -5  -5  -5   59.89    4.61
   5   5   5   52.03    6.41
  -5  -5  -6  877.78   27.21
  -5   5  -6  913.62   32.91
   5   5   6  815.11   33.05
   5   5   6  897.93   27.29
  -5   5  -6  835.29   29.03
   5   5   6  820.10   27.78
  -5  -5  -6  830.46   23.60
   5  -5   6  855.56   27.81
   5   5   7  128.80    7.32
  -5   5  -7  134.68   11.27
   5   5   7  116.96   11.47
   5   5   7  129.08    8.11
  -5  -5  -7  122.29    4.97
   5  -5   7  134.54    7.76
  -5  -5  -7  129.99    7.29
   5   5   8 1081.13   35.55
   5  -5   8 1030.04   33.47
   5   5   8  986.48   42.71
  -5   5  -8 1135.71   40.66
   5   5   8 1106.61   34.11
   5   5   9   16.83    6.69
   5   5   9   14.64    3.71
  -5   5  -9   23.94    5.98
   5   5   9   19.05    4.46
   5  -5   9   12.92    3.60
   5  -5  10  242.44   10.94
   5   5  10  251.64   13.78
  -5   5 -10  235.20   15.33
   5   5  10  257.45   12.41
  -5   5 -11  136.52   11.77
   5   5  11  109.23    9.86
   5   5  11  118.30   14.08
   5  -5  11  128.33    7.33
   5   5  11  139.90    9.30
  -5   5 -12   -0.61    5.32
   5   5  12    8.63    4.74
   5   5  12   10.04    6.86
   5   5  13  287.35   14.91
  -5   5 -13  277.80   17.18
   5   5  13  314.50   22.75
   5   5  14    1.01    8.82
  -5   5 -14    3.10    6.80
  -5   7  14   14.18    6.78
   5   7 -14   12.90    9.76
   5   7 -13   97.15   14.44
   5   7 -13   84.02   10.11
  -5   7  13   91.79    9.69
  -5   7  12   45.96   14.13
   5   7 -12   32.41    7.09
  -5   7  12   31.37    6.85
   5   7 -12   39.19   10.58
   5   7 -11  357.17   18.28
  -5   7  11  330.75   28.08
   5   7 -11  274.15   23.32
  -5   7  11  328.15   16.46
  -5   7  10   80.41    7.41
   5   7 -10   49.93   11.51
   5   7 -10   79.20    8.38
  -5   7  10   81.13   14.24
  -5   7   9  267.91   13.12
   5  -7  -9  240.82   13.82
   5   7  -9  281.41   14.98
  -5   7   9  316.96   22.43
   5   7  -9  207.43   19.69
   5   7  -8   85.86   11.51
  -5   7   8  127.36   13.32
  -5   7   8  114.70    7.69
   5  -7  -8   94.98    8.43
   5   7  -8  122.01    9.18
   5  -7  -7    4.58    3.63
  -5   7   7    3.75    2.90
  -5   7   7   -3.08    5.38
   5   7  -7   -0.80    3.54
   5   7  -6  555.76   21.96
   5  -7  -6  614.36   23.43
  -5   7   6  538.76   26.12
  -5   7   6  558.01   19.52
  -5  -7   6  569.13   17.82
   5   7  -5   65.83    6.12
   5  -7  -5   74.35    7.13
  -5   7   5   74.12    4.88
  -5   7   5   69.17    5.56
   5   7  -5   62.32    6.10
  -5   7   5   75.91    8.49
   5  -7  -4 1691.84   51.20
  -5   7   4 1688.89   47.08
   5   7  -4 1554.37   42.74
  -5   7   4 1639.09   52.92
  -5   7   4 1630.02   45.09
   5  -7  -4 1537.16   42.69
   5   7  -4 1654.51   47.73
   5   7  -3   70.60    5.02
  -5  -7   3   69.43    3.21
  -5   7   3   70.87    4.99
  -5   7   3   65.13    6.52
  -5   7   3   64.77    3.77
  -5   7   3   68.86    7.29
  -5   7   2  332.19   10.88
  -5   7   2  349.91   16.19
  -5   7   2  345.09   16.71
   5   7  -2  362.04   12.42
   5  -7  -2  339.98   15.23
  -5  -7   2  359.76   12.02
  -5   7   2  359.81   13.17
  -5   7   1   61.91    6.46
  -5  -7   1   69.07    4.59
   5  -7  -1   54.39    5.71
  -5   7   1   63.56    6.57
  -5   7   1   68.43    2.66
  -5   7   0   38.12    5.33
   5   7   0   33.08    4.73
   5  -7   0   27.86    1.48
  -5   7   0   35.22    3.37
   5  -7   0   35.82    4.59
  -5   7  -1 1015.57   31.71
  -5   7  -1 1012.20   30.25
   5   7   1  954.23   33.69
  -5   7  -1 1002.04   34.84
   5  -7   1  996.49   33.39
   5   7   1  966.50   35.01
  -5   7  -2  105.13    7.23
  -5   7  -2  121.51    6.27
  -5  -7  -2  111.36    7.89
   5   7   2  116.09    8.23
  -5   7  -2  101.84    8.49
   5   7   2  117.09    9.26
   5   7   3  921.18   32.39
   5  -7   3  922.65   32.15
  -5  -7  -3 1004.19   32.10
  -5   7  -3  937.76   29.41
  -5   7  -3  901.40   31.70
   5   7   3 1004.83   35.76
  -5   7  -3  964.87   34.72
  -5  -7  -4  129.72    8.34
   5   7   4  117.35   10.35
   5  -7   4  121.26    8.40
  -5   7  -4  151.00   11.13
  -5   7  -4  128.98    8.93
  -5  -7  -4  130.03    8.20
  -5  -7  -5   13.61    3.66
  -5   7  -5   14.05    5.06
  -5   7  -5    7.91    3.89
  -5  -7  -5    9.12    2.92
   5   7   5   13.87    5.38
   5  -7   5    7.69    3.57
   5  -7   6  437.78   18.72
   5   7   6  440.66   15.00
  -5   7  -6  491.34   20.56
  -5  -7  -6  481.46   18.34
   5   7   6  452.22   24.00
  -5   7  -6  481.01   23.86
   5  -7   7   21.90    4.68
  -5  -7  -7   18.84    4.11
  -5   7  -7   15.79    6.43
   5   7   7   12.95    2.92
   5   7   7   19.35    7.08
  -5   7  -7   26.83    5.30
  -5  -7  -8  746.32   26.00
  -5   7  -8  696.94   28.77
   5   7   8  781.95   25.17
   5  -7   8  717.12   26.62
  -5   7  -8  759.97   34.54
   5   7   8  751.81   36.21
  -5   7  -9   11.65    6.88
   5   7   9    7.74    7.29
  -5   7  -9    4.54    4.28
   5  -7   9    9.54    4.33
   5   7  10  162.42   17.63
  -5   7 -10  165.18   15.03
  -5   7 -10  165.83   12.31
   5  -7  10  180.14   10.60
   5   7  11   83.57   13.46
  -5   7 -11   76.22    9.05
   5  -7  11   64.32    6.68
  -5   7 -11   53.17    9.96
  -5   7 -12    1.50    7.74
  -5   7 -12   -1.15    6.37
   5   7  12    2.39    9.07
  -5   7 -13  140.79   14.15
   5   7  13  116.26   16.83
   5   9 -13   43.69    8.48
   5   9 -12   12.25   11.36
  -5   9  12    8.76   11.98
   5   9 -12    7.89    6.60
  -5  -9  12   24.74    6.93
  -5   9  12   21.80    6.45
  -5   9  11  213.44   12.89
   5   9 -11  187.03   21.92
  -5   9  11  154.37   22.08
   5   9 -11  157.32   13.43
  -5  -9  11  193.59   13.58
  -5   9  10   44.59   12.53
   5   9 -10   31.73   11.19
  -5  -9  10   43.88    7.76
  -5   9  10   36.75    6.23
   5   9 -10   35.67    7.66
   5  -9  -9  199.80   13.21
  -5   9   9  153.17   18.28
   5   9  -9  139.58   17.82
   5   9  -9  143.22   12.72
  -5   9   9  188.77   10.90
   5  -9  -8   30.61    6.40
   5   9  -8   26.82    7.05
  -5   9   8   24.63    8.45
   5   9  -8   28.46    9.77
  -5   9   8   26.85    4.85
   5  -9  -7    5.85    4.80
  -5   9   7    4.13    3.47
   5   9  -7    6.27    4.78
  -5   9   7    0.90    5.96
   5   9  -6  276.85   15.41
  -5   9   6  315.42   12.62
  -5   9   6  305.43   20.01
   5  -9  -6  301.52   17.34
   5  -9  -5   58.62    7.94
   5   9  -5   43.55    5.81
  -5   9   5   53.88    4.40
  -5   9   5   36.04    8.23
  -5   9   4  599.58   19.40
  -5   9   4  662.25   22.13
   5  -9  -4  685.10   27.78
  -5   9   4  623.49   28.47
   5   9  -4  596.88   22.20
  -5   9   3   16.56    3.58
  -5   9   3   11.93    4.88
  -5   9   3   16.36    5.88
   5   9  -3   16.91    3.26
  -5   9   2  145.47   11.74
   5  -9  -2  133.28   10.11
  -5   9   2  138.99    7.69
  -5   9   2  117.93   10.48
  -5   9   1   95.01    6.06
   5  -9  -1   73.30    7.96
  -5  -9   1   76.66    5.53
  -5   9   1   79.71    8.62
   5   9  -1   86.05    9.02
  -5   9   0   25.38    5.62
   5   9   0   26.88    5.81
   5  -9   0   26.96    5.28
  -5  -9   0   29.33    6.10
   5   9   1  515.85   23.51
  -5   9  -1  571.71   18.97
  -5  -9  -1  538.90   23.82
  -5   9  -1  545.93   24.76
   5  -9   1  534.64   23.37
  -5  -9  -2   28.74    5.65
  -5   9  -2   32.71    3.93
  -5   9  -2   31.97    6.49
   5   9   2   39.24    7.15
   5   9   2   33.66    6.26
   5   9   3  441.93   20.65
  -5   9  -3  392.99   18.37
  -5   9  -3  432.78   22.67
   5   9   3  455.60   23.47
  -5   9  -3  451.91   16.26
  -5  -9  -3  437.67   20.02
  -5  -9  -4   23.98    5.28
  -5   9  -4   12.89    5.91
   5   9   4   25.59    6.77
   5  -9   4   24.43    5.47
  -5   9  -4   21.15    3.72
  -5  -9  -4   20.60    4.93
  -5   9  -4   23.03    5.08
  -5  -9  -5   30.86    5.42
  -5   9  -5    8.02    4.96
  -5   9  -5   14.71    6.86
  -5   9  -5   20.46    3.80
  -5  -9  -5   23.32    5.46
   5   9   5   19.58    6.98
   5  -9   5   15.67    5.24
  -5   9  -6  201.92   13.68
  -5   9  -6  205.48   11.05
  -5  -9  -6  207.78   12.26
   5  -9   6  209.29   12.97
   5   9   6  200.85   17.32
  -5   9  -6  187.60   16.61
  -5  -9  -7   24.36    5.63
   5  -9   7   23.24    5.94
  -5   9  -7   23.07    6.13
   5   9   7   23.55    8.51
  -5   9  -7   19.05    8.10
   5   9   8  315.92   23.71
  -5   9  -8  315.00   22.39
  -5   9  -8  277.83   17.72
   5  -9   8  270.34   15.36
  -5  -9  -8  310.22   15.10
  -5   9  -9   -1.19    5.83
   5   9   9    2.45    9.30
  -5   9  -9    4.09    8.39
   5  -9   9    4.00    5.03
  -5   9 -10   91.55   10.95
   5  -9  10  108.22    9.65
   5   9  10   93.90   16.87
  -5   9 -10  108.72   14.52
  -5   9 -11   57.44    9.33
   5   9  11   42.18   12.75
  -5   9 -11   36.66   10.50
   5  -9  11   50.56    7.29
   5   9  12   -8.05   10.82
  -5   9 -12    1.83    6.69
  -5   9 -12   -1.74    9.18
   5 -11 -10   30.01    8.21
   5  11 -10    1.55   10.47
  -5  11  10   13.13   12.16
  -5 -11  10   11.70    7.27
  -5  11   9   95.07   16.28
  -5 -11   9   90.21   11.51
   5  11  -9   54.39   14.85
   5 -11  -9   97.11   11.03
   5 -11  -8   25.83    7.53
   5  11  -8    6.21    9.79
  -5  11   8   16.07   10.02
  -5 -11   8   20.62    8.04
   5 -11  -7    1.28    6.48
  -5  11   7    4.15    8.03
  -5 -11   7    3.39    6.63
   5 -11  -6  110.20   11.73
  -5 -11   6  102.08   11.57
  -5  11   6   98.79   13.54
   5 -11  -5   21.12    7.54
  -5  11   5   27.85    8.71
   5 -11  -4  242.76   17.41
  -5 -11   4  225.65   16.27
  -5  11   4  209.88   17.94
  -5  11   3    8.41    3.96
  -5 -11   3    5.56    6.32
  -5  11   3    4.68    5.75
  -5  11   2   65.47    9.79
  -5  11   2   80.95    6.36
  -5 -11   2   67.50    9.63
  -5  11   1   52.95    8.95
   5  11  -1   67.81    9.89
  -5 -11   1   58.31    8.98
  -5  11   1   65.41    5.55
   5  11   0   10.24    6.16
  -5  11   0    5.73    6.06
   5 -11   0    7.43    6.09
  -5 -11   0   -1.37    5.82
   5  11   1  243.11   16.73
  -5 -11  -1  252.72   17.46
   5 -11   1  245.88   16.55
  -5  11  -1  278.81   18.67
   5  11   2   10.99    6.47
  -5  11  -2   12.56    6.45
  -5 -11  -2   13.01    6.61
   5 -11   2    9.14    5.58
   5  11   3  129.23   12.76
  -5  11  -3  170.18   15.57
  -5 -11  -3  169.44   13.46
  -5 -11  -4    5.06    6.09
   5  11   4    0.91    7.03
   5 -11   4    0.59    5.83
  -5  11  -4   10.64    7.68
  -5 -11  -4    1.10    5.41
   5 -11   5    9.86    6.46
  -5  11  -5   12.87    5.87
   5  11   5    8.73    8.09
  -5 -11  -5    2.64    6.38
  -5  11  -5   13.14    8.18
  -5  11  -6   66.56    9.34
  -5  11  -6   73.82   12.46
   5  11   6   78.85   13.22
  -5 -11  -6   77.29    9.00
   5 -11   6   83.59    9.89
  -5  11  -7   13.69    7.06
  -5 -11  -7    6.54    6.08
   5  11   7   12.28    9.31
  -5  11  -7    3.18    8.56
   5 -11   7    1.67    6.38
  -5 -11  -8  133.45   11.22
  -5  11  -8  126.10   17.18
  -5  11  -8  121.74   13.19
   5  11   8  138.61   18.14
   5 -11   8  119.43   11.91
  -5 -11  -9   10.88    6.39
  -5  11  -9   28.76   11.57
   5  11   9   14.58   10.88
   5 -11   9   17.55    6.71
  -5  11  -9    7.53    7.39
   5 -11  10   35.88    8.02
  -5  11 -10   27.60    9.15
   5 -13  -6   51.46   10.70
   5 -13  -5    6.41    7.61
   5 -13  -4  103.47   14.27
  -5 -13   4  105.12   13.86
  -5 -13   3    1.63    6.75
   5 -13  -3    4.51    8.08
   5  13  -2   34.69   10.87
  -5  13   2   21.50    8.96
  -5 -13   2   22.26    8.87
   5  13  -1   14.37    9.07
  -5  13   1    3.30    8.02
  -5 -13   1   18.20    8.50
  -5  13   0    7.70    7.92
  -5 -13   0   -4.92    7.50
   5  13   0   -3.26    7.91
  -5  13  -1   72.33   13.31
  -5 -13  -1   66.22   12.21
   5  13   1   85.34   12.79
   5  13   2    9.79    8.42
  -5 -13  -2   13.17    7.71
  -5  13  -2   12.92    8.39
  -5 -13  -3   67.95   10.70
  -5 -13  -3   67.03   11.06
  -5  13  -3   64.54   13.17
  -5 -13  -4    6.35    7.12
  -5  13  -4   -2.02    9.41
  -5 -13  -5    5.27    7.47
   5 -13   5    6.59    7.74
  -5  13  -5    5.28    9.66
  -5 -13  -6   43.66    8.70
  -6   0  16   -0.61    6.62
   6   0 -16    9.68    6.03
   6   0 -15  359.69   17.78
  -6   0  15  341.50   18.55
  -6   0  14   -0.52    5.24
   6   0 -14    6.04    5.17
  -6   0  13  226.45   13.52
   6   0 -13  215.65   12.36
  -6   0  12   55.21    6.51
   6   0 -12   60.69    6.46
  -6   0  11   37.72    5.22
   6   0 -11   33.00    4.76
  -6   0  10 1629.81   50.49
   6   0 -10 1665.14   49.71
   6   0  -9  129.99    7.46
   6   0  -8 3012.39   84.38
   6   0  -7   17.61    2.49
  -6   0   7   15.60    2.58
   6   0  -6  260.72    9.84
  -6   0   6  248.13    9.90
  -6   0   5  807.41   24.47
  -6   0   4   30.59    2.43
   6   0  -4   38.21    2.48
  -6   0   4   34.76    2.54
  -6   0   3 4593.32  124.18
   6   0  -3 4635.76  124.03
  -6   0   3 4643.56  123.77
   6   0  -2  247.04    8.05
   6   0  -2  250.49    8.19
  -6   0   1  409.47   12.57
   6   0  -1  435.14   12.74
  -6   0   1  447.96   12.36
  -6   0   0  471.98   13.92
   6   0   0  442.52   13.82
  -6   0   0  484.75   13.73
   6   0   1 1542.35   42.44
  -6   0  -1 1496.27   41.98
   6   0   1 1543.05   42.26
   6   0   2 1665.62   47.38
   6   0   2 1795.74   47.56
  -6   0  -3    4.39    1.24
   6   0   3    1.88    0.94
  -6   0  -3    4.62    0.75
  -6   0  -3    3.56    0.94
  -6   0  -4 4654.00  123.98
  -6   0  -4 4423.99  125.16
   6   0   4 4773.46  124.71
   6   0   4 4622.57  126.42
  -6   0  -5   40.91    2.47
   6   0   5   40.10    3.62
  -6   0  -5   40.63    3.18
   6   0   5   44.97    2.98
   6   0   6  672.03   22.71
  -6   0  -6  681.33   21.62
   6   0   7  538.36   19.53
  -6   0  -7  532.18   18.22
  -6   0  -8   34.05    3.72
   6   0   8   32.66    4.20
   6   0   9 1397.18   44.66
  -6   0  -9 1410.77   42.72
  -6   0 -10   41.88    4.86
   6   0  10   46.99    5.90
  -6   0 -11  639.85   23.09
   6   0  11  609.94   25.02
  -6   0 -12   10.02    3.90
  -6   0 -12   12.42    4.19
   6   0  12    7.63    4.53
  -6   0 -13   52.09    6.21
  -6   0 -14  292.05   14.08
   6   0  15    6.61    7.35
   6   2 -16    1.22    6.29
   6   2 -16   11.15    6.62
  -6  -2  16   -2.31    6.36
  -6   2  16   -3.69    6.56
   6  -2 -15  418.71   18.53
  -6   2  15  367.35   24.05
  -6  -2  15  397.02   20.22
   6   2 -15  432.72   20.09
   6   2 -15  353.69   20.04
  -6   2  15  413.68   20.86
  -6  -2  14   12.62    5.57
  -6   2  14   16.55    6.23
  -6   2  14   -0.87    6.51
   6   2 -14   11.45    5.79
   6  -2 -14    9.58    4.87
   6   2 -14   17.20    6.00
   6  -2 -13  248.00   12.86
  -6  -2  13  246.20   13.96
  -6   2  13  250.33   18.18
   6   2 -13  234.13   15.19
   6   2 -13  271.16   14.35
  -6  -2  12   78.85    7.55
   6  -2 -12   72.30    6.57
  -6   2  12   65.15    9.68
   6   2 -12   74.50    7.50
  -6  -2  11    2.97    3.28
   6  -2 -11    6.16    3.29
   6   2 -11    6.62    3.37
  -6   2  11    1.55    4.85
   6   2 -10 1184.86   38.03
   6  -2 -10 1169.36   36.71
  -6   2  10 1173.24   45.06
  -6  -2  10 1198.70   37.95
   6  -2  -9   31.17    3.80
   6   2  -9   27.41    3.89
  -6  -2   9   31.04    3.88
   6  -2  -8 1630.93   47.15
   6   2  -8 1598.79   47.96
  -6  -2   7   17.07    2.57
   6   2  -7   18.80    2.76
  -6   2   6  220.15   12.18
  -6  -2   6  195.79    8.37
   6   2  -6  208.23    8.81
  -6  -2   5 1153.96   33.09
  -6   2   5 1120.32   31.79
  -6   2   5 1113.89   33.75
   6  -2  -5 1134.37   31.97
  -6   2   4  347.45   12.05
  -6   2   4  371.62   13.83
   6  -2  -4  348.21   10.60
  -6   2   4  336.33   10.55
   6   2  -4  354.54   10.91
  -6  -2   4  328.23   11.31
  -6   2   4  354.79   11.79
   6  -2  -4  354.08   12.59
   6   2  -3 4543.77  118.79
   6   2  -3 4624.59  120.66
  -6   2   3 4479.42  121.53
  -6   2   3 4329.46  120.23
   6   2  -3 4397.90  119.89
   6  -2  -3 4375.68  118.88
   6   2  -3 4350.20  121.62
   6  -2  -2   23.49    2.25
   6  -2  -2   30.07    1.86
  -6   2   2   27.03    2.50
   6  -2  -2   33.12    2.68
   6   2  -2   32.18    1.40
  -6  -2   2   32.59    2.46
   6   2  -2   34.88    2.14
   6   2  -2   31.70    2.06
   6   2  -2   32.24    2.54
   6   2  -2   28.47    2.47
  -6  -2   1 3096.11   84.35
  -6   2   1 3014.06   84.02
  -6   2   1 3185.93   85.47
   6  -2  -1 3261.47   85.45
  -6  -2   1 3198.39   85.25
  -6  -2   1 3115.94   85.02
   6  -2  -1 3089.76   85.02
  -6  -2   1 3048.97   84.89
   6   2  -1 3232.66   85.25
  -6  -2   1 3127.18   84.71
   6  -2  -1 3189.51   84.73
   6  -2  -1 3116.31   84.99
   6   2  -1 3264.72   85.08
  -6   2   1 3040.45   85.14
   6   2  -1 3275.09   85.66
  -6  -2   0   82.69    3.82
  -6  -2   0   83.40    3.90
   6   2   0   80.33    4.04
   6   2   0   78.27    3.34
   6   2   0   93.65    4.40
   6  -2   0   87.01    3.75
  -6  -2   0   78.43    3.81
   6  -2   0   91.95    4.07
   6   2   0   76.57    3.74
   6  -2   0   88.35    4.10
  -6   2   0   77.49    3.84
  -6   2   0   82.86    3.95
   6  -2   0   86.05    3.58
  -6  -2   0   78.79    3.16
  -6  -2   0   73.23    3.37
  -6  -2  -1  104.49    4.72
  -6   2  -1  102.48    5.03
   6   2   1  118.30    5.32
   6  -2   1  117.16    5.16
  -6   2  -1  110.89    4.86
   6   2   1  106.52    4.56
   6   2   1  110.89    4.03
   6   2   1  113.43    5.15
  -6  -2  -1  111.21    4.70
  -6  -2  -1  102.36    4.41
  -6  -2  -1  106.47    3.89
   6  -2   1  102.28    4.42
   6   2   1  106.69    4.66
  -6   2  -1  110.21    4.89
  -6  -2  -1  112.39    3.47
   6  -2   2 2989.68   76.33
  -6   2  -2 2922.62   77.93
   6   2   2 2861.47   78.29
  -6   2  -2 2590.88   76.75
   6   2   2 2871.88   77.30
  -6  -2  -2 2879.78   77.42
   6  -2   2 2689.41   76.94
  -6  -2  -2 2793.46   76.26
   6   2   2 2839.65   75.21
  -6  -2  -2 3042.54   77.11
  -6   2  -2 2790.13   77.84
   6   2   2 2697.03   75.96
   6   2   3    3.07    1.48
  -6   2  -3    2.78    1.03
   6   2   3    4.22    0.77
  -6  -2  -3    3.71    1.05
   6   2   3    3.02    1.29
   6  -2   3    3.60    1.16
   6   2   3    3.79    1.64
  -6   2  -3    1.81    1.44
   6   2   4 3254.23   88.37
   6  -2   4 3040.19   86.60
   6  -2   4 3098.40   85.09
  -6   2  -4 3143.98   86.72
   6   2   4 3147.09   88.36
  -6  -2  -4 3310.38   85.02
  -6  -2  -4 3142.80   85.99
   6   2   4 3088.94   90.28
  -6   2  -5  104.84    4.98
  -6   2  -5  106.92    6.95
  -6   2  -5  108.50    6.09
  -6  -2  -5  103.50    4.65
   6  -2   5  106.70    4.82
   6   2   5  111.26    6.29
   6  -2   6  404.83   12.97
   6  -2   6  412.10   15.37
  -6   2  -6  395.64   13.43
  -6   2  -6  427.67   15.34
  -6  -2  -6  401.97   13.29
  -6   2  -6  400.34   15.95
   6   2   6  354.77   17.54
   6  -2   7  325.91   11.18
   6   2   7  308.94   16.26
  -6  -2  -7  353.14   12.19
  -6   2  -7  349.26   12.21
   6  -2   7  364.50   14.38
  -6   2  -7  345.95   13.99
   6   2   8    5.27    3.69
  -6   2  -8    7.74    2.17
  -6  -2  -8    6.73    2.09
  -6   2  -8    5.45    2.65
   6  -2   8    6.43    2.77
   6   2   9 1403.11   48.62
  -6   2  -9 1426.52   41.72
  -6   2  -9 1492.69   44.89
   6  -2   9 1440.16   45.16
  -6  -2  -9 1384.25   41.91
   6   2  10   13.25    5.23
  -6  -2 -10   18.11    3.29
  -6   2 -10   16.43    3.80
  -6   2 -10   18.58    3.31
  -6   2 -10    4.80    3.67
  -6  -2 -11  564.24   20.26
  -6   2 -11  594.97   19.67
   6   2  11  594.64   26.46
  -6   2 -11  523.75   22.13
  -6   2 -12   10.91    3.57
  -6   2 -12   16.58    4.97
   6   2  12   12.90    6.34
  -6  -2 -12   15.84    4.03
  -6   2 -13   60.66    7.47
   6   2  13   59.21    9.68
  -6   2 -14  249.75   14.86
  -6  -2 -14  252.58   14.34
   6   2  14  220.56   17.13
  -6  -2 -15   14.12    5.91
  -6   2 -15   10.19    6.23
   6   2  15   15.32    8.46
  -6  -4  16    0.53    6.18
  -6  -4  15  369.33   18.45
   6   4 -15  340.50   18.71
  -6   4  15  354.64   19.19
   6   4 -15  311.85   20.20
  -6   4  15  345.09   25.21
  -6   4  14   21.44    8.66
  -6   4  14   25.31    6.40
   6   4 -14   11.68    7.15
   6   4 -14   23.34    6.47
  -6  -4  14   19.63    5.93
  -6  -4  13  208.00   12.71
  -6   4  13  178.89   18.15
   6  -4 -13  214.23   10.96
   6   4 -13  183.37   14.99
   6   4 -13  209.32   13.41
  -6   4  13  178.83   12.64
   6   4 -12  105.17    9.28
  -6   4  12   99.80   13.69
  -6   4  12  100.78    9.06
  -6  -4  12   95.00    8.36
   6   4 -12   95.95   11.37
   6  -4 -12  109.87    7.49
  -6   4  11    2.86    3.71
  -6   4  11    3.52    6.82
  -6  -4  11    5.32    3.53
   6   4 -11    2.35    5.67
   6   4 -11    0.43    3.82
   6  -4 -11    0.26    2.97
  -6   4  10  711.98   25.25
   6   4 -10  675.38   25.55
   6  -4 -10  703.48   23.04
   6   4 -10  608.05   30.34
  -6  -4  10  684.94   24.33
  -6   4  10  631.91   34.63
  -6   4   9    2.90    2.83
   6  -4  -9    2.64    2.40
  -6   4   9    5.59    5.50
  -6  -4   9    2.17    2.42
   6   4  -8 1179.56   34.20
  -6   4   8 1443.69   48.18
   6   4  -8 1197.96   32.99
  -6  -4   8 1394.20   37.63
   6  -4  -7    6.80    2.49
  -6  -4   7    7.11    2.15
   6   4  -7    7.18    1.33
   6   4  -7    5.91    1.43
  -6   4   7    5.47    3.70
   6   4  -7    7.60    2.71
  -6   4   6  257.40   13.63
   6   4  -6  217.95    7.20
   6   4  -6  236.33   10.23
   6  -4  -6  238.77   10.84
   6   4  -6  217.89    7.76
  -6   4   6  216.62    9.46
  -6   4   6  226.86   10.12
   6  -4  -5  868.54   23.96
   6  -4  -5  838.88   28.12
  -6   4   5  902.65   30.62
  -6  -4   5  837.88   25.42
  -6   4   5  894.77   27.24
  -6   4   5  858.89   26.35
   6   4  -5  918.55   27.39
   6   4  -5  843.29   25.18
   6   4  -4   90.16    4.58
  -6  -4   4   92.83    4.20
  -6   4   4   92.84    4.81
  -6   4   4   90.20    5.32
  -6   4   4   98.58    6.91
   6   4  -4   93.68    3.79
   6  -4  -4   94.73    6.11
   6  -4  -4   96.22    3.60
   6   4  -4   95.72    5.33
   6   4  -3 3512.73   93.72
   6  -4  -3 3523.95   98.48
   6  -4  -3 3504.85   94.53
   6   4  -3 3410.68   98.57
   6   4  -3 3564.66   96.02
   6   4  -3 3638.79   96.37
  -6   4   3 3599.66   95.49
  -6   4   3 3672.12   99.43
  -6   4   3 3665.41   96.65
  -6  -4   3 3558.08   94.56
  -6   4   3 3411.66   93.68
  -6  -4   2  268.45    8.92
   6   4  -2  268.34    9.58
   6   4  -2  286.99   10.31
  -6   4   2  277.49   11.72
  -6   4   2  280.51   11.26
   6   4  -2  277.95   11.42
  -6   4   2  254.54    9.82
   6   4  -1 2321.72   63.46
   6   4  -1 2354.25   65.91
  -6   4   1 2389.97   65.13
   6   4  -1 2292.16   66.58
  -6   4   1 2390.75   67.09
   6  -4  -1 2325.27   66.07
   6   4  -1 2343.91   64.23
  -6  -4   1 2377.35   64.71
  -6   4   1 2405.21   66.81
   6   4   0   11.63    2.17
  -6  -4   0   14.67    0.95
   6  -4   0   12.54    2.11
   6   4   0   18.06    2.53
  -6   4   0    9.17    1.89
  -6   4   0   15.36    1.90
  -6  -4   0   15.08    1.47
  -6   4   0   17.86    2.65
   6  -4   0   14.12    1.39
   6   4   0   16.43    2.74
  -6  -4   0   15.86    1.61
   6   4   0   14.66    1.34
  -6   4   0   10.62    2.21
  -6   4  -1   27.16    3.15
  -6  -4  -1   29.77    1.86
  -6  -4  -1   30.59    2.21
  -6  -4  -1   29.84    2.20
  -6   4  -1   29.87    3.01
  -6  -4  -1   28.61    1.80
   6   4   1   30.55    3.19
   6   4   1   29.06    3.18
   6  -4   2 2121.94   61.54
  -6   4  -2 2116.52   59.38
   6   4   2 2217.55   62.44
  -6   4  -2 2220.57   62.09
  -6   4  -2 2233.06   62.83
   6   4   2 2214.10   59.76
   6   4   2 2164.24   61.78
  -6  -4  -2 2162.36   58.50
   6   4   3    6.78    0.89
  -6   4  -3    9.47    2.47
   6   4   3    5.09    1.53
  -6  -4  -3    5.38    1.67
   6  -4   3    4.34    1.76
   6  -4   3    3.82    1.01
  -6   4  -3   11.48    2.41
  -6  -4  -4 2435.88   66.41
   6   4   4 2336.62   63.18
   6   4   4 2440.23   66.38
  -6   4  -4 2448.19   69.90
   6   4   4 2328.00   70.40
  -6   4  -4 2299.30   67.95
   6  -4   4 2443.35   63.97
   6  -4   4 2187.95   66.69
  -6  -4  -4 2395.08   65.56
  -6  -4  -5   10.25    2.27
  -6   4  -5   12.98    3.57
   6   4   5   10.44    2.34
   6   4   5    9.74    2.40
  -6  -4  -5   11.52    1.75
   6  -4   5    8.62    2.33
   6   4   5    6.48    3.28
   6   4   6  199.18    9.90
  -6  -4  -6  201.24    6.97
  -6  -4  -6  208.93    8.74
   6   4   6  209.09    9.46
   6  -4   6  179.83    8.73
  -6   4  -6  212.33   12.33
   6   4   6  192.86   12.91
   6   4   7  288.96   12.48
   6   4   7  244.63    7.16
  -6  -4  -7  272.95    8.86
   6   4   7  251.94   15.96
   6   4   7  224.16    6.98
  -6   4  -7  310.19   15.32
   6   4   7  290.77   11.60
   6  -4   7  278.24   10.75
  -6   4  -8   32.24    5.46
   6   4   8   29.55    1.86
   6   4   8   40.07    4.50
   6   4   8   41.25    7.46
  -6  -4  -8   29.83    2.76
   6  -4   8   28.63    3.50
   6   4   8   31.98    4.75
   6   4   9 1153.57   37.90
   6   4   9 1059.10   43.42
   6  -4   9 1088.19   33.60
  -6   4  -9 1163.26   39.43
  -6  -4  -9 1134.92   32.99
  -6   4 -10    1.50    4.66
   6  -4  10    9.51    2.99
   6   4  10   15.59    5.93
   6   4  10   14.15    4.62
   6   4  11  394.71   23.51
   6   4  11  421.69   19.39
  -6   4 -11  393.74   19.35
   6   4  12    6.72    4.95
   6   4  12    7.03    7.09
  -6   4 -12    6.87    5.26
   6   4  13   54.06    7.28
  -6   4 -13   62.40    8.48
   6   4  13   58.22   10.91
   6   4  14  104.26   13.37
  -6   4 -14   94.08   10.52
   6   4  14   95.70    9.33
  -6   4 -15   16.74    7.34
  -6  -4 -15   20.52    7.33
   6   4  15   31.55    7.17
   6   4  15   26.36   10.18
  -6   6  15  198.89   14.54
  -6   6  14    9.92    9.80
  -6   6  14    4.93    6.18
   6   6 -14   13.92    8.60
   6   6 -13  112.16   14.32
  -6   6  13  127.95   10.88
  -6   6  13  127.84   18.29
  -6   6  12   71.35   13.72
  -6   6  12   71.93    8.03
   6   6 -12   59.13   11.25
  -6  -6  12   65.67    7.13
  -6   6  11    5.54    8.78
  -6   6  11   11.46    4.63
   6   6 -11   14.06    6.86
   6   6 -11    8.00    5.19
  -6  -6  11   14.08    4.35
  -6  -6  10  541.92   19.29
   6  -6 -10  495.33   17.37
  -6   6  10  486.84   30.60
   6   6 -10  481.38   21.46
  -6   6  10  500.32   20.26
  -6   6   9    6.78    3.36
  -6   6   9   14.14    6.98
   6   6  -9   11.57    4.73
  -6  -6   9   11.49    3.24
   6  -6  -9    9.10    2.83
  -6   6   8  913.18   30.75
  -6   6   8  934.13   39.21
  -6  -6   8  957.15   29.57
   6   6  -8  970.77   32.94
   6  -6  -8  928.31   32.45
   6  -6  -7    4.91    3.68
  -6   6   7    6.89    4.92
  -6  -6   7    2.76    2.14
   6   6  -7    6.05    3.36
  -6   6   7    2.07    2.47
   6  -6  -6  187.46   10.93
  -6  -6   6  205.40    8.06
  -6   6   6  177.58   12.69
  -6   6   6  195.74    9.95
   6   6  -6  198.03   10.45
   6  -6  -5  391.23   16.59
  -6   6   5  366.72   14.35
  -6  -6   5  371.70   11.96
   6   6  -5  362.94   12.76
  -6   6   5  349.52   17.82
   6   6  -5  369.67   15.01
   6   6  -5  360.71   11.37
   6   6  -4    1.94    0.98
   6  -6  -4    3.48    2.74
   6  -6  -4    7.77    1.19
  -6   6   4    2.31    2.22
  -6  -6   4    2.33    1.12
  -6   6   4    6.32    1.84
  -6   6   4    2.35    2.98
   6   6  -4    3.66    2.28
   6   6  -4    4.16    2.07
  -6   6   3 2290.54   64.87
   6   6  -3 2327.34   65.41
  -6   6   3 2269.79   63.01
  -6  -6   3 2276.16   61.30
   6   6  -3 2264.50   64.55
  -6   6   3 2313.47   69.07
   6   6  -3 2260.17   64.74
  -6  -6   3 2322.22   62.07
  -6   6   3 2281.39   67.60
   6   6  -2  111.30    6.61
  -6   6   2  125.37    8.06
  -6  -6   2  123.34    5.40
  -6   6   2  116.88    4.84
  -6   6   2  114.81    8.14
   6   6  -2  107.27    7.88
   6   6  -2  116.85    5.52
  -6   6   1 1092.85   32.91
   6   6  -1 1116.16   30.93
   6   6  -1 1076.95   35.82
  -6   6   1 1079.47   35.85
  -6  -6   1 1101.23   32.65
   6   6  -1 1110.33   34.33
   6  -6  -1 1116.72   35.17
  -6   6   1 1097.53   36.18
  -6   6   1 1103.81   30.65
   6   6   0    5.94    2.73
  -6   6   0    7.70    2.78
   6  -6   0    5.46    1.10
  -6   6   0    8.00    2.05
  -6  -6   0    6.35    0.89
   6   6   0    6.12    2.33
   6  -6   0    5.14    2.46
  -6  -6  -1    8.28    1.35
  -6   6  -1    5.84    2.83
   6   6   1   10.35    3.01
  -6   6  -1    8.44    1.13
  -6   6  -1   12.42    2.31
  -6  -6  -1    8.71    1.30
   6   6   1    7.64    3.31
  -6   6  -1   11.12    2.72
   6  -6   1    9.51    2.72
  -6   6  -2 1290.67   39.21
  -6   6  -2 1341.71   37.64
  -6   6  -2 1229.02   34.62
  -6   6  -2 1286.59   41.14
   6   6   2 1254.85   41.78
  -6  -6  -2 1243.90   34.71
   6   6   2 1301.67   39.93
  -6   6  -3    5.97    3.14
  -6  -6  -3    3.12    0.96
  -6   6  -3   -0.32    2.49
   6   6   3    3.28    2.60
   6  -6   3    1.83    1.03
   6   6   3    0.94    3.11
   6  -6   3    1.25    2.56
   6   6   4 1574.91   45.85
  -6  -6  -4 1710.58   49.13
  -6   6  -4 1677.60   50.52
  -6   6  -4 1682.70   52.92
   6  -6   4 1577.86   49.48
  -6  -6  -4 1663.34   48.44
   6   6   4 1644.28   53.49
  -6   6  -5    6.09    3.44
  -6  -6  -5    8.70    2.90
   6   6   5    2.93    3.41
   6  -6   5    8.14    1.50
   6  -6   5    5.62    2.97
  -6   6  -5    5.28    3.82
   6   6   5    7.91    2.10
  -6  -6  -5    5.93    2.44
  -6   6  -6  221.41   12.36
   6   6   6  201.53   14.48
  -6   6  -6  224.42   14.45
   6   6   6  247.79   10.33
  -6  -6  -6  233.67   10.82
   6  -6   6  235.31   11.45
  -6   6  -7  215.63   14.72
   6   6   7  192.61   15.15
  -6   6  -7  192.01   11.71
  -6  -6  -7  214.99   10.03
   6   6   7  203.70    9.93
   6  -6   7  169.76    9.97
  -6   6  -8   18.80    4.84
   6   6   8   22.37    7.37
   6  -6   8   26.00    4.43
   6   6   8   25.09    4.27
  -6   6  -8   18.34    6.39
   6   6   9  534.58   30.00
   6  -6   9  522.54   20.06
  -6   6  -9  532.39   23.09
   6   6   9  583.23   20.92
  -6   6  -9  556.56   26.39
   6   6  10   14.60    4.40
   6   6  10    5.19    6.41
   6  -6  10   11.22    3.95
  -6   6 -10   11.00    5.11
  -6   6 -10    8.06    5.78
   6   6  11  308.49   14.37
  -6   6 -11  276.35   16.12
  -6   6 -11  269.45   17.45
   6   6  11  249.12   20.69
  -6   6 -12   -2.22    5.75
  -6   6 -12   -0.66    6.00
   6   6  12    7.53    7.68
  -6   6 -13   64.83    9.30
   6   6  13   71.20   13.11
  -6   6 -13   47.41    9.18
  -6   6 -14   88.01   10.96
   6   6  14   78.61   14.00
  -6   6 -14   56.54   10.27
  -6   8  14    3.20    6.50
  -6   8  13   54.81   15.73
   6   8 -13   43.13   13.51
  -6   8  13   78.51    9.24
  -6  -8  12   35.19    6.82
   6   8 -12   23.51   11.00
  -6   8  12   23.17   12.10
  -6   8  12   22.28    6.21
   6   8 -11    6.73    8.54
  -6   8  11   14.90    9.70
  -6   8  11   15.66    5.55
   6   8 -10  377.02   19.64
  -6   8  10  420.00   17.91
  -6   8  10  388.04   28.88
   6  -8  -9   11.70    5.14
  -6   8   9    9.48    4.13
  -6   8   9    6.54    7.53
   6   8  -9    8.10    4.90
   6  -8  -8  439.23   20.01
  -6   8   8  423.13   25.54
   6   8  -8  405.98   19.58
   6   8  -8  387.05   19.04
  -6   8   8  409.94   16.84
   6   8  -7    3.76    4.29
  -6   8   7    4.05    3.16
   6  -8  -7    1.95    4.46
  -6   8   7    0.82    5.45
   6  -8  -6  125.59    9.99
  -6   8   6  102.05   10.98
  -6   8   6  117.79    6.95
   6   8  -6  111.04    8.88
   6  -8  -5  208.12   13.08
  -6   8   5  204.99   14.51
   6   8  -5  173.33   10.46
  -6   8   5  193.84    8.76
  -6   8   5  223.81   10.51
   6  -8  -4    3.13    3.77
  -6   8   4    1.39    1.92
  -6   8   4    4.53    2.83
  -6   8   4    1.23    3.99
   6   8  -4    3.07    2.65
  -6   8   3 1032.34   29.72
   6   8  -3  973.38   37.30
  -6   8   3 1058.43   38.17
   6   8  -3 1013.57   31.47
  -6   8   3 1035.72   36.70
  -6   8   3 1046.87   32.41
  -6   8   2   14.79    4.34
  -6   8   2    6.07    2.74
   6   8  -2   11.16    2.13
  -6  -8   2   10.08    2.20
  -6   8   2    4.79    3.97
   6   8  -2   11.81    4.39
  -6   8   2    8.24    1.47
   6   8  -1  528.50   22.01
   6  -8  -1  475.78   20.54
  -6  -8   1  517.07   17.63
  -6   8   1  479.76   21.52
  -6   8   0   19.39    3.21
   6   8   0   19.92    5.02
   6  -8   0   16.14    4.16
  -6   8   0   19.57    4.86
  -6   8  -1    5.60    4.04
  -6   8  -1    6.30    2.59
   6  -8   1    2.25    1.47
   6   8   1   -2.71    3.99
   6  -8   1    8.95    3.69
  -6   8  -2  617.29   20.62
   6   8   2  583.77   23.91
   6   8   2  616.71   26.30
  -6   8  -2  573.45   22.28
  -6  -8  -2  608.41   24.21
  -6   8  -2  623.92   25.90
  -6   8  -3    4.27    3.43
   6   8   3    5.36    3.70
  -6   8  -3    1.74    4.10
   6  -8   3   -0.42    3.50
  -6  -8  -3    3.26    3.32
  -6   8  -3    3.88    2.61
   6   8   3    5.62    4.17
  -6  -8  -4  868.24   29.97
  -6   8  -4  760.81   30.35
  -6   8  -4  875.88   34.10
  -6   8  -4  833.60   27.55
   6   8   4  840.12   34.34
   6  -8   4  811.18   30.18
  -6  -8  -4  857.83   29.52
  -6  -8  -5   15.68    4.39
   6   8   5    8.81    5.31
   6  -8   5    7.10    4.09
  -6   8  -5    6.12    5.12
  -6  -8  -5   11.31    3.91
  -6   8  -5    6.10    4.27
  -6   8  -6  150.66   11.40
   6   8   6  191.47   15.36
   6  -8   6  147.59   10.30
  -6   8  -6  161.17   13.75
  -6  -8  -6  181.56   10.46
  -6  -8  -7  115.85    8.37
  -6   8  -7  116.91   10.37
   6   8   7  115.97   13.27
  -6   8  -7  115.52   12.58
   6  -8   7  113.75    9.03
  -6   8  -8    8.67    5.05
  -6   8  -8    3.44    6.64
  -6  -8  -8    4.33    4.28
   6  -8   8    6.48    4.58
   6   8   8    1.02    7.21
  -6   8  -9  271.78   16.22
   6  -8   9  263.91   14.07
  -6   8  -9  245.94   19.30
   6   8   9  253.75   22.30
   6   8  10    8.51    8.59
  -6   8 -10   15.24    7.74
   6  -8  10    6.02    5.12
  -6   8 -10    7.99    5.39
  -6   8 -11  169.10   13.65
   6   8  11  152.28   18.86
   6  -8  11  159.55   10.44
  -6   8 -11  157.05   14.95
   6   8  12   14.78   10.35
  -6   8 -12    3.14    7.93
  -6   8 -12    5.42    6.82
  -6 -10  12   14.26    7.15
   6  10 -12   21.66    7.46
  -6 -10  11    8.47    6.76
   6  10 -11   -9.15   11.68
   6  10 -11    1.81    6.74
  -6  10  11   -1.57   11.54
  -6  10  10  159.14   20.97
   6  10 -10  122.92   12.88
   6 -10 -10  178.80   13.10
   6  10 -10  120.93   18.36
  -6 -10  10  137.91   12.82
   6 -10  -9   -2.78    5.97
   6  10  -9    5.24    5.91
  -6  10   9    4.78    9.06
  -6 -10   9    7.31    6.41
   6  10  -8  206.71   16.06
  -6  10   8  243.14   21.60
   6 -10  -7    4.82    5.69
  -6  10   7    1.90    6.88
   6  10  -7    6.89    5.21
   6  10  -6   45.68    6.72
   6 -10  -6   44.60    8.18
  -6  10   6   41.95    9.00
   6  10  -5  117.45    8.48
   6 -10  -5  106.78   11.69
  -6  10   5  126.42   13.31
  -6  10   4    6.20    3.94
   6  10  -4    2.48    3.13
   6 -10  -4   12.07    6.09
  -6  10   4   -1.53    6.12
  -6  10   3  355.37   20.40
   6  10  -3  364.67   21.60
  -6  10   3  383.96   22.07
  -6  10   2    2.89    3.29
  -6  10   2    4.91    5.08
   6  10  -2   -4.67    5.52
  -6 -10   2    7.54    4.94
  -6  10   1  219.93   10.27
   6  10  -1  212.73   14.87
  -6  10   1  188.51   14.15
   6 -10  -1  191.48   13.45
  -6 -10   1  200.31   14.34
  -6  10   0   21.71    6.33
  -6 -10   0   19.63    4.09
  -6 -10   0   12.40    5.47
  -6  10   0   20.40    3.85
   6  10   0   20.56    5.76
   6 -10   0   19.90    5.78
  -6 -10  -1    2.43    4.82
   6  10   1    6.44    5.07
  -6 -10  -1    6.88    3.64
   6 -10   1    2.21    4.74
  -6  10  -1    0.66    5.23
  -6  10  -2  245.59   16.86
  -6  10  -2  262.58   11.26
  -6 -10  -2  223.20   15.14
   6 -10   2  236.14   14.89
   6  10   2  233.42   15.30
   6  10   3   -1.57    5.80
  -6  10  -3   10.31    4.48
  -6  10  -3   -0.75    3.08
  -6  10  -3    2.24    5.45
   6  10   3   -2.27    4.98
  -6 -10  -3    2.17    4.59
   6 -10   4  363.01   18.76
  -6  10  -4  388.74   15.12
  -6 -10  -4  413.39   19.02
  -6  10  -4  326.68   17.94
   6  10   4  336.13   21.97
  -6  10  -4  358.99   22.65
  -6 -10  -4  367.47   18.48
  -6  10  -5   -0.54    4.79
  -6 -10  -5    2.80    4.75
  -6  10  -5    7.60    6.16
  -6  10  -5    5.50    3.44
   6 -10   5    7.32    5.08
   6  10   5    1.78    6.75
  -6 -10  -5    2.60    4.74
  -6  10  -6   52.41    8.46
  -6  10  -6   38.81    9.87
   6  10   6   46.13    9.96
   6 -10   6   52.52    7.88
  -6 -10  -6   65.22    7.47
  -6 -10  -7   58.45    7.69
  -6  10  -7   44.43    8.65
  -6  10  -7   44.17   11.05
   6  10   7   60.78   12.24
   6 -10   7   60.11    8.26
  -6 -10  -8    4.43    5.54
   6  10   8   14.91    9.10
  -6  10  -8    7.13    6.38
  -6  10  -8    4.04    8.43
   6 -10   8    5.44    5.69
   6  10   9  206.74   21.80
  -6  10  -9  203.46   19.49
  -6  10  -9  200.91   15.87
   6 -10   9  213.19   13.70
  -6  10 -10    2.52    7.01
   6 -10  10    7.18    6.32
  -6  10 -10    0.98    8.94
   6  10  10   -8.00   10.58
  -6  10 -11   61.80   10.68
   6 -12  -8   76.35   11.42
  -6 -12   8   74.46   11.53
  -6  12   8   82.37   15.14
  -6 -12   7    2.23    7.36
  -6  12   7   -1.07    9.34
   6 -12  -7    0.69    6.70
   6 -12  -6   27.18    8.75
  -6  12   6   25.01    9.52
  -6 -12   6   14.39    8.37
   6 -12  -5   74.76   11.53
  -6 -12   4    0.77    6.68
   6 -12  -4    8.15    7.74
   6  12  -4    5.52    8.85
   6  12  -3  134.71   15.62
   6 -12  -3  156.17   15.84
  -6  12   3  148.03   14.14
  -6 -12   3  130.96   14.66
  -6  12   2    5.94    6.75
   6  12  -2    4.07    7.05
  -6 -12   2    3.89    6.38
  -6  12   1   82.50   12.22
   6  12  -1  106.87   12.82
  -6 -12   1  106.47   12.66
   6  12   0    5.94    6.88
  -6  12   0    8.63    7.18
  -6 -12   0    4.62    6.86
  -6  12  -1   17.13    7.71
   6  12   1   19.44    7.95
  -6 -12  -1   12.09    7.60
   6  12   2  106.69   12.53
  -6  12  -2  110.63   13.94
  -6 -12  -2  125.68   13.36
   6 -12   2  140.50   12.99
  -6 -12  -3   16.01    7.06
  -6  12  -3    3.58    7.40
  -6 -12  -3   -2.01    6.69
  -6 -12  -4  116.66   11.50
  -6 -12  -4   88.73   10.16
  -6  12  -4   96.81   14.07
   6 -12   4  109.12   11.88
  -6 -12  -4   97.29   11.41
  -6 -12  -5    9.22    6.42
  -6  12  -5   -0.99    8.97
   6 -12   5   -0.62    6.49
  -6 -12  -6   25.73    7.68
  -6  12  -6    5.21    9.73
   6 -12   6   19.80    7.82
   6  12   6    5.45    9.51
  -6  12  -6   18.96    7.19
  -6  12  -7   25.24    8.49
   6  12   7   25.62   11.73
  -6 -12  -7   36.08    7.70
  -6  12  -7   20.60   10.81
   6 -12   7   31.85    8.26
  -6  12  -8    4.96    7.27
  -7   1  16   58.85    8.97
  -7  -1  16   84.33   10.04
   7  -1 -16   75.02    8.65
  -7   1  16   60.91   11.57
   7   1 -16   55.22    8.78
   7   1 -16   80.16    9.42
  -7   1  15   24.32    8.51
  -7   1  15   19.88    6.62
   7   1 -15   16.07    6.28
   7  -1 -15   19.78    6.21
  -7  -1  15   32.65    7.04
  -7  -1  14  635.27   26.26
  -7   1  14  636.71   26.56
  -7   1  14  620.16   29.99
   7   1 -14  689.08   26.12
   7  -1 -14  626.44   24.94
  -7   1  13    9.65    4.98
   7  -1 -13    5.28    4.16
  -7  -1  13    0.47    4.32
   7   1 -13    7.12    4.86
  -7  -1  12  479.15   20.52
   7   1 -12  502.82   20.29
  -7   1  12  506.16   20.85
   7  -1 -12  479.50   19.47
  -7  -1  11   11.30    3.57
  -7   1  11   16.34    4.32
   7   1 -11    7.91    3.62
   7  -1 -11   13.72    3.69
  -7  -1  10  159.51    9.25
  -7   1  10  152.22    9.27
   7   1 -10  158.37    9.01
   7  -1 -10  151.70    8.53
   7   1  -9 1570.17   47.04
   7  -1  -9 1559.30   46.55
  -7  -1   8  101.38    6.30
   7   1  -8  112.45    6.49
   7  -1  -8  105.68    6.22
  -7   1   8  109.96    6.54
  -7  -1   7 3041.66   83.40
  -7   1   7 2899.18   83.35
   7   1  -7 3013.75   83.38
  -7   1   6  231.37    9.54
  -7  -1   6  231.42    9.47
   7   1  -6  256.20    9.80
   7  -1  -5  733.10   21.92
  -7  -1   5  792.26   22.95
  -7   1   5  693.01   22.74
  -7   1   5  732.81   22.90
   7   1  -5  773.27   22.97
   7   1  -4  312.11   10.72
  -7   1   4  315.98   10.94
   7  -1  -4  309.18   10.06
  -7  -1   3   12.65    1.32
  -7   1   3   13.82    1.36
   7  -1  -3   14.35    1.36
   7   1  -3   13.09    1.54
  -7   1   3   15.74    1.70
  -7   1   2 5416.96  142.12
   7   1  -2 5296.16  141.89
   7   1  -2 5271.27  141.05
  -7   1   2 5380.32  142.15
   7  -1  -2 5222.12  141.59
  -7   1   2 5326.93  141.48
   7   1  -2 5213.56  142.25
  -7   1   2 5272.89  142.04
   7  -1  -1  733.67   20.32
  -7   1   1  663.83   19.65
  -7   1   1  719.72   20.25
  -7  -1   1  675.19   19.70
   7   1  -1  746.90   20.31
   7  -1  -1  695.19   19.62
  -7   1   1  713.87   19.86
   7   1  -1  683.53   19.69
   7  -1  -1  721.51   20.24
  -7  -1   1  675.25   19.36
   7  -1  -1  670.64   19.76
   7   1   0 6075.49  161.15
  -7  -1   0 6165.92  162.17
  -7   1   0 6203.83  162.21
  -7  -1   0 5837.03  161.60
  -7   1   0 6160.72  161.01
   7  -1   0 6078.22  160.84
   7   1   0 6221.54  160.99
  -7  -1   0 5977.15  161.25
   7  -1   0 6096.13  161.13
   7   1   0 5947.88  162.55
   7  -1   0 5952.30  161.83
  -7  -1   0 6095.49  160.95
   7   1   0 5987.10  160.94
  -7   1   0 5776.55  161.61
  -7  -1   0 6043.87  160.98
  -7  -1  -1  387.27   11.34
  -7   1  -1  366.46   12.28
   7  -1   1  376.13   12.21
  -7  -1  -1  359.73   11.88
  -7  -1  -1  359.05   11.73
   7  -1   1  396.53   11.75
  -7  -1  -1  391.07   12.39
  -7  -1  -1  392.10   11.40
  -7   1  -1  372.18   11.39
   7   1   1  376.69   11.72
   7   1   1  378.01   11.64
   7   1   2  207.16    7.03
  -7   1  -2  227.69    8.35
   7   1   2  210.90    7.12
   7   1   2  209.12    8.10
  -7   1  -2  252.34    8.22
  -7   1  -2  218.69    7.94
   7  -1   2  224.38    7.80
  -7   1  -2  236.73    7.66
   7   1   2  216.25    8.17
   7   1   3 1052.84   31.90
  -7   1  -3 1128.24   32.32
   7  -1   3 1090.74   31.28
   7   1   3 1184.70   32.77
   7   1   3 1096.00   31.38
  -7   1  -3 1212.95   31.63
   7   1   4  188.37    7.79
   7  -1   4  187.90    6.51
  -7   1  -4  185.86    7.48
  -7  -1  -5 3700.78  101.99
   7  -1   5 3810.03  100.96
  -7   1  -5 3592.24  102.29
   7   1   5 3867.47  102.83
  -7  -1  -6  540.45   17.05
   7   1   6  497.15   18.55
  -7   1  -6  542.21   18.13
  -7   1  -6  494.22   17.07
  -7  -1  -7 1114.93   33.21
  -7   1  -7 1125.67   34.44
   7  -1   7 1126.92   35.51
  -7   1  -7 1097.51   33.34
   7   1   7 1084.71   35.30
   7  -1   8   25.38    4.02
  -7   1  -8   26.97    3.32
  -7   1  -8   36.60    4.10
  -7  -1  -8   26.99    3.34
   7   1   8   20.36    3.69
  -7   1  -9  212.83    9.75
  -7   1  -9  209.82   10.66
   7  -1   9  214.76   11.58
   7   1   9  223.04   11.86
  -7  -1  -9  207.35    9.72
  -7   1 -10  884.36   30.07
  -7   1 -10  895.79   28.49
   7   1  10  869.11   31.60
  -7  -1 -10  856.86   28.48
   7   1  11  116.27    9.71
  -7   1 -11  138.27    7.99
  -7  -1 -11  127.18    8.04
  -7   1 -12  443.76   17.08
  -7  -1 -12  437.08   18.58
   7   1  12  435.47   21.42
  -7  -1 -13   22.80    5.16
   7   1  13   18.96    6.87
  -7   1 -13   20.43    4.52
  -7   1 -14  174.23   12.10
  -7  -1 -14  189.86   11.74
   7   1  14  189.37   15.09
   7   1  15   97.53   12.00
  -7  -1 -15   91.20    8.44
  -7   1 -15   82.67    9.25
  -7  -3  16   56.45    8.94
   7   3 -16   54.11    9.92
   7   3 -16   66.25    9.28
  -7   3  15    2.30    6.05
  -7  -3  15    5.79    5.70
  -7   3  15    3.01    8.38
   7   3 -15    8.65    6.69
   7   3 -15   13.32    6.43
   7  -3 -15    1.53    5.17
   7   3 -14  375.07   21.70
  -7   3  14  450.94   21.22
  -7  -3  14  460.49   20.59
   7   3 -14  453.63   20.84
   7  -3 -14  445.55   18.60
  -7   3  14  400.57   25.91
  -7   3  13   28.42    8.57
   7   3 -13   20.31    6.51
  -7   3  13   21.12    5.96
  -7  -3  13   24.56    5.58
   7   3 -13   23.05    5.90
   7  -3 -13   31.07    5.09
  -7  -3  12  529.47   21.72
  -7   3  12  521.92   29.32
  -7   3  12  539.63   22.45
   7   3 -12  562.62   22.64
   7  -3 -12  575.11   20.62
  -7   3  11   15.95    4.50
   7  -3 -11   10.59    3.57
  -7   3  11   15.42    6.96
   7   3 -11   10.71    4.19
  -7  -3  11    9.37    3.60
   7   3 -10   81.35    6.87
  -7   3  10   88.22   11.40
  -7  -3  10   89.04    6.72
  -7   3  10   77.74    6.59
   7  -3 -10   85.42    6.11
   7   3  -9  705.93   20.51
  -7   3   9  772.24   34.08
   7  -3  -9  769.01   24.12
  -7  -3   9  721.43   24.63
   7   3  -9  729.03   25.42
  -7   3   8   31.49    6.45
   7   3  -8   31.54    2.34
   7   3  -7 2028.95   55.49
  -7   3   7 1959.96   57.99
  -7  -3   7 1976.31   57.39
  -7   3   6  348.76   16.36
   7  -3  -6  339.58   13.72
   7   3  -6  362.67   11.71
  -7   3   6  347.16   12.98
  -7  -3   6  351.55   12.52
   7  -3  -5 1013.42   32.43
   7   3  -5 1035.89   31.64
  -7   3   5 1108.58   34.77
   7   3  -5 1144.18   29.84
   7  -3  -5 1010.91   29.42
  -7   3   5 1017.31   31.24
  -7  -3   5 1051.25   30.74
   7   3  -5  975.10   34.56
   7   3  -5 1076.36   30.57
   7  -3  -4  197.31    9.11
   7   3  -4  207.48    6.92
   7   3  -4  223.13    7.54
   7   3  -4  213.48    8.10
  -7   3   4  207.65    8.08
  -7   3   4  201.11    9.87
   7   3  -4  199.13    9.95
   7   3  -4  211.96    8.39
   7  -3  -4  204.00    6.90
  -7  -3   4  196.20    7.46
   7   3  -3    7.79    1.50
   7   3  -3    9.93    1.49
   7  -3  -3    9.64    1.22
   7   3  -3    9.89    2.03
   7   3  -3   12.73    1.85
  -7   3   3   14.77    2.37
   7   3  -2 3055.17   82.72
   7   3  -2 2996.35   83.40
  -7  -3   2 3140.13   82.16
  -7   3   2 2957.26   81.39
  -7   3   2 3024.04   83.89
  -7   3   2 3029.19   84.45
   7   3  -2 3083.70   84.27
   7   3  -2 3073.41   82.46
   7  -3  -1  480.39   13.66
  -7   3   1  456.85   15.65
  -7  -3   1  489.28   14.70
   7   3  -1  455.29   15.45
  -7   3   1  432.47   15.32
   7   3  -1  447.34   15.41
   7   3  -1  478.54   13.93
   7   3  -1  468.40   14.66
  -7  -3   0 3177.66   86.63
   7   3   0 3207.50   87.45
   7  -3   0 3081.83   85.60
   7   3   0 3210.77   85.70
  -7   3   0 3176.20   87.16
  -7  -3   0 3140.07   85.21
   7   3   0 3156.49   87.49
  -7   3   0 3125.09   87.12
  -7   3   0 3145.95   86.43
   7   3   0 3210.08   84.66
   7   3   0 3178.86   86.98
  -7  -3  -1  128.65    5.61
  -7  -3  -1  146.15    4.92
   7   3   1  155.97    6.97
   7   3   1  137.40    5.63
   7   3   1  137.78    6.23
   7   3   1  137.73    5.14
   7   3   1  127.29    6.59
  -7   3  -1  135.52    6.43
   7   3   2   60.00    2.81
   7   3   2   59.94    3.96
   7  -3   2   70.25    3.11
   7   3   2   65.27    4.70
   7  -3   2   64.50    3.98
   7   3   2   64.97    3.73
  -7   3  -2   61.37    4.31
   7   3   3 1236.59   34.58
   7  -3   3 1251.85   33.02
   7   3   3 1103.47   32.31
   7   3   3 1198.80   36.63
  -7  -3  -3 1144.95   33.49
   7  -3   3 1164.08   34.29
  -7   3  -3 1195.51   35.87
   7   3   4  194.73    9.17
  -7  -3  -4  198.47    7.53
   7   3   4  197.96    8.60
   7   3   4  188.52    6.70
   7  -3   4  185.96    7.98
  -7   3  -5 3175.71   89.75
   7   3   5 3075.67   95.06
   7   3   5 3237.43   89.06
   7   3   5 3370.46   91.52
  -7   3  -5 3417.88   94.35
  -7  -3  -5 3389.88   88.01
   7  -3   5 3156.95   90.15
  -7   3  -6  171.13    7.36
  -7   3  -6  207.97   11.05
   7   3   6  208.73    9.86
  -7  -3  -6  190.69    7.07
   7  -3   6  177.75    7.80
   7   3   6  178.41   11.95
  -7   3  -7  489.89   16.47
   7   3   7  554.72   20.07
   7   3   7  492.19   23.10
  -7   3  -7  549.56   20.97
  -7  -3  -7  531.60   16.54
   7  -3   7  520.74   16.88
   7   3   8   17.84    5.27
  -7  -3  -8   18.24    2.63
  -7   3  -8   20.04    2.55
  -7   3  -8    9.72    3.74
   7  -3   8   13.40    2.42
  -7  -3  -9  170.98    7.91
  -7   3  -9  177.31    7.52
   7   3   9  160.42   12.87
   7   3   9  193.77   11.15
  -7   3  -9  173.48   10.80
  -7   3 -10  532.55   17.38
   7   3  10  549.64   22.33
   7   3  10  494.02   25.10
  -7   3 -10  503.65   21.67
  -7  -3 -10  546.99   18.36
   7   3  11  131.89   12.50
  -7   3 -11  132.44    9.79
  -7   3 -12  340.08   17.31
   7   3  12  360.84   21.22
   7   3  13   12.62    7.71
  -7   3 -13    2.46    5.33
   7   3  14   95.24    9.54
  -7  -3 -14  103.73    9.83
   7   3  14   99.01   12.55
  -7   3 -14   94.15   10.10
   7   3  15   44.53    7.92
  -7   3 -15   38.61    8.38
  -7  -3 -15   40.96    8.19
  -7   5  15   10.09   11.00
   7   5 -15   10.76    7.91
   7   5 -15   11.54    6.54
  -7   5  15    9.82    7.02
  -7   5  14  296.88   25.41
  -7  -5  14  309.37   16.52
  -7   5  14  327.94   17.61
   7   5 -14  311.51   21.33
   7   5 -14  328.65   18.01
  -7   5  13    6.52    5.31
  -7   5  13    9.23    8.24
   7   5 -13    5.85    5.66
   7   5 -13   16.86    6.99
  -7  -5  13   12.76    5.10
  -7   5  12  318.35   25.90
   7  -5 -12  299.79   13.04
  -7   5  12  305.28   15.77
   7   5 -12  262.87   19.87
  -7  -5  12  286.71   14.51
  -7   5  11   13.27    4.66
  -7   5  11    6.27    8.47
   7  -5 -11    8.20    3.44
  -7  -5  11   10.33    3.87
  -7   5  10   41.88    5.63
  -7   5  10   41.82    9.74
  -7  -5  10   52.35    5.24
   7  -5 -10   44.32    4.62
  -7  -5   9  458.97   17.35
  -7   5   9  470.73   18.51
  -7   5   9  461.01   26.52
   7   5  -9  467.17   19.34
   7  -5  -8   10.87    3.73
  -7   5   8   12.07    5.34
  -7  -5   8    4.51    2.45
   7   5  -8    3.15    3.33
   7   5  -7 1278.38   39.01
   7   5  -7 1191.94   34.44
  -7   5   7 1264.26   44.25
  -7  -5   7 1219.82   36.34
   7  -5  -7 1286.38   39.75
   7  -5  -6  213.46   10.98
  -7   5   6  208.72   12.89
   7   5  -6  218.60    8.14
   7   5  -6  211.73   10.28
  -7   5   6  210.13    9.37
  -7   5   6  211.79   10.15
   7   5  -5  552.24   16.24
  -7   5   5  521.36   19.00
   7  -5  -5  564.91   20.84
   7  -5  -5  547.46   15.64
  -7   5   5  540.05   18.02
  -7   5   5  549.28   22.33
   7   5  -5  533.37   17.43
   7   5  -5  596.03   19.57
  -7  -5   4  188.90    6.94
   7   5  -4  191.97    6.18
   7  -5  -4  181.65    9.99
  -7   5   4  190.49    5.89
   7  -5  -4  206.99    6.69
   7   5  -4  204.90    9.05
  -7   5   4  219.53   11.47
  -7   5   4  209.00    8.06
   7   5  -4  195.75   10.90
   7   5  -4  199.32    8.28
  -7   5   4  205.00    9.03
  -7   5   3  106.10    5.95
   7   5  -3  111.50    5.86
  -7   5   3  107.05    6.96
  -7   5   3  107.29    5.01
  -7  -5   3  106.47    4.18
  -7   5   3  102.13    7.36
   7   5  -3  114.83    7.42
   7   5  -3  109.43    5.92
  -7   5   2 2475.38   72.15
   7   5  -2 2474.16   72.42
  -7   5   2 2547.60   73.03
  -7   5   2 2539.98   70.18
   7   5  -2 2425.35   69.57
  -7  -5   2 2565.98   68.86
   7   5  -2 2509.83   70.64
  -7   5   1  374.64   13.57
   7   5  -1  397.14   15.39
   7   5  -1  401.36   11.71
  -7   5   1  399.43   15.44
  -7  -5   1  391.41   13.34
  -7   5   1  413.13   15.85
   7   5  -1  383.71   12.84
   7   5  -1  382.74   14.59
   7  -5   0 1088.87   30.96
  -7   5   0 1140.08   33.61
   7   5   0 1091.26   34.46
  -7   5   0 1133.41   32.77
  -7  -5   0 1111.88   32.95
   7   5   0 1106.40   34.19
  -7   5   0 1057.09   34.66
   7  -5   0 1079.82   33.99
  -7  -5   0 1108.16   31.00
   7   5   1  166.19    8.67
  -7   5  -1  156.62    8.77
   7   5   1  160.30    8.41
  -7   5  -1  158.21    8.07
  -7   5  -1  159.64    7.33
   7   5   1  166.67    9.32
  -7  -5  -1  170.68    5.76
  -7  -5  -1  173.10    6.44
   7   5   2  163.73    8.75
   7   5   2  161.44    8.37
  -7   5  -2  153.01    8.88
   7  -5   2  157.93    8.24
  -7   5  -2  150.65    6.05
   7   5   2  160.69    9.51
  -7   5  -2  161.75    8.39
  -7  -5  -2  164.87    5.56
   7   5   3  729.12   22.96
   7   5   3  767.71   25.46
   7  -5   3  796.69   21.84
   7   5   3  745.36   27.44
  -7   5  -3  751.62   26.83
  -7   5  -3  758.54   25.75
   7  -5   3  727.24   25.01
   7   5   4   70.41    4.41
   7  -5   4   59.78    5.02
  -7   5  -4   56.95    5.24
   7  -5   4   61.19    3.42
   7   5   4   65.96    6.70
  -7  -5  -4   63.40    4.56
  -7   5  -4   73.13    6.64
  -7  -5  -4   66.24    4.75
   7  -5   5 1332.48   36.79
  -7   5  -5 1340.95   42.68
  -7  -5  -5 1377.72   40.25
  -7   5  -5 1418.79   45.07
   7  -5   5 1318.39   41.12
   7   5   5 1368.91   45.95
   7   5   5 1428.83   40.56
  -7  -5  -5 1374.43   39.24
  -7  -5  -6   49.86    4.30
  -7   5  -6   36.14    5.06
  -7   5  -6   42.62    6.10
   7   5   6   36.15    6.48
   7  -5   6   43.89    4.51
   7   5   6   51.75    4.63
   7  -5   7  332.41   13.67
  -7   5  -7  314.28   15.40
   7   5   7  363.49   14.24
  -7   5  -7  343.38   17.86
   7   5   7  340.34   19.77
   7  -5   8   30.55    4.10
   7   5   8   21.15    6.65
  -7   5  -8   21.05    5.57
   7   5   8   23.64    4.04
  -7   5  -9   99.32    9.57
   7   5   9   97.56   11.60
   7  -5   9   98.55    6.63
   7   5   9  115.27    7.79
  -7   5 -10  388.79   19.98
   7   5  10  376.45   23.74
   7   5  10  417.93   17.30
   7  -5  10  400.38   15.00
   7   5  11   70.97    7.22
  -7   5 -11   62.77    8.34
   7   5  11   45.56    9.83
   7   5  12  276.50   20.99
   7   5  12  309.30   15.05
  -7   5 -12  277.65   16.92
   7   5  13   30.97    6.45
  -7   5 -13   25.43    7.56
   7   5  13   36.74    9.90
  -7   5 -14   68.46    9.70
   7   5  14   51.14   11.59
  -7   5 -14   72.55    9.95
   7   7 -14  157.23   17.45
  -7   7  14  165.16   12.78
  -7   7  14  118.81   20.02
   7   7 -14  145.91   13.37
  -7   7  13    4.93   10.42
   7   7 -13    2.32    8.62
  -7   7  13    3.07    5.39
   7   7 -13   -1.18    5.90
   7   7 -12  154.53   17.81
   7   7 -12  196.45   13.97
  -7   7  12  181.69   22.12
  -7   7  12  212.64   13.35
  -7   7  11    2.14    5.09
  -7   7  11   -5.51    9.19
   7   7 -11    1.60    5.50
  -7   7  10   58.31   12.35
  -7   7  10   51.90    6.41
   7   7 -10   51.92    7.31
   7  -7  -9  261.66   14.19
   7   7  -9  260.51   14.51
  -7   7   9  262.74   13.10
  -7   7   9  255.54   20.20
  -7   7   8   28.89    4.55
  -7   7   8   30.30    7.74
   7  -7  -8   25.41    5.18
   7   7  -8   33.46    5.65
   7  -7  -7  884.81   32.63
   7   7  -7  936.85   32.41
  -7   7   7  885.70   36.93
  -7   7   7  929.02   29.79
  -7   7   6  141.74   11.84
   7   7  -6  148.03    9.49
  -7   7   6  140.27    7.62
   7  -7  -6  145.76   10.29
  -7  -7   6  140.71    6.28
  -7   7   6  138.04    8.55
  -7  -7   5  271.20    8.64
  -7   7   5  274.47   15.90
   7   7  -5  238.45    7.36
   7   7  -5  246.49   15.13
   7  -7  -5  277.12   14.22
   7   7  -5  260.44   12.50
  -7   7   5  285.41   11.95
   7   7  -4   29.02    5.46
   7  -7  -4   30.30    5.21
  -7   7   4   30.86    3.89
   7  -7  -4   33.86    2.36
   7   7  -4   25.82    3.95
  -7   7   4   27.59    5.45
   7   7  -4   21.70    3.54
  -7   7   3    4.12    2.92
   7   7  -3    7.05    3.57
   7   7  -3   10.02    2.31
  -7   7   3    5.05    2.44
  -7  -7   3    5.91    1.50
  -7   7   3    7.34    3.78
   7   7  -2  772.90   23.90
  -7   7   2  813.85   23.33
  -7   7   2  849.72   29.51
   7   7  -2  805.11   29.49
  -7  -7   2  808.59   24.50
  -7   7   2  839.50   30.15
  -7  -7   1  184.60    8.33
   7  -7  -1  173.44   10.03
  -7   7   1  182.40    6.15
   7   7  -1  174.08   10.74
  -7   7   1  178.12    8.51
  -7   7   1  185.43   11.07
  -7   7   1  187.00   10.94
  -7  -7   0  946.42   30.03
  -7   7   0  976.20   33.52
   7   7   0  953.72   32.80
   7  -7   0  919.29   26.35
  -7   7   0 1007.79   29.87
  -7   7   0  970.05   26.16
   7  -7   0  965.88   32.39
  -7   7  -1    7.10    0.94
   7   7   1    3.07    3.15
   7  -7   1    5.66    1.74
  -7   7  -1   10.82    3.02
  -7   7  -1   10.56    2.56
   7  -7   1    8.75    3.30
   7   7   1    6.68    3.38
  -7   7  -1   12.20    3.91
  -7   7  -2   35.46    3.75
  -7   7  -2   28.72    4.44
   7   7   2   38.64    5.10
   7   7   2   40.04    5.57
  -7   7  -2   38.18    5.59
   7   7   3  431.14   20.61
  -7   7  -3  465.17   18.62
  -7   7  -3  458.14   20.38
   7   7   3  476.53   19.00
   7  -7   3  423.93   17.95
  -7   7  -3  429.49   13.04
  -7  -7  -3  436.34   17.87
  -7   7  -4  116.79    9.82
  -7  -7  -4  126.70    7.89
  -7  -7  -4  114.11    7.59
   7   7   4  112.61   10.20
  -7   7  -4  111.23    8.51
   7  -7   4  116.35    8.35
  -7  -7  -5  921.49   29.14
  -7  -7  -5  969.58   30.08
  -7   7  -5  910.19   34.66
  -7   7  -5  828.85   31.80
   7   7   5  852.87   35.40
   7  -7   5  825.29   30.32
   7   7   6   96.24   10.66
  -7  -7  -6  127.10    7.83
   7   7   6  108.44    6.19
  -7   7  -6  125.64   11.40
  -7   7  -6  108.97    9.21
   7  -7   6  106.57    8.10
   7   7   7  249.97   11.03
  -7   7  -7  249.11   14.24
  -7  -7  -7  273.67   12.21
  -7   7  -7  262.61   17.02
   7  -7   7  242.54   12.67
   7   7   7  227.61   17.25
   7   7   8    8.60    3.57
  -7   7  -8    0.75    5.67
   7   7   8   16.91    7.20
   7  -7   8   12.26    4.37
  -7   7  -8    4.51    4.38
   7  -7   9   33.19    5.48
  -7   7  -9   36.69    8.60
  -7   7  -9   31.78    6.31
   7   7   9   49.82    9.96
   7   7  10  207.96   19.06
  -7   7 -10  237.87   14.59
   7  -7  10  219.61   11.73
  -7   7 -10  221.40   16.50
   7   7  11   32.22    9.92
  -7   7 -11   23.71    7.17
  -7   7 -11   27.96    8.42
   7   7  12  183.46   18.43
  -7   7 -12  164.36   14.41
  -7   7 -12  144.00   12.51
  -7   7 -13    5.43    6.74
   7   7  13   21.15   10.76
  -7   7 -13    4.87    7.57
   7   9 -13   -1.12    6.42
   7   9 -12   81.35   10.55
  -7   9  12   99.14    9.55
  -7   9  12   86.25   18.02
  -7  -9  12   82.90    9.66
   7   9 -11    2.77    5.64
  -7   9  11   -1.47   10.59
  -7   9  11    0.43    5.23
  -7   9  10   46.19   12.88
   7   9 -10   43.75    7.88
  -7   9  10   47.47    6.66
   7  -9  -9  183.07   13.20
  -7   9   9  192.35   11.24
  -7   9   9  215.77   19.75
   7   9  -9  172.39   13.37
  -7   9   8    6.77    7.55
   7  -9  -8   19.33    6.01
   7   9  -8   14.32    5.83
  -7   9   8   18.36    4.38
   7   9  -7  353.64   19.24
   7  -9  -7  394.61   20.37
  -7   9   7  416.34   16.09
  -7   9   7  416.53   24.56
   7  -9  -6   35.13    7.03
  -7   9   6   40.07    8.52
  -7   9   6   30.99    4.07
   7   9  -6   34.06    5.80
   7   9  -5  141.05    9.23
  -7   9   5  159.23    7.65
   7  -9  -5  152.46   12.19
   7   9  -5  169.77   14.11
  -7   9   5  138.96   13.40
  -7   9   5  168.54    9.65
  -7   9   4   33.61    3.22
  -7   9   4   31.50    4.68
   7  -9  -4   30.25    6.51
  -7   9   4   35.90    7.21
   7   9  -4   27.10    4.10
   7   9  -4   31.72    7.01
  -7   9   3   24.89    5.69
   7   9  -3   12.50    5.43
  -7   9   3   17.29    3.63
  -7   9   3   16.57    5.74
   7   9  -3   20.43    3.03
  -7   9   2  487.49   22.75
  -7   9   2  526.13   18.70
   7   9  -2  501.03   23.27
  -7   9   2  482.68   23.54
  -7  -9   1   50.95    4.80
   7   9  -1   65.49    8.00
  -7   9   1   63.98    7.81
  -7  -9   0  445.22   17.55
   7  -9   0  467.59   21.01
   7   9   0  481.56   21.68
  -7   9   0  440.99   21.61
  -7   9  -1    8.75    4.79
  -7  -9  -1    1.64    2.98
  -7   9  -1    7.18    3.16
   7   9   1   11.80    4.96
   7  -9   1    7.78    4.42
  -7  -9  -1    9.65    4.57
  -7   9  -2   51.61    5.09
  -7   9  -2   57.40    8.03
  -7  -9  -2   52.23    6.99
   7   9   2   61.04    7.58
   7  -9   3  179.93   12.26
   7   9   3  199.23   12.69
  -7   9  -3  212.32   14.88
  -7   9  -3  197.75   10.03
  -7   9  -3  204.90   12.20
  -7  -9  -3  192.34   12.49
   7   9   3  210.13   15.38
   7   9   4   25.58    7.11
  -7   9  -4   22.94    5.43
  -7  -9  -4   37.41    5.98
  -7   9  -4   21.72    6.29
  -7   9  -4   34.71    4.75
   7  -9   4   42.01    6.33
  -7  -9  -4   34.93    5.80
   7   9   5  373.46   23.11
  -7  -9  -5  445.66   18.88
  -7  -9  -5  414.40   18.14
  -7   9  -5  385.57   22.63
  -7   9  -5  427.50   17.46
  -7   9  -5  422.73   20.60
   7  -9   5  411.63   19.21
  -7  -9  -6   55.58    6.69
  -7   9  -6   27.34    6.75
   7   9   6   53.75   10.04
  -7   9  -6   43.47    9.15
   7  -9   6   41.98    6.79
  -7  -9  -7  150.06    9.92
   7  -9   7  134.33   10.62
  -7   9  -7  155.58   14.73
   7   9   7  134.43   15.14
  -7   9  -7  130.93   11.74
  -7   9  -8   15.32    8.19
  -7   9  -8    1.81    5.83
  -7  -9  -8   13.52    5.02
   7  -9   8   10.24    5.69
   7   9   8   -1.07    8.91
  -7   9  -9   33.09    9.69
   7   9   9   65.17   12.27
  -7   9  -9   42.29    8.04
   7  -9   9   40.29    6.91
  -7   9 -10  160.69   13.69
  -7   9 -10  172.34   16.47
   7  -9  10  157.08   11.39
   7   9  10  168.79   19.52
  -7   9 -11   19.04    7.48
  -7   9 -11   10.94    8.61
   7   9  11   25.03   10.28
   7 -11 -10   23.39    7.61
  -7 -11  10   11.63    7.80
  -7  11   9  102.19   16.41
   7 -11  -9   87.10   10.95
  -7 -11   9   85.44   11.72
   7 -11  -8    8.83    7.02
  -7 -11   8    9.68    6.95
  -7  11   8    3.25    9.39
   7 -11  -7  177.51   14.83
  -7  11   7  157.53   17.22
  -7 -11   7  148.77   14.89
   7 -11  -6    9.74    7.11
  -7 -11   6   11.39    7.35
   7  11  -6   18.53    9.91
  -7  11   6   14.77    8.22
   7 -11  -5   83.70   11.25
   7  11  -5   98.12   13.01
  -7  11   5   90.47   12.49
   7  11  -4   45.25    9.58
  -7  11   4   45.18    9.23
  -7 -11   4   24.39    7.04
  -7  11   4   39.22    5.70
   7 -11  -4   43.19    8.92
  -7  11   3   13.37    4.38
  -7  11   3   16.61    6.54
   7  11  -3   10.14    7.00
  -7 -11   3   21.51    6.86
  -7 -11   2  236.57   17.81
  -7  11   2  258.29   17.47
   7  11  -2  242.78   18.06
  -7  11   1   24.44    4.46
  -7  11   1   26.31    7.16
   7  11  -1   15.99    6.97
  -7 -11   1   11.50    6.80
  -7  11   0  247.26   11.33
   7  11   0  218.74   15.60
  -7  11   0  220.29   16.58
  -7  11  -1    1.47    6.42
   7  11   1    7.79    6.52
   7 -11   1    9.62    6.05
  -7 -11  -1    6.92    6.12
  -7  11  -2   44.73    9.07
   7  11   2   36.71    7.63
   7 -11   2   31.57    7.33
  -7 -11  -2   32.67    5.88
  -7 -11  -2   37.01    7.88
  -7  11  -3   93.41   11.70
   7  11   3   70.25    9.84
  -7 -11  -3   76.87    8.46
  -7 -11  -3   81.73   10.01
  -7 -11  -4   21.40    6.48
   7 -11   4   20.16    6.46
  -7  11  -4   21.54    8.30
  -7 -11  -4   18.73    6.15
  -7  11  -5  231.77   19.43
  -7  11  -5  219.74   15.47
   7  11   5  208.94   19.57
   7 -11   5  216.94   15.45
  -7  11  -6    6.83    6.24
  -7 -11  -6   12.42    5.83
   7  11   6  -10.27    9.93
  -7  11  -6    7.65    8.09
   7 -11   6    1.66    6.34
  -7  11  -7   64.26   10.04
  -7 -11  -7   62.84    8.22
   7 -11   7   71.59    9.30
   7  11   7   74.72   13.76
  -7  11  -7   72.83   13.31
  -7  11  -8    9.63    7.13
  -7 -11  -8    0.41    5.89
   7  11   8    9.47    9.39
   7 -11   8   -2.07    6.63
  -7  11  -8   12.38    9.19
  -7  11  -9   22.43    8.76
  -7  11  -9   39.61   11.41
   7  11   9   25.57   11.87
  -7 -13   5   52.05   10.99
   7 -13  -5   45.47   10.96
   7  13  -5   34.73   11.57
   7 -13  -4   16.69    9.17
   7  13  -4   25.96   10.33
  -7 -13   4   20.05    8.81
   7  13  -3   11.79    8.81
   7 -13  -3   -3.69    8.27
  -7 -13   3    8.43    7.66
  -7  13   2   77.95   12.74
   7  13  -2   81.02   13.08
  -7 -13   2   70.56   12.18
   7  13  -1    4.92    8.25
  -7  13   1   17.92    8.79
  -7 -13   1   32.55    9.29
   7  13   0   61.72   11.60
  -7 -13   0   75.43   12.44
  -7  13   0   74.98   12.89
  -7  13  -1    6.08    7.95
   7  13   1    1.52    7.60
  -7 -13  -1   -1.66    7.38
  -7  13  -2    9.94    9.18
   7  13   2   13.87    8.44
  -7 -13  -2    3.14    7.84
  -7 -13  -3   31.93    8.61
  -7  13  -3   44.07   11.27
  -7 -13  -3   33.04    9.46
  -7  13  -4   14.63   10.22
  -7 -13  -4   15.08    7.58
  -7 -13  -5  107.76   11.79
  -7  13  -5   97.39   16.02
  -7 -13  -6   -6.40    7.31
  -8   0  16  143.86   14.43
  -8   0  16  144.72   12.86
   8   0 -16  159.34   12.14
   8   0 -15    6.99    5.52
  -8   0  15    5.60    5.39
  -8   0  14  120.69   10.43
   8   0 -14  119.49    9.59
  -8   0  13  549.27   23.17
   8   0 -13  546.62   22.00
  -8   0  12  145.74   10.20
   8   0 -12  149.55    9.69
  -8   0  11 1029.16   34.87
   8   0 -11 1036.50   34.04
   8   0 -10  103.60    7.16
   8   0  -9  491.69   17.99
   8   0  -8  206.54    9.32
  -8   0   8  188.36    9.24
  -8   0   7  384.38   14.30
   8   0  -7  401.17   14.31
  -8   0   6 2208.70   62.32
  -8   0   5 1243.44   37.05
  -8   0   5 1296.30   37.25
   8   0  -5 1312.08   36.86
   8   0  -4 1831.30   49.91
  -8   0   4 1756.34   50.11
   8   0  -3    5.28    1.14
  -8   0   3    3.86    1.15
  -8   0   2   82.51    3.75
   8   0  -2   86.38    3.82
  -8   0   2   94.55    3.75
   8   0  -2   89.65    3.65
  -8   0   1 1109.18   29.72
  -8   0   1 1021.64   30.20
   8   0  -1 1121.54   30.60
   8   0   0 3109.43   84.61
   8   0   0 3203.86   86.18
   8   0   0 3339.78   85.73
   8   0   1 4921.17  134.41
   8   0   1 4896.36  133.96
  -8   0  -1 5184.66  134.32
   8   0   1 5001.68  134.78
   8   0   2 2097.49   57.45
   8   0   2 2117.78   58.17
  -8   0  -2 2038.12   57.51
   8   0   3  649.69   20.53
  -8   0  -3  656.63   21.19
  -8   0  -4  200.69    8.40
   8   0   4  216.73    7.97
   8   0   5  538.92   16.81
  -8   0  -5  517.39   17.61
   8   0   6 1533.92   42.33
  -8   0  -6 1402.16   43.20
  -8   0  -7 1225.40   36.49
  -8   0  -7 1164.82   36.10
  -8   0  -8  624.29   21.59
  -8   0  -8  627.58   21.40
  -8   0  -9   53.77    5.16
  -8   0 -10  259.83   12.15
  -8   0 -11  287.32   13.26
  -8   0 -12  203.76   11.00
  -8   0 -13  279.76   13.53
   8   0  14  100.18   10.84
  -8   0 -14   81.15    7.69
   8   0  15  111.01   11.87
   8   2 -16  125.53   12.40
  -8  -2  16  142.01   12.06
  -8   2  16  140.36   15.53
  -8   2  16  129.89   12.00
   8   2 -16  114.92   11.34
   8  -2 -16  147.65   11.14
  -8   2  15    4.53    7.68
  -8  -2  15   11.31    6.23
   8   2 -15    9.23    6.85
   8   2 -15   10.18    5.84
   8  -2 -15    9.64    5.65
  -8   2  15   10.26    6.15
  -8  -2  14  108.30    9.85
   8   2 -14  106.03    9.77
  -8   2  14  111.31   10.27
  -8   2  14   92.75   12.54
   8  -2 -14  116.39    9.17
   8   2 -13  463.98   20.44
  -8   2  13  438.26   25.24
  -8  -2  13  457.65   20.55
   8  -2 -13  484.88   19.52
   8  -2 -12  160.29    9.60
  -8   2  12  166.00   14.69
  -8  -2  12  148.46   10.17
   8   2 -12  142.27    9.99
  -8   2  11  794.14   34.63
   8   2 -11  786.13   27.82
  -8  -2  11  784.13   27.86
   8  -2 -11  757.73   26.61
   8  -2 -10  177.08    9.32
  -8   2  10  193.05   14.90
  -8  -2  10  186.48   10.07
   8   2 -10  170.89    9.92
   8   2  -9  329.51   13.87
   8  -2  -9  320.45   13.15
   8   2  -8  301.67   12.68
  -8  -2   8  313.07   12.64
  -8   2   7  233.59   13.34
  -8  -2   7  199.63    9.03
   8   2  -7  217.13    9.54
  -8  -2   6 2467.21   68.98
   8  -2  -6 2426.97   67.67
  -8   2   6 2387.29   69.60
  -8  -2   5 1031.36   30.61
   8  -2  -5 1011.61   29.57
  -8   2   5 1023.53   31.33
   8  -2  -4 1046.53   30.02
  -8   2   4 1097.73   31.60
   8   2  -4 1061.82   33.23
  -8   2   4 1070.04   32.76
   8  -2  -3  161.49    6.17
   8   2  -3  175.05    8.07
   8   2  -3  187.26    6.52
   8   2  -3  179.04    7.78
   8   2  -3  175.95    5.78
  -8   2   3  181.40    7.77
   8   2  -3  172.42    7.02
  -8  -2   2  157.55    5.10
   8   2  -2  152.69    6.50
   8  -2  -2  153.95    6.90
   8   2  -2  157.44    7.19
   8  -2  -2  161.03    6.63
  -8   2   2  156.33    5.52
  -8   2   2  155.11    6.42
   8   2  -2  182.25    6.43
  -8   2   2  158.76    6.71
   8  -2  -2  159.86    6.39
   8   2  -2  162.59    5.03
   8  -2  -2  167.29    6.11
  -8  -2   1 3265.67   87.37
  -8   2   1 3013.86   87.58
  -8  -2   1 3231.86   87.47
   8  -2  -1 3258.18   86.97
   8   2  -1 3289.51   88.80
  -8   2   1 3227.04   87.51
  -8  -2   1 3280.00   85.99
   8  -2  -1 3181.95   87.29
  -8  -2   1 3337.27   87.63
  -8   2   1 3182.00   87.65
   8  -2  -1 3210.10   87.73
   8   2  -1 3406.68   88.00
   8   2  -1 3163.64   87.42
  -8   2   1 3085.50   86.77
   8   2   0 1878.25   50.79
   8   2   0 1906.50   52.41
  -8  -2   0 1873.46   51.63
  -8   2   0 1784.91   51.85
  -8  -2   0 1734.48   50.32
   8   2   0 1886.27   50.99
  -8   2   0 1891.38   51.16
   8   2   0 1872.34   49.68
  -8  -2   0 1939.89   51.08
   8  -2   0 1853.46   51.36
  -8  -2   0 1859.48   50.98
   8   2   0 1802.27   51.33
  -8   2   0 1787.84   51.03
   8  -2   0 1829.15   51.08
   8  -2   0 1878.74   50.75
   8   2   1 2540.13   68.42
  -8   2  -1 2526.74   69.14
  -8  -2  -1 2459.21   66.67
   8  -2   1 2558.73   68.51
  -8  -2  -1 2473.36   67.99
   8  -2   1 2561.95   67.49
  -8  -2  -1 2559.56   67.83
   8   2   1 2431.30   67.77
   8   2   1 2493.03   68.53
  -8  -2  -1 2462.76   68.81
   8  -2   1 2525.07   68.43
  -8   2  -1 2517.40   68.15
   8  -2   1 2394.15   67.48
   8   2   1 2398.70   67.46
  -8  -2  -2 1426.21   40.60
  -8  -2  -2 1430.19   38.55
  -8   2  -2 1429.72   40.76
   8   2   2 1392.33   40.62
  -8  -2  -2 1388.10   38.40
   8   2   2 1302.42   38.89
   8  -2   2 1489.62   39.18
  -8   2  -2 1410.55   40.10
  -8  -2  -2 1428.77   39.78
   8   2   2 1360.82   38.02
   8   2   2 1461.81   40.37
  -8   2  -3  308.71   11.26
  -8   2  -3  297.49   11.20
  -8   2  -3  277.87   10.08
  -8  -2  -3  278.77    9.03
   8   2   3  268.56   11.38
   8   2   3  321.35   11.13
   8   2   3  306.58   11.38
   8   2   3  278.16    8.81
   8  -2   4  306.16    9.70
  -8   2  -4  323.01   11.14
   8   2   4  317.52   12.23
   8   2   4  320.50   13.46
   8   2   4  324.44   12.06
  -8   2  -4  354.41   12.96
   8   2   4  308.15   10.01
   8   2   5  756.68   24.69
   8  -2   5  758.65   21.47
  -8   2  -5  743.71   23.14
  -8   2  -5  826.45   25.71
  -8   2  -6 1779.50   49.44
  -8   2  -6 1777.87   52.03
  -8  -2  -7  730.67   23.15
  -8   2  -7  769.77   23.43
   8   2   7  715.42   28.19
  -8   2  -7  774.24   25.77
   8   2   8  467.10   21.74
  -8  -2  -8  521.30   17.41
  -8   2  -8  533.24   19.66
  -8   2  -8  519.27   17.37
  -8   2  -9   82.48    5.41
   8   2   9   80.32    8.35
  -8   2  -9   78.59    6.56
  -8   2 -10  305.74   11.82
  -8   2 -10  277.80   13.75
   8   2  10  268.07   16.33
  -8   2 -11  217.27    9.72
   8   2  11  220.76   14.71
  -8   2 -11  187.84   11.62
  -8   2 -12  172.09    8.59
   8   2  12  177.75   13.78
   8   2  13  206.04   15.56
  -8  -2 -13  205.50   12.56
  -8   2 -13  199.60   12.67
  -8  -2 -14   93.53    9.20
  -8   2 -14   89.34    9.40
   8   2  14   92.54   11.68
   8   2  15  138.46   13.83
   8   2  15  122.72   11.13
  -8  -2 -15  119.94   10.27
  -8   2 -15  107.23   10.69
  -8  -4  16  119.14   11.08
   8   4 -15   12.11    8.25
  -8   4  15   23.58    7.11
   8   4 -15   16.13    6.80
  -8  -4  15   21.75    6.66
  -8   4  15   20.48   10.14
  -8  -4  14   42.45    7.01
   8   4 -14   45.16    7.31
  -8   4  14   37.46    7.28
  -8   4  14   24.22   10.04
   8  -4 -14   38.61    6.06
  -8  -4  13  277.77   14.83
  -8   4  13  253.71   21.91
   8   4 -13  284.63   15.78
   8  -4 -13  295.29   13.50
  -8   4  13  273.82   15.49
  -8   4  12  120.12    9.89
  -8  -4  12  127.14    9.26
  -8   4  12  121.91   15.01
   8   4 -12  136.28   10.29
   8  -4 -12  133.38    8.47
  -8   4  11  546.19   30.66
  -8  -4  11  503.23   19.95
  -8   4  11  475.63   20.56
   8   4 -11  536.49   21.47
   8  -4 -11  496.28   18.77
  -8  -4  10   86.20    6.76
  -8   4  10   68.40    6.62
  -8   4  10   87.20   12.32
   8  -4 -10   84.48    6.21
  -8   4   9  241.64   17.52
  -8  -4   9  237.74   10.98
   8   4  -8  468.83   14.38
  -8   4   8  486.80   24.05
   8   4  -7  144.14    6.22
   8  -4  -7  157.84    8.83
   8   4  -7  143.83    5.97
  -8   4   7  139.52   10.68
  -8  -4   7  149.41    7.14
  -8   4   7  145.71    7.74
   8   4  -7  129.67   10.69
   8   4  -7  149.32    8.14
   8  -4  -6 1671.52   49.34
  -8  -4   6 1601.70   46.44
   8  -4  -6 1658.70   44.77
   8   4  -6 1487.20   45.61
  -8   4   6 1605.81   47.38
   8   4  -6 1634.34   52.75
   8   4  -6 1686.22   45.90
   8   4  -6 1743.99   48.46
  -8   4   6 1659.55   52.28
  -8   4   5 1080.19   35.38
  -8   4   5 1037.00   32.41
   8  -4  -5 1089.74   33.76
   8   4  -5 1077.49   31.03
   8   4  -5 1057.04   32.29
   8   4  -5  999.44   30.21
   8  -4  -5 1061.11   29.53
   8   4  -5 1081.70   35.56
  -8   4   5 1094.26   31.74
  -8  -4   5 1034.58   30.63
  -8   4   4 1017.40   31.38
   8   4  -4 1029.94   30.59
   8  -4  -4 1034.56   28.97
   8   4  -4  992.05   29.53
   8   4  -4 1012.36   33.41
  -8   4   4 1079.39   33.93
  -8   4   4  997.24   30.35
  -8  -4   4 1050.36   29.60
   8   4  -4 1097.87   31.20
   8  -4  -3   86.53    4.05
  -8   4   3   97.90    6.41
   8   4  -3   88.28    5.14
  -8   4   3   82.35    3.36
   8   4  -3  102.64    6.38
   8   4  -3   86.09    4.68
   8   4  -2  256.63   10.19
  -8   4   2  246.09    9.70
  -8   4   2  252.52   10.60
   8   4  -2  246.96    8.93
  -8  -4   2  266.42    8.93
   8   4  -2  244.44   10.62
  -8   4   2  253.27   11.00
   8   4  -1 1762.61   50.27
  -8   4   1 1719.79   50.36
  -8   4   1 1744.38   49.26
  -8  -4   1 1674.39   48.77
  -8   4   1 1767.99   50.67
   8  -4  -1 1746.44   47.28
   8   4  -1 1705.62   50.21
   8   4  -1 1747.20   47.81
   8   4   0  497.97   17.23
   8  -4   0  489.97   14.89
   8   4   0  506.01   15.32
  -8   4   0  481.98   16.99
  -8   4   0  504.33   16.10
  -8   4   0  499.36   16.75
   8   4   0  486.97   17.42
   8   4   0  466.79   14.04
   8   4   0  461.86   16.61
  -8  -4   0  471.35   16.03
   8   4   1 2233.39   64.57
   8   4   1 2194.42   63.74
  -8   4  -1 2265.61   64.15
   8   4   1 2231.64   61.75
  -8   4  -1 2194.22   64.28
   8  -4   1 2253.94   62.41
  -8  -4  -1 2316.56   61.16
  -8   4  -2  311.68   12.56
   8   4   2  286.23   12.48
   8   4   2  321.02    9.81
  -8   4  -2  281.43   12.02
   8   4   2  294.63   11.76
   8  -4   2  307.32   11.80
   8   4   2  297.74   10.77
  -8  -4  -3  289.17   10.17
   8  -4   3  269.20    8.98
   8   4   3  277.23   10.31
   8   4   3  263.59    8.53
  -8   4  -3  269.09   11.98
   8  -4   3  246.06   10.56
   8   4   4  178.73    9.48
  -8  -4  -4  191.32    7.66
   8   4   4  165.80   10.26
  -8   4  -4  185.90    9.91
   8  -4   4  171.03    8.18
   8   4   4  176.78    5.98
   8   4   4  175.02    8.20
   8  -4   5  373.06   10.82
   8   4   5  396.70   11.40
   8   4   5  438.65   15.10
   8  -4   5  362.81   10.67
  -8   4  -5  424.60   17.19
   8  -4   5  373.27   14.03
  -8  -4  -5  405.54   13.43
  -8  -4  -5  413.64   12.46
   8   4   5  380.64   17.82
  -8   4  -6 1584.09   47.91
   8   4   6 1459.36   40.28
   8   4   6 1472.37   49.48
   8  -4   6 1432.91   43.05
   8   4   6 1485.47   44.31
   8   4   7  423.39   16.26
  -8   4  -7  444.99   19.16
   8   4   7  412.96   12.67
   8   4   7  423.74   21.44
   8  -4   7  377.59   14.51
  -8   4  -8  583.71   23.82
   8   4   8  579.71   17.65
   8   4   8  613.40   21.63
   8  -4   8  593.04   19.38
  -8   4  -9   34.43    5.89
   8   4   9   32.48    7.13
   8   4   9   51.11    5.67
  -8   4 -10  131.26   10.28
   8   4  10  151.22   13.47
   8   4  10  147.98    9.45
   8   4  11   99.68   11.99
  -8   4 -11  100.33    9.53
   8   4  11   99.12    8.44
  -8   4 -12  163.39   12.19
   8   4  12  174.67   15.78
   8   4  12  179.77   11.54
  -8   4 -13  204.12   13.71
   8   4  13  196.23   12.57
   8   4  13  192.48   16.67
  -8   4 -13  203.42   13.79
  -8   4 -14   60.10    9.04
  -8   4 -14   61.48    8.98
   8   4  14   72.64    8.58
   8   4  14   55.74   10.91
  -8  -4 -14   67.79    8.89
   8   4  15   93.39    9.92
  -8  -4 -15   93.58   10.54
  -8   6  15    5.76    6.57
  -8   6  14   37.47   12.41
  -8   6  14   27.12    7.08
  -8   6  13  190.33   23.17
  -8   6  13  274.31   15.44
  -8   6  12   66.33   13.69
  -8   6  12   67.26    8.07
  -8  -6  12   83.39    7.53
   8   6 -12   66.15    8.63
  -8  -6  11  347.51   15.43
  -8   6  11  349.33   16.65
  -8   6  11  312.46   25.09
   8   6 -11  355.37   17.98
   8  -6 -11  348.25   14.02
  -8  -6  10   77.31    6.34
  -8   6  10   69.82   11.96
  -8   6  10   68.30    7.00
   8   6 -10   63.30    7.44
   8  -6 -10   67.64    5.63
   8   6  -9   94.38    8.21
  -8  -6   9  104.92    6.65
  -8   6   9   94.51   12.10
  -8   6   9   87.25    7.15
   8  -6  -8  263.81   13.64
  -8   6   8  228.69   16.76
  -8  -6   8  253.14   10.81
   8   6  -8  263.79   13.20
  -8   6   8  256.03   11.98
   8   6  -7  162.15    6.80
   8   6  -7  174.00    9.88
  -8   6   7  162.51   12.54
   8  -6  -7  178.26   10.47
   8   6  -7  158.37   12.90
  -8  -6   7  160.73    7.55
  -8   6   7  160.08    9.54
   8   6  -6 1065.63   30.15
   8   6  -6 1020.51   37.88
   8  -6  -6 1025.96   34.49
  -8   6   6 1090.58   37.93
  -8   6   6  957.09   27.67
  -8  -6   6 1051.94   29.89
   8   6  -6 1033.95   33.27
  -8   6   6 1056.56   32.91
   8   6  -5  476.12   16.78
   8  -6  -5  513.81   20.54
   8   6  -5  494.30   18.68
   8   6  -5  537.27   22.35
  -8   6   5  531.79   18.64
  -8   6   5  523.32   22.24
  -8   6   5  495.83   16.99
   8  -6  -5  496.90   14.54
   8   6  -4  526.72   18.07
  -8   6   4  544.13   18.78
   8  -6  -4  526.59   21.14
  -8   6   4  514.41   21.90
   8  -6  -4  518.16   15.76
  -8   6   4  518.65   17.06
   8   6  -4  529.89   21.68
   8   6  -4  536.87   18.95
  -8  -6   3    1.72    0.98
  -8  -6   3    4.80    1.36
  -8   6   3    2.32    2.12
  -8   6   3    4.13    2.89
  -8   6   3    1.39    2.69
   8   6  -3    7.72    2.60
   8   6  -3    0.39    2.50
  -8   6   3    1.60    1.63
   8   6  -3    4.50    2.16
  -8   6   2   76.83    6.46
  -8   6   2   84.22    4.20
  -8  -6   2   89.51    4.73
  -8   6   2   85.59    5.43
   8   6  -2   82.18    5.90
   8   6  -2   83.53    4.19
  -8   6   2   89.61    7.03
   8   6  -2   86.45    5.17
   8   6  -2   84.35    6.80
   8   6  -1  987.53   31.62
   8   6  -1  964.39   32.47
  -8   6   1 1014.75   30.24
  -8  -6   1 1013.26   29.76
  -8   6   1  989.59   32.71
  -8   6   1  993.37   32.87
  -8  -6   1  958.27   27.26
   8   6  -1  971.75   26.89
   8   6   0  356.48   14.69
  -8   6   0  363.52   13.11
  -8  -6   0  336.86   13.04
   8   6   0  334.59   14.61
  -8  -6   0  352.53   10.73
   8  -6   0  331.84   10.88
  -8   6   0  323.54   14.79
   8  -6   0  336.36   14.24
   8   6   1 1538.42   49.55
  -8   6  -1 1547.61   47.24
   8  -6   1 1567.09   44.50
   8   6   1 1574.98   48.07
  -8  -6  -1 1573.86   43.02
  -8   6  -1 1579.05   48.93
   8   6   1 1604.41   48.31
  -8   6  -1 1567.46   45.90
  -8   6  -2  173.82    9.57
  -8   6  -2  181.00    6.82
   8   6   2  198.18   11.47
   8  -6   2  190.91    9.86
   8   6   2  178.89   10.21
  -8   6  -2  183.21   10.61
   8   6   2  198.90   10.25
   8  -6   3  319.67   13.91
   8   6   3  317.33   14.07
  -8   6  -3  332.31   14.64
  -8   6  -3  337.02   15.64
   8   6   3  312.82   15.98
  -8  -6  -4   86.25    5.97
   8   6   4   74.91    4.76
  -8   6  -4   88.61    7.18
  -8   6  -4  100.27    8.26
   8   6   4   80.29    8.27
   8  -6   4   82.02    6.56
  -8  -6  -4   86.77    6.05
   8   6   5  152.34   11.61
  -8  -6  -5  157.22    8.18
   8   6   5  159.40    7.69
  -8   6  -5  165.32   11.45
  -8   6  -5  152.65    9.89
   8  -6   5  152.39    8.90
  -8  -6  -5  161.58    7.90
  -8   6  -6  792.75   29.88
   8   6   6  850.86   27.06
   8   6   6  786.66   33.44
  -8  -6  -6  836.93   26.87
  -8   6  -6  808.74   32.01
  -8  -6  -6  830.34   25.32
   8  -6   6  826.05   27.99
   8   6   7  190.10   15.48
  -8  -6  -7  241.66   10.50
  -8   6  -7  205.89   12.63
  -8   6  -7  234.55   15.12
   8   6   7  256.77   11.55
   8  -6   7  194.88   10.68
   8   6   8  351.89   22.09
  -8   6  -8  342.07   19.37
   8  -6   8  316.88   14.42
  -8   6  -8  334.34   16.82
  -8   6  -9   28.31    5.96
   8   6   9   23.86    7.74
   8   6   9   29.42    4.94
   8  -6   9   26.38    4.52
  -8   6  -9   29.71    7.10
  -8   6 -10  106.24   10.78
  -8   6 -10  118.84   10.33
   8   6  10  132.00    9.17
   8   6  10  109.58   13.36
   8   6  11  140.83    9.83
   8   6  11  117.86   14.41
  -8   6 -11  122.84   11.11
  -8   6 -11  124.92   11.96
  -8   6 -12   98.43   10.60
   8   6  12  104.02   14.30
  -8   6 -12  107.70   11.18
   8   6  13  129.13   15.68
  -8   6 -13  125.79   12.60
   8   6  14   51.17   11.70
  -8   6 -14   39.22    8.89
  -8   8  14   46.95    8.45
  -8   8  13  146.36   22.07
  -8   8  13  173.23   12.92
  -8  -8  13  173.21   12.35
  -8   8  12   38.11    6.94
   8   8 -12   24.29    7.55
   8   8 -11  228.57   15.20
  -8   8  11  203.78   22.21
  -8   8  11  235.64   13.39
  -8   8  10   23.80    5.55
  -8   8  10   34.29   10.85
   8   8 -10   50.26    7.63
   8  -8  -9   67.20    8.18
  -8   8   9   54.45   10.58
  -8   8   9   81.57    7.22
   8   8  -9   76.97    8.21
   8  -8  -8   70.49    8.27
  -8   8   8   78.19    6.51
   8   8  -8   72.17    8.11
  -8   8   8   83.10   11.59
   8   8  -7   99.98    8.98
   8  -8  -7   93.76    9.07
   8   8  -7  104.68    8.77
   8   8  -7   97.36   11.78
  -8   8   7  103.36   11.65
  -8   8   7  104.50    7.01
  -8   8   6  648.74   23.14
   8  -8  -6  560.89   25.45
  -8   8   6  636.56   21.22
   8   8  -6  611.53   24.10
   8   8  -6  617.48   28.90
  -8   8   6  600.76   28.51
   8   8  -6  612.76   24.33
  -8   8   5  218.36   14.59
   8  -8  -5  186.85   12.77
  -8   8   5  206.52   10.66
   8   8  -5  186.39   13.75
  -8   8   5  203.85    8.97
   8   8  -5  185.75   10.65
   8  -8  -4  248.35   14.78
  -8   8   4  252.11   11.66
  -8   8   4  268.55   15.81
   8   8  -4  249.62   15.18
  -8   8   4  243.59    9.64
   8   8  -4  235.81   10.91
  -8   8   3    2.72    3.10
  -8  -8   3    1.32    1.60
   8   8  -3    0.54    3.85
   8   8  -3    0.17    2.04
  -8   8   3    0.95    3.63
  -8   8   3   -0.55    3.64
  -8  -8   2   44.39    3.83
   8   8  -2   47.11    3.01
  -8   8   2   43.66    5.98
  -8   8   2   46.11    6.46
   8   8  -2   50.65    6.74
  -8  -8   1  505.52   17.93
   8   8  -1  544.31   22.20
  -8   8   1  486.33   21.68
  -8   8   0  260.67   11.17
  -8  -8   0  249.17   11.40
   8   8   0  244.15   13.81
  -8   8   0  237.53   13.93
   8  -8   0  255.95   13.43
   8  -8   1  706.00   21.20
   8  -8   1  727.98   26.85
  -8   8  -1  751.69   23.97
   8   8   1  676.58   26.72
  -8  -8  -1  662.55   24.55
  -8   8  -1  702.68   28.19
  -8   8  -2  177.04    9.18
   8  -8   2  180.06    8.06
  -8   8  -2  171.90   10.31
   8   8   2  176.37   11.14
  -8   8  -2  170.24   12.10
   8   8   2  163.71   12.41
  -8   8  -3  195.41   11.44
  -8   8  -3  196.49    9.77
   8   8   3  166.46   12.91
  -8   8  -3  185.29   13.08
   8   8   3  180.84   11.39
   8  -8   3  170.46   11.09
  -8  -8  -3  194.87   11.49
  -8  -8  -4   68.21    6.54
  -8   8  -4   63.16    7.14
   8   8   4   62.53    8.77
  -8   8  -4   71.61    6.24
  -8   8  -4   62.29    8.15
   8  -8   4   61.13    6.64
  -8  -8  -4   54.14    6.19
  -8   8  -5   83.09    8.39
  -8  -8  -5   97.24    7.27
   8  -8   5   79.57    7.47
  -8   8  -5   89.52    9.97
   8   8   5   84.53   10.16
  -8  -8  -5  109.90    7.81
  -8  -8  -6  386.75   15.77
  -8   8  -6  354.27   18.08
   8   8   6  300.43   20.23
  -8   8  -6  350.50   20.40
  -8  -8  -6  350.28   14.32
   8  -8   6  333.04   16.14
  -8   8  -7  121.23   10.64
  -8   8  -7  108.45   12.17
   8   8   7  114.48   13.21
  -8  -8  -7  129.61    8.46
   8  -8   7  120.69    9.16
  -8  -8  -8  182.65   10.09
   8   8   8  148.64   15.98
   8  -8   8  174.81   11.00
  -8   8  -8  193.61   15.76
  -8   8  -8  154.23   12.36
  -8   8  -9   10.79    6.08
  -8   8  -9   15.96    7.99
   8   8   9   11.85    8.49
   8  -8   9   23.42    5.64
  -8   8 -10  113.61   11.23
  -8   8 -10  110.19   12.94
   8   8  10   89.48   14.02
  -8   8 -11  106.54   12.74
  -8   8 -11  106.70   11.47
   8   8  11  102.89   15.42
  -8   8 -12   61.50    9.54
   8   8  12   61.84   13.16
  -8   8 -12   52.30    9.77
  -8 -10  12   40.57    8.50
  -8  10  11  124.57   19.74
  -8 -10  11  109.05   12.03
  -8  10  10   15.17   11.49
   8 -10 -10   16.09    7.13
   8  10 -10    7.57    7.03
   8 -10  -9   73.42    9.73
   8  10  -9   73.17   10.03
  -8  10   9   83.54   14.63
  -8  10   8   45.95   11.02
   8  10  -8   21.98    6.97
   8 -10  -8   56.73    8.64
   8  10  -8   59.60   12.05
   8  10  -7   43.74    9.94
   8 -10  -7   49.25    8.67
   8  10  -7   36.92    6.76
  -8  10   7   57.27   10.82
   8 -10  -6  222.11   15.69
   8  10  -6  208.13   17.68
  -8  10   6  193.56   16.70
   8 -10  -5  127.01   12.38
   8  10  -5  124.95   13.36
  -8  10   5  136.65   13.64
  -8  10   5  161.49    9.89
   8 -10  -4  159.96   13.66
   8  10  -4  136.32   13.36
  -8  10   4  181.04   10.13
  -8  10   4  165.58   14.13
  -8  10   3   -1.81    5.13
  -8  10   3    2.76    3.70
   8  10  -3    1.39    5.48
  -8  10   3   -1.40    5.69
  -8  10   2   29.85    6.69
   8  10  -2   15.61    6.20
  -8  10   2   24.57    4.39
  -8  10   1  198.01   10.25
  -8  10   1  187.88   14.01
   8  10  -1  190.82   14.05
  -8  10   0  114.96   11.27
   8  10   0  105.19   10.54
  -8 -10   0   98.35   10.31
  -8 -10   0  100.35    7.44
   8 -10   1  300.26   17.01
  -8  10  -1  302.98   18.55
  -8  10  -1  347.09   13.92
  -8 -10  -1  290.28   14.38
   8  10   1  271.14   16.90
  -8 -10  -1  317.42   18.45
  -8  10  -2   48.33    5.52
   8  10   2   61.09    8.32
  -8 -10  -2   32.51    5.78
  -8  10  -2   55.64    8.74
  -8 -10  -2   50.70    8.01
   8 -10   3   77.75    8.94
  -8  10  -3   87.36    6.77
   8  10   3   91.47    9.41
  -8 -10  -3   81.12    8.92
  -8  10  -3   94.78   10.93
  -8  10  -4   24.66    8.15
  -8 -10  -4   29.45    6.35
  -8  10  -4   30.74    5.00
  -8  10  -4   33.26    6.72
   8  10   4   24.09    7.78
   8 -10   4   28.13    6.71
  -8 -10  -4   26.58    6.55
  -8 -10  -5   96.78    8.65
  -8  10  -5   91.19    9.82
  -8  10  -5   78.43   11.06
   8  10   5   93.63   12.17
   8 -10   5   80.46    9.12
  -8  10  -5   97.64    7.90
  -8 -10  -5   87.07    8.43
  -8  10  -6  171.56   14.05
   8 -10   6  204.77   13.49
  -8  10  -6  168.97   11.18
  -8  10  -6  205.66   17.53
   8  10   6  201.58   18.13
  -8 -10  -6  204.60   12.06
  -8 -10  -7  111.14    9.16
  -8  10  -7   88.57   13.23
  -8  10  -7   82.74   10.98
   8  10   7   88.23   13.30
   8 -10   7  102.88    9.82
  -8 -10  -8  108.37    8.95
  -8  10  -8   87.03   11.10
   8 -10   8   94.71    9.81
  -8  10  -8  109.47   13.73
   8  10   8   95.86   14.56
  -8  10  -9    5.17    7.12
   8  10   9   -4.85   10.57
  -8  10  -9    5.63    9.32
  -8  10 -10   42.71    8.81
  -8  10 -10   37.55   11.08
   8  10  10   44.22   12.06
  -8  12   8   33.97   12.25
   8  12  -8   22.90   10.81
   8 -12  -8   16.17    8.49
  -8 -12   8    5.27    8.50
   8 -12  -7   15.71    7.78
   8  12  -7   15.53    9.68
  -8  12   7   16.34    9.82
  -8 -12   7   17.79    8.15
   8 -12  -6  110.35   13.58
   8  12  -6   94.39   15.01
  -8  12   6   95.16   14.55
   8  12  -5   44.93   11.27
  -8 -12   5   32.53    9.44
   8 -12  -5   37.23   10.33
   8 -12  -4   69.12   11.53
   8  12  -4   53.35   11.39
  -8 -12   4   60.00   10.96
   8  12  -3   18.40    8.54
   8 -12  -3    4.32    7.20
  -8 -12   3    8.04    6.55
   8  12  -2   61.64   10.52
  -8  12   2   49.91    9.54
  -8 -12   2   54.08   10.02
   8  12  -1   86.63   11.63
  -8  12   1   86.65   11.81
  -8 -12   1   68.53   11.41
  -8  12   0   41.81    9.86
   8  12   0   51.30    9.89
  -8 -12   0   45.29    9.91
  -8 -12  -1   65.33   11.24
  -8  12  -1   75.12   11.45
   8  12   1   74.95   10.94
   8  12   2   16.95    8.23
  -8  12  -2   20.80    8.98
  -8 -12  -2   20.57    8.33
  -8 -12  -3   18.18    7.77
  -8 -12  -3   19.35    7.14
  -8  12  -3   24.34    9.12
  -8 -12  -4   11.38    7.21
  -8 -12  -4   13.44    7.07
  -8 -12  -4    7.22    6.11
  -8  12  -4   16.35    8.42
  -8 -12  -5   49.97    8.31
  -8  12  -5   32.23   10.75
  -8 -12  -5   43.40    8.26
  -8  12  -6  103.86   15.34
  -8 -12  -6   98.50   10.25
  -8  12  -6   69.87   11.32
  -8 -12  -6  109.21   12.63
   8  12   6   84.40   14.93
  -8 -12  -7   40.14    9.65
  -8  12  -7   27.08    8.64
  -8  12  -7   21.34   10.82
   8  12   7   22.71   11.38
  -8  12  -8   14.08    9.05
  -9  -1  16   93.35   10.70
  -9   1  16   98.59   12.93
   9   1 -16   83.32    9.73
   9  -1 -16   98.98    9.88
  -9   1  16   87.39   10.49
  -9   1  15  181.30   16.18
  -9  -1  15  187.09   13.32
  -9   1  15  197.12   13.70
   9   1 -15  200.47   13.01
   9  -1 -15  191.63   12.56
  -9   1  14   26.75    6.27
  -9   1  14   21.87    7.96
   9  -1 -14   31.64    6.32
  -9  -1  14   26.50    6.14
   9   1 -14   22.82    5.90
  -9  -1  13  172.37   11.40
  -9   1  13  158.13   11.32
   9   1 -13  165.54   10.91
   9  -1 -13  166.83   10.54
  -9  -1  12  238.88   13.14
   9   1 -12  223.02   12.46
  -9   1  12  240.29   13.32
   9  -1 -12  257.34   12.71
  -9   1  11  444.29   19.11
  -9  -1  11  473.49   19.33
   9   1 -11  465.57   18.73
   9  -1 -11  470.33   18.47
   9   1 -10  881.66   29.50
   9  -1 -10  874.24   29.06
  -9   1   9  618.97   22.48
  -9  -1   9  619.11   22.36
   9  -1  -9  670.66   22.38
   9   1  -9  647.75   22.44
  -9  -1   8  118.29    6.81
  -9   1   8  109.03    6.76
   9   1  -8  113.90    6.72
   9  -1  -8  123.32    6.82
   9   1  -7   13.47    2.45
  -9  -1   7   13.38    2.41
  -9   1   7   11.93    2.34
  -9  -1   6  154.03    7.27
   9  -1  -6  159.31    6.82
  -9   1   6  158.85    7.43
  -9   1   6  155.76    7.46
   9   1  -6  168.20    7.54
   9   1  -5 2402.31   64.80
  -9  -1   5 2264.39   64.59
  -9   1   5 2237.68   64.68
   9  -1  -5 2327.71   63.88
  -9   1   5 2353.71   64.95
   9   1  -4 2367.87   65.14
  -9   1   4 2340.67   65.31
   9  -1  -4 2396.22   64.51
  -9  -1   4 2302.89   64.47
  -9  -1   3 1215.97   35.28
   9   1  -3 1255.57   35.96
   9  -1  -3 1314.27   35.62
   9   1  -3 1256.57   35.04
   9  -1  -3 1305.96   36.52
   9  -1  -2  843.76   25.58
  -9  -1   2  865.73   24.77
  -9   1   2  901.89   25.41
  -9   1   2  917.34   25.29
   9   1  -2  872.14   25.45
  -9   1   2  855.39   25.55
   9   1  -2  895.81   24.54
   9  -1  -2  861.07   25.33
   9   1  -2  881.47   25.34
  -9   1   1   95.76    4.10
   9  -1  -1   97.60    4.29
   9  -1  -1   98.99    4.51
  -9  -1   1   98.40    3.90
   9  -1  -1  102.79    3.77
  -9   1   1   97.99    3.83
  -9   1   1  102.21    4.49
   9   1  -1  100.57    3.77
  -9   1   0  832.57   24.52
   9   1   0  742.69   24.69
  -9  -1   0  841.54   24.55
   9   1   0  849.28   23.33
   9  -1   0  840.74   23.01
  -9   1   0  851.60   22.89
   9   1   0  829.67   22.83
  -9   1   0  762.97   23.85
   9  -1   0  851.10   24.40
  -9  -1   0  816.42   22.83
  -9  -1   0  865.90   22.87
   9  -1   0  797.43   22.69
   9   1   1 1795.98   48.90
  -9  -1  -1 1786.80   49.53
  -9   1  -1 1735.43   49.47
  -9  -1  -1 1744.26   48.35
  -9   1  -1 1762.97   47.84
   9   1   1 1736.63   48.13
   9  -1   1 1757.71   49.43
  -9  -1  -1 1760.54   47.82
  -9   1  -2 1762.49   50.95
   9   1   2 1819.50   50.98
  -9   1  -2 1835.39   50.73
   9  -1   2 1859.90   51.23
  -9  -1  -2 1776.64   49.88
   9   1   2 1644.18   50.15
  -9  -1  -2 1815.24   49.72
  -9   1  -2 1889.32   50.03
  -9   1  -2 1856.95   50.03
   9   1   3 2781.04   75.01
   9  -1   3 2613.12   73.51
  -9   1  -3 2722.56   74.59
  -9   1  -3 2689.87   75.15
   9   1   3 2643.86   73.46
   9   1   3 2708.85   73.49
  -9   1  -3 2909.00   73.79
   9   1   3 2536.74   75.18
   9   1   4  626.55   19.44
   9  -1   4  607.27   18.60
  -9  -1  -4  605.75   20.32
   9   1   4  638.49   20.69
   9   1   4  648.97   20.18
  -9   1  -4  643.31   19.82
   9  -1   5   24.76    2.28
   9   1   5   29.71    3.12
  -9  -1  -5   24.39    2.98
  -9   1  -5   24.03    2.73
   9   1   6  575.52   19.24
  -9   1  -6  563.55   18.97
   9  -1   6  582.25   17.61
  -9   1  -7  659.09   21.57
  -9   1  -8  653.91   21.87
  -9   1  -9  384.36   14.87
  -9   1 -10  226.85   10.58
  -9  -1 -10  217.10   11.53
   9   1  11  243.19   14.62
  -9  -1 -11  242.60   12.50
  -9   1 -11  249.12   11.49
   9   1  12   29.40    6.89
  -9   1 -12   25.60    4.70
  -9  -1 -12   29.37    5.64
  -9   1 -13  214.37   10.93
  -9  -1 -13  230.94   12.66
  -9   1 -13  209.95   12.88
   9   1  13  216.03   15.24
  -9  -1 -14  109.94    9.23
  -9   1 -14  106.30    9.82
   9   1  14  117.40   12.12
   9   1  15  113.98   12.98
  -9   1 -15  121.23   10.80
  -9  -3  16  131.66   11.82
   9   3 -16  116.51   11.28
  -9  -3  15  206.09   13.91
   9   3 -15  199.53   13.89
   9  -3 -15  197.63   12.21
  -9   3  15  208.08   19.25
  -9   3  14    5.85    5.95
  -9   3  14    8.06    7.79
   9   3 -14   13.13    5.84
   9  -3 -14    9.01    5.03
  -9  -3  14   13.04    5.47
  -9  -3  13  126.95    9.67
  -9   3  13   91.55   13.21
  -9   3  13  103.54    9.60
   9   3 -13  116.36    9.66
   9  -3 -13  118.14    8.62
  -9   3  12  266.31   20.10
  -9  -3  12  254.22   13.21
  -9   3  12  242.92   13.59
   9   3 -12  237.27   13.43
   9  -3 -12  226.51   12.04
  -9   3  11  300.61   14.74
  -9  -3  11  300.98   14.35
  -9   3  11  338.27   22.24
   9   3 -11  312.73   15.05
   9  -3 -11  305.31   13.58
  -9   3  10  701.44   32.29
   9  -3 -10  636.46   22.83
  -9  -3  10  659.79   23.57
   9   3 -10  656.00   24.18
   9   3  -9  730.81   21.50
   9   3  -9  733.45   25.45
   9   3  -8  391.33   12.98
  -9  -3   8  411.12   14.90
  -9   3   8  377.56   15.10
  -9   3   7   11.03    4.01
  -9  -3   7   20.26    2.86
   9   3  -7   22.47    2.76
   9   3  -7   19.12    4.57
  -9   3   7   21.80    3.21
  -9   3   7   24.12    3.46
   9  -3  -6  390.54   15.42
  -9  -3   6  412.87   14.20
  -9   3   6  392.85   17.48
   9   3  -6  424.92   14.26
   9   3  -6  395.36   18.13
  -9   3   6  382.54   14.50
   9  -3  -6  402.21   12.90
   9   3  -6  446.68   15.24
  -9   3   6  402.30   15.04
   9   3  -5 1500.87   41.61
   9  -3  -5 1367.40   39.36
   9   3  -5 1331.26   43.88
  -9   3   5 1423.52   43.95
  -9   3   5 1411.74   41.05
  -9  -3   5 1452.67   40.53
   9   3  -5 1409.32   41.28
   9  -3  -4 2026.32   57.34
   9   3  -4 2146.47   59.73
   9   3  -4 2095.14   60.94
   9   3  -4 2126.60   58.88
  -9   3   4 2108.34   60.92
   9   3  -4 2127.38   58.05
   9   3  -3  536.12   17.21
   9   3  -3  564.15   18.46
  -9   3   3  520.90   15.91
   9   3  -3  554.78   18.65
   9   3  -3  556.58   15.38
  -9   3   3  561.16   18.93
   9  -3  -3  551.01   16.61
   9   3  -3  556.69   17.26
  -9   3   2  714.73   22.61
   9   3  -2  728.65   23.18
  -9  -3   2  742.91   21.53
   9   3  -2  753.22   21.54
   9   3  -2  732.90   22.83
   9   3  -2  736.24   22.20
  -9   3   2  744.76   23.14
  -9   3   2  690.49   20.73
   9   3  -1  173.64    7.84
   9  -3  -1  160.96    6.02
  -9   3   1  159.40    7.08
   9   3  -1  159.12    7.00
  -9  -3   1  169.59    6.78
  -9  -3   1  164.54    4.85
   9   3  -1  160.88    6.55
  -9   3   1  158.35    6.04
  -9   3   1  170.39    7.34
   9   3  -1  183.48    6.05
   9   3   0 1235.04   37.16
  -9   3   0 1240.72   36.12
   9   3   0 1250.69   36.55
   9   3   0 1236.95   35.11
   9   3   0 1228.00   35.87
   9  -3   0 1240.19   35.30
  -9  -3   0 1257.03   36.06
   9   3   1 1436.42   41.37
   9  -3   1 1394.02   39.76
   9   3   1 1372.29   39.63
  -9  -3  -1 1422.73   40.50
  -9   3  -1 1392.10   40.23
   9   3   1 1345.57   40.61
   9   3   1 1316.94   39.70
   9   3   1 1431.63   38.88
  -9  -3  -2 2196.48   60.64
   9   3   2 2302.67   62.04
  -9  -3  -2 2222.68   59.53
   9   3   2 2195.40   63.14
  -9   3  -2 2213.42   62.52
  -9  -3  -2 2155.02   62.59
   9   3   2 2184.71   60.40
   9   3   3 1257.74   36.31
   9   3   3 1284.96   39.34
  -9  -3  -3 1371.48   36.65
   9   3   3 1332.40   38.46
  -9   3  -3 1346.47   39.26
  -9   3  -3 1205.39   38.89
   9   3   3 1271.75   39.79
  -9  -3  -4  657.72   20.23
   9   3   4  697.37   23.31
   9   3   4  676.44   20.35
   9   3   4  719.02   22.55
  -9   3  -4  641.96   22.69
  -9   3  -4  718.85   23.52
   9   3   5   24.42    3.70
   9  -3   5   23.08    1.60
  -9   3  -5   25.22    3.33
   9   3   5   29.66    4.45
   9   3   5   26.86    3.39
   9   3   5   28.98    2.65
  -9   3  -5   26.52    3.97
  -9  -3  -5   27.04    1.79
   9   3   6  608.51   20.63
  -9   3  -6  543.50   18.37
   9   3   6  582.55   23.96
  -9   3  -6  603.87   21.91
  -9   3  -7  311.25   14.30
   9   3   7  280.19   15.96
  -9   3  -7  304.58   11.18
   9   3   7  323.15   13.50
  -9   3  -8  899.23   27.61
   9   3   8  962.50   31.09
  -9   3  -8  990.72   32.07
   9   3   9  348.50   15.26
   9   3   9  315.56   18.31
  -9   3  -9  340.09   15.82
  -9   3  -9  340.46   12.25
   9   3  10  231.87   12.18
   9   3  10  202.06   14.66
  -9   3 -10  197.25    8.64
  -9   3 -10  216.86   12.17
   9   3  11  103.30    8.62
   9   3  11   90.51   10.48
  -9   3 -11   87.26    8.26
   9   3  12    5.87    6.54
  -9   3 -12   14.22    5.54
   9   3  12    8.21    4.79
  -9  -3 -13  161.99   11.52
   9   3  13  154.00   14.54
  -9   3 -13  132.97   11.12
   9   3  13  145.98   11.03
   9   3  14  110.36   12.99
  -9  -3 -14   81.35    9.16
  -9   3 -14   93.42   10.06
  -9   3 -14  109.67   10.85
   9   3  14   95.59    9.50
   9   3  15  147.88   15.20
   9   3  15  150.82   12.08
  -9  -3 -15  129.76   11.42
  -9   3 -15  107.05   11.07
  -9   5  15  140.78   12.25
  -9   5  15  124.15   17.84
   9   5 -15  131.20   12.22
  -9   5  14   26.06   10.26
   9   5 -14   11.79    5.95
  -9  -5  14   14.08    5.69
  -9   5  14    5.40    6.17
  -9   5  13   97.27   15.42
  -9   5  13  107.61    9.53
  -9  -5  13   85.17    8.21
  -9  -5  12  113.30    8.66
  -9   5  12  117.20   16.05
  -9   5  12  118.29    9.64
   9  -5 -12  111.14    7.78
  -9   5  11  244.78   13.43
  -9  -5  11  258.93   12.74
  -9   5  11  255.84   21.40
   9  -5 -11  254.91   11.80
  -9   5  10  494.31   27.75
   9  -5 -10  453.09   16.99
  -9  -5  10  448.18   17.47
  -9   5  10  434.18   18.43
   9   5 -10  434.05   19.14
  -9   5   9  313.56   20.08
  -9  -5   9  289.45   12.51
   9   5  -9  305.10   14.61
  -9   5   8  323.53   18.64
   9   5  -8  297.91   10.38
   9   5  -8  291.99   18.71
   9   5  -8  332.65   14.55
   9  -5  -8  328.17   14.78
   9  -5  -7   17.68    3.84
   9   5  -7    5.09    2.21
  -9   5   7   10.11    3.17
  -9   5   7    7.08    2.72
  -9   5   7    8.64    4.66
   9   5  -7    6.22    4.20
   9   5  -7    5.33    3.21
  -9   5   6  584.44   20.86
   9  -5  -6  594.74   22.07
   9   5  -6  572.00   18.72
  -9   5   6  599.07   19.89
   9  -5  -6  574.19   16.97
  -9   5   6  587.64   24.14
  -9  -5   6  589.91   18.71
   9   5  -6  610.99   21.04
   9   5  -6  576.94   24.30
  -9   5   5 1195.27   35.58
  -9   5   5 1098.03   31.51
  -9   5   5 1142.43   34.08
   9  -5  -5 1166.99   31.91
  -9   5   5 1171.99   38.60
   9   5  -5 1189.12   34.10
   9   5  -5 1126.05   38.37
   9  -5  -5 1122.91   36.86
  -9  -5   5 1117.96   32.81
   9   5  -5 1118.85   35.08
   9   5  -4 1136.69   36.39
   9   5  -4 1107.12   33.14
   9  -5  -4 1102.90   30.99
  -9  -5   4 1125.10   31.21
  -9   5   4 1131.38   32.47
  -9   5   4 1106.84   36.48
  -9   5   4 1009.57   30.01
   9   5  -4 1171.65   33.48
  -9   5   4 1170.51   33.98
  -9   5   3  801.61   26.99
   9   5  -3  752.21   24.55
  -9   5   3  745.25   25.56
   9   5  -3  749.85   26.22
   9   5  -3  761.53   23.79
  -9   5   2  797.33   26.71
  -9  -5   2  828.75   24.18
   9   5  -2  793.56   26.02
   9   5  -2  757.33   26.73
   9   5  -2  815.42   24.34
  -9   5   2  790.45   27.13
  -9   5   2  795.42   25.27
   9   5  -1  277.07   11.93
   9   5  -1  302.34   12.34
  -9  -5   1  293.14   10.60
  -9   5   1  293.08   12.34
  -9   5   1  284.63   10.95
  -9   5   1  289.92   12.28
   9   5  -1  271.70    9.64
   9   5  -1  269.46    8.14
   9   5   0  422.72   15.58
  -9  -5   0  364.40   10.50
  -9   5   0  411.47   13.99
  -9  -5   0  396.24   13.93
   9   5   0  391.13   14.92
  -9   5   0  382.71   15.11
   9  -5   0  401.06   12.41
   9   5   1  819.88   27.40
   9  -5   1  833.94   24.67
  -9  -5  -1  777.58   25.96
  -9   5  -1  829.00   25.77
   9   5   1  809.50   27.90
  -9   5  -1  782.76   27.09
   9   5   1  830.92   26.75
  -9   5  -1  820.46   26.76
   9   5   2 1378.59   44.97
  -9   5  -2 1479.11   44.67
   9   5   2 1444.53   43.45
  -9   5  -2 1429.20   44.00
   9  -5   2 1433.83   43.29
   9   5   2 1491.14   44.80
   9   5   3  920.59   25.82
  -9   5  -3  828.74   29.69
   9   5   3  926.03   27.66
   9   5   3  868.00   31.47
  -9   5  -3  883.70   30.64
  -9  -5  -3  971.79   28.26
   9  -5   3  880.10   29.01
   9   5   4  187.68   11.52
   9   5   4  191.04    8.69
  -9   5  -4  195.69   10.46
  -9  -5  -4  202.99    8.68
  -9   5  -4  192.96   11.00
   9   5   4  192.64    6.40
   9  -5   4  197.64    9.62
   9  -5   5   14.41    1.70
  -9  -5  -5   17.23    2.79
  -9   5  -5   10.58    3.48
   9  -5   5   15.88    3.28
   9   5   5   10.19    4.06
  -9   5  -5   12.91    3.90
   9   5   5    9.74    2.83
  -9  -5  -5   15.10    2.50
  -9  -5  -6  364.88   13.23
   9   5   6  385.87   15.02
  -9   5  -6  348.50   17.10
  -9  -5  -6  355.42   11.69
   9  -5   6  348.43   14.09
   9   5   7  509.11   19.14
   9   5   7  518.21   24.76
  -9   5  -7  526.26   22.45
   9  -5   7  475.73   17.86
   9   5   8  688.46   32.12
   9   5   8  782.14   26.21
  -9   5  -8  712.22   29.34
   9   5   9  216.81   11.32
  -9   5  -9  212.51   13.60
  -9   5 -10  213.61   14.12
   9   5  10  229.63   12.31
   9   5  10  239.15   17.74
   9   5  11  100.10   12.65
  -9   5 -11  120.10   10.58
   9   5  11  107.82    8.68
  -9   5 -12    4.36    5.34
  -9   5 -12    8.94    6.30
   9   5  12    6.33    8.32
   9   5  12    7.29    5.09
  -9   5 -13  166.56   13.22
   9   5  13  166.00   16.53
   9   5  13  179.00   11.93
  -9  -5 -13  184.48   13.13
  -9   5 -13  150.01   12.65
   9   5  14   41.25   10.82
  -9   5 -14   41.33    8.72
  -9  -5 -14   42.19    8.03
  -9   5 -14   44.45    8.65
  -9   7  14    5.95    6.82
  -9   7  14   12.62   11.97
   9   7 -14   15.24    7.44
  -9   7  13   58.34   15.23
  -9   7  13   94.84    9.58
   9   7 -13   68.79    9.73
  -9   7  12  115.94   10.13
   9   7 -12  105.79   10.82
  -9   7  12  117.37   17.56
  -9   7  11  269.35   23.71
   9   7 -11  279.00   15.93
  -9   7  11  262.46   14.44
  -9   7  10  276.27   22.45
   9   7 -10  301.66   16.36
  -9   7  10  320.68   15.16
   9   7  -9  231.68   19.41
   9   7  -9  267.82   14.74
  -9   7   9  271.67   19.92
   9  -7  -9  244.73   14.20
  -9   7   9  285.23   13.46
   9  -7  -8  156.69   10.84
   9   7  -8  137.98   13.83
  -9   7   8  157.47   13.91
  -9   7   8  155.36    9.09
   9   7  -8  154.22   10.41
   9   7  -7   11.68    5.59
  -9   7   7    4.27    3.52
  -9   7   7   -0.69    4.88
   9  -7  -7    4.56    4.33
   9   7  -7    5.50    3.71
   9   7  -6  192.26    8.68
   9  -7  -6  196.74   12.10
  -9  -7   6  199.65    7.74
   9   7  -6  186.96   10.75
  -9   7   6  194.03   13.64
   9   7  -6  193.93   13.90
  -9   7   6  171.81   10.15
   9   7  -5  349.57   13.50
  -9   7   5  382.32   15.11
   9   7  -5  309.67   14.79
   9  -7  -5  360.99   17.08
  -9   7   5  336.09   12.85
   9   7  -5  343.63   18.00
  -9  -7   5  350.18   11.25
  -9   7   5  338.03   18.21
   9   7  -4  565.32   20.33
  -9   7   4  601.14   20.98
   9  -7  -4  557.92   23.69
   9  -7  -4  570.13   17.69
   9   7  -4  575.37   24.33
  -9   7   4  574.41   24.50
  -9   7   4  570.64   18.71
  -9  -7   4  595.58   16.79
   9   7  -4  604.49   21.35
   9   7  -4  571.84   20.00
   9   7  -3  546.25   19.65
  -9   7   3  510.41   16.70
  -9   7   3  548.84   19.24
  -9  -7   3  555.50   16.55
  -9   7   3  535.04   21.51
  -9   7   3  495.33   22.09
   9   7  -3  503.84   18.90
   9   7  -3  513.32   22.04
   9   7  -3  525.16   17.33
   9   7  -2   63.80    6.15
  -9   7   2   76.51    4.13
  -9   7   2   82.65    7.35
  -9  -7   2   88.37    5.00
   9   7  -2   84.28    3.96
  -9   7   2   80.16    7.24
   9   7  -2   86.89    7.67
   9   7  -1  205.73   10.98
   9   7  -1  204.29   11.64
  -9   7   1  210.45    9.78
  -9   7   1  202.88   11.76
  -9  -7   1  204.81    9.25
  -9   7   1  215.31    7.47
  -9   7   1  214.46   11.91
   9   7   0  332.39   15.34
  -9  -7   0  317.91   13.35
  -9   7   0  354.52   16.24
   9  -7   0  337.53   10.57
   9   7   0  339.78   15.56
  -9   7   0  342.00   13.54
   9   7   1  581.24   22.64
  -9   7  -1  545.89   16.89
  -9  -7  -1  579.05   20.75
  -9   7  -1  591.68   21.45
   9   7   1  550.52   23.44
   9  -7   1  568.98   18.08
  -9   7  -1  587.47   23.12
   9   7   1  596.46   22.38
  -9   7  -1  600.16   20.21
  -9   7  -2  592.72   22.52
  -9   7  -2  614.72   21.03
   9  -7   2  647.26   19.94
  -9   7  -2  562.73   17.59
   9   7   2  599.70   24.83
   9   7   2  588.27   22.81
  -9   7  -2  618.97   24.21
  -9   7  -3  900.57   31.93
   9  -7   3  903.30   31.31
   9   7   3  901.06   31.48
   9   7   3  970.89   35.04
  -9   7  -3  917.95   33.62
  -9  -7  -4  242.31   11.41
   9   7   4  229.67   14.72
  -9   7  -4  231.82   14.07
   9  -7   4  230.51   12.13
  -9  -7  -4  244.63   11.79
  -9   7  -4  231.11   12.91
   9   7   5    6.50    4.50
  -9   7  -5    6.36    4.05
  -9  -7  -5    8.35    3.29
   9  -7   5    3.23    3.41
  -9   7  -5    5.12    4.40
  -9  -7  -5   14.13    3.69
  -9  -7  -6  145.40    8.29
  -9   7  -6  159.67   10.91
   9   7   6  142.39    7.73
   9   7   6  133.60   12.63
  -9   7  -6  149.60   11.98
  -9  -7  -6  150.98    7.72
   9  -7   6  130.36    9.07
  -9  -7  -7  184.31    9.44
  -9   7  -7  156.02   11.60
   9   7   7  168.10    9.34
  -9   7  -7  185.22   13.94
   9   7   7  165.26   14.55
   9  -7   7  181.99   10.54
   9   7   8  315.67   21.60
  -9   7  -8  317.05   17.64
  -9   7  -8  332.57   19.94
   9  -7   8  347.82   15.46
   9   7   8  381.35   15.69
  -9   7  -9  124.35   12.18
  -9   7  -9  107.24   10.32
   9   7   9  109.77   13.40
   9   7   9  138.33    9.44
  -9   7 -10   97.49   10.16
   9   7  10  120.47   14.77
  -9   7 -10  115.39   11.95
   9   7  11  105.31   14.36
  -9   7 -11   92.98   11.33
  -9   7 -11  104.66   10.65
  -9   7 -12   13.12    7.01
   9   7  12    1.05    8.51
  -9   7 -12    2.01    7.11
  -9  -7 -13  128.09   12.07
  -9   7 -13  125.56   12.34
  -9   7 -13  110.46   12.56
   9   7  13  122.89   16.05
   9   9 -13   35.24    8.23
  -9  -9  13   46.94    8.28
   9   9 -12   35.21    8.40
  -9   9  12   60.94    8.00
  -9   9  12   35.72   14.27
  -9   9  11  122.78   18.24
  -9   9  11  132.43   10.31
   9   9 -11   99.42   10.70
   9   9 -10  145.89   12.84
  -9   9  10  190.90   11.52
  -9   9  10  154.19   18.79
   9   9 -10  150.48   18.02
   9  -9  -9  113.27   10.55
   9   9  -9   90.29   10.25
  -9   9   9  107.62    8.39
  -9   9   9   89.33   13.95
   9   9  -9   82.77   13.75
   9  -9  -8   71.76    8.88
  -9   9   8   50.07   10.02
  -9   9   8   76.02    6.66
   9   9  -8   69.98    8.90
   9   9  -8   56.18   10.82
  -9   9   7   -0.54    3.43
   9  -9  -7    1.72    5.38
   9   9  -7   -0.50    4.44
   9   9  -7    3.49    6.30
  -9   9   7    0.82    5.62
  -9   9   6  111.18   11.64
  -9   9   6  116.42    6.95
   9   9  -6   97.08    8.21
   9  -9  -6  103.12   10.34
   9   9  -6  111.20   11.89
  -9   9   6  109.45    8.34
  -9   9   5  295.66   13.47
   9  -9  -5  287.05   17.14
   9   9  -5  259.13   17.52
   9   9  -5  240.89   12.33
  -9   9   5  287.26   11.17
  -9   9   5  252.08   17.44
   9  -9  -4  299.20   17.73
  -9   9   4  325.45   14.16
  -9   9   4  312.12   11.33
  -9   9   4  280.16   17.87
   9   9  -4  297.64   18.26
   9   9  -4  291.60   12.06
  -9   9   3  222.02   10.89
   9   9  -3  197.55    7.90
   9   9  -3  185.42   13.55
  -9   9   3  188.23   13.11
  -9   9   3  199.87   14.19
  -9   9   2   91.66    9.42
   9   9  -2  106.18   10.05
  -9   9   2  101.16    7.24
  -9  -9   1   86.17    6.01
  -9   9   1   80.07    8.56
   9   9  -1   74.13    8.26
  -9  -9   0   94.88    7.27
   9   9   0   92.74    9.19
  -9   9   0  120.51    7.50
  -9   9   0  112.27    9.92
  -9   9  -1  258.77   11.66
  -9  -9  -1  244.86   12.21
   9   9   1  234.98   14.08
  -9   9  -1  237.16   15.15
   9  -9   1  219.42   13.58
   9   9   2  245.61   14.52
  -9   9  -2  277.97   12.28
  -9  -9  -2  224.08   12.73
  -9   9  -2  240.31   15.94
  -9  -9  -2  269.94   15.35
  -9   9  -3  283.23   12.88
   9   9   3  265.06   15.03
  -9   9  -3  258.91   16.87
  -9   9  -3  234.64   14.06
   9   9   3  258.81   17.25
   9  -9   3  262.67   14.77
  -9  -9  -3  291.18   15.39
  -9  -9  -4  114.05    8.68
  -9   9  -4  108.30    8.01
  -9   9  -4   92.83    9.24
  -9   9  -4   88.92   10.35
   9   9   4   97.08   11.21
   9  -9   4   97.84    8.83
  -9  -9  -4  126.53    9.47
  -9  -9  -5    2.25    4.31
  -9   9  -5    1.08    4.93
   9  -9   5    9.19    4.74
  -9   9  -5    3.40    4.14
   9   9   5    4.80    5.72
  -9  -9  -5    6.36    4.02
  -9   9  -5    5.07    6.18
  -9   9  -6  104.86   10.54
  -9   9  -6  136.78   13.11
   9  -9   6  120.94   10.07
   9   9   6  117.02   13.28
  -9  -9  -7  124.16    8.86
  -9   9  -7  116.48   11.32
  -9   9  -7  122.02   13.33
   9   9   7  116.00   13.90
   9  -9   7  110.17    9.56
  -9  -9  -8  167.82   10.33
  -9   9  -8  188.69   16.53
   9   9   8  148.82   16.53
  -9   9  -8  140.78   12.79
  -9   9  -9   72.58   11.55
   9   9   9   71.45   12.94
  -9   9  -9   69.23    9.55
  -9   9 -10   58.18    9.54
   9   9  10   51.05   11.98
  -9   9 -10   64.52   11.26
  -9   9 -11   52.37    9.06
  -9   9 -11   45.19   10.43
   9   9  11   31.04   11.61
  -9 -11  10   65.78   10.42
   9 -11 -10   41.69    9.35
   9 -11  -9   63.60   10.20
  -9  11   9   30.35   12.20
   9  11  -9   55.79   13.74
  -9 -11   9   58.81   10.44
   9 -11  -8   48.75    9.04
  -9  11   8   50.16   11.55
   9  11  -8   39.38   11.37
   9  11  -7   11.24    8.59
  -9  11   7    3.78    8.31
   9 -11  -7    8.91    6.78
  -9  11   6   33.75    9.74
   9 -11  -6   50.85    9.04
   9  11  -6   58.04   11.15
   9 -11  -5   92.63   12.17
   9  11  -5  117.09   14.31
  -9  11   5  114.32   13.56
   9  11  -4  109.60   13.37
  -9  11   4  112.10   13.63
   9 -11  -4  123.08   13.21
  -9  11   4  125.34    9.15
  -9  11   3   83.18    7.38
   9  11  -3   71.84   10.55
  -9  11   3   58.40    9.53
  -9  11   2   67.51    6.55
  -9  11   2   58.21    9.27
  -9 -11   2   39.47    8.78
   9  11  -2   59.19    9.55
  -9  11   1   46.06    5.62
  -9 -11   1   38.62    8.39
  -9  11   1   25.96    7.53
   9  11  -1   27.75    7.95
  -9  11   0   51.79    5.95
   9  11   0   44.81    8.23
  -9  11   0   27.16    8.10
  -9 -11   0   49.22    9.29
  -9  11  -1   71.52   10.64
   9  11   1   87.42   10.36
  -9 -11  -1   80.29   10.93
  -9 -11  -2  112.44    9.81
  -9 -11  -2  121.20   12.39
   9  11   2  117.13   12.14
  -9  11  -2  140.67   13.87
  -9  11  -2  139.29    8.90
  -9 -11  -3   70.09    8.85
  -9 -11  -3   58.01    7.79
   9  11   3   77.33    9.84
  -9  11  -3   86.02   11.46
  -9 -11  -3   81.06   10.04
  -9 -11  -4   66.53    8.77
  -9 -11  -4   56.46    7.89
  -9  11  -4   64.61   10.79
  -9 -11  -4   50.00    7.87
  -9 -11  -5    4.08    5.71
  -9 -11  -5   -3.36    5.63
  -9  11  -5    6.11    7.72
  -9  11  -5   -2.37    5.86
   9  11   5    0.95    7.77
   9  11   6   76.40   12.70
  -9 -11  -6   72.63    8.48
  -9 -11  -6   71.20   10.00
  -9  11  -6   59.76    9.71
  -9  11  -6   70.57   12.39
  -9 -11  -7   35.95    6.78
  -9 -11  -7   33.98    8.95
   9  11   7   26.74   10.37
  -9  11  -7   34.61   10.58
  -9  11  -7   29.43    8.80
  -9  11  -8   60.02   10.83
  -9 -11  -8   80.98   11.51
  -9  11  -8   91.62   14.31
   9  11   8   79.85   14.69
  -9  11  -9   30.92    8.90
  -9  11  -9   23.35   11.17
   9  11   9   36.80   13.00
   9 -13  -5   49.07   10.96
   9  13  -5   38.28   12.07
  -9 -13   5   39.36   10.53
   9  13  -4   36.99   10.95
   9 -13  -4   42.23   11.00
  -9 -13   4   34.64   10.30
   9  13  -3   24.51    9.92
   9 -13  -3   24.37   10.62
  -9 -13   3   14.01    8.86
  -9  13   2    9.27    8.78
   9  13  -2    0.83    8.51
  -9 -13   2   -1.76    8.37
  -9  13   1   13.56    8.78
  -9 -13   1   27.45    9.24
   9  13  -1   25.47    9.55
  -9  13   0   14.00    8.92
   9  13   0   15.34    8.83
  -9 -13   0    2.63    8.77
  -9  13  -1   34.79   10.53
   9  13   1   33.89    9.75
  -9 -13  -1   30.53    9.35
  -9  13  -2   65.62   12.03
   9  13   2   56.51   10.61
  -9 -13  -2   60.39   11.22
  -9  13  -3   46.19   11.39
  -9 -13  -3   31.54    8.49
  -9 -13  -3   65.05   10.53
  -9 -13  -4   25.84    7.73
  -9  13  -4   32.74   10.88
 -10   0  16  140.77   12.47
 -10   0  16  130.18   13.90
  10   0 -16  161.66   12.12
 -10   0  15  266.98   16.24
  10   0 -15  306.27   16.16
 -10   0  14  282.72   16.28
  10   0 -14  306.48   15.53
 -10   0  13  223.21   13.53
  10   0 -13  229.91   12.88
 -10   0  12  160.30   10.73
  10   0 -12  178.63   10.50
  10   0 -11   29.06    4.96
  10   0 -10  685.45   24.09
 -10   0   9  523.20   19.44
  10   0  -9  526.89   19.07
 -10   0   8 1389.09   42.06
  10   0  -8 1396.35   41.94
 -10   0   7  166.24    8.10
 -10   0   6   10.82    2.23
  10   0  -6    9.63    2.04
 -10   0   6    9.92    2.02
  10   0  -5  231.60    8.77
 -10   0   5  225.32    8.90
 -10   0   4 1437.83   40.82
  10   0  -4 1430.98   40.65
  10   0  -3 3675.27   99.69
 -10   0   2 1612.49   42.46
  10   0  -2 1549.09   43.16
 -10   0   1 4662.91  121.77
  10   0  -1 4482.49  123.07
 -10   0   1 4454.25  122.65
  10   0   0 1762.84   48.11
  10   0   0 1712.90   48.74
 -10   0  -1  227.10    8.44
  10   0   1  235.33    9.02
  10   0   2 2244.48   63.85
  10   0   2 2352.31   64.73
 -10   0  -2 2336.89   64.00
  10   0   3  339.82   11.81
 -10   0  -3  353.76   12.29
 -10   0  -3  327.84   12.18
  10   0   3  365.94   12.96
  10   0   4 4415.65  124.41
 -10   0  -4 4312.53  125.08
  10   0   5  225.61    8.89
 -10   0  -5  221.98    9.45
 -10   0  -6  364.23   13.93
  10   0   6  374.14   13.12
 -10   0  -7  298.07   12.35
 -10   0  -8  271.56   11.91
 -10   0  -9  815.22   27.33
 -10   0 -10  289.91   13.15
 -10   0 -11  483.68   18.86
 -10   0 -12  126.38    8.76
 -10   0 -13   24.07    5.34
  10   0  14  216.43   15.36
 -10   0 -15   16.53    6.57
  10   0  15   24.26    8.38
 -10  -2  16   86.12   10.03
 -10   2  16   99.18   10.43
 -10   2  16   72.95   12.58
  10   2 -16   92.29   10.19
  10  -2 -16   81.22    9.06
 -10  -2  15  257.59   15.91
 -10   2  15  226.77   19.51
 -10   2  15  277.45   16.53
  10   2 -15  284.50   16.01
  10  -2 -15  291.04   15.15
 -10   2  14  210.92   17.78
 -10   2  14  213.12   13.94
 -10  -2  14  219.91   13.72
  10   2 -14  218.76   13.55
  10  -2 -14  218.87   12.69
 -10   2  13  166.83   15.37
 -10  -2  13  174.52   11.35
  10   2 -13  156.33   11.09
  10  -2 -13  159.94   10.46
 -10  -2  12  111.39    8.68
 -10   2  12  113.79   12.13
  10   2 -12   97.07    8.41
  10  -2 -12  121.59    8.54
 -10   2  11   64.43    9.69
 -10  -2  11   63.43    6.46
  10   2 -11   51.71    6.02
  10  -2 -11   65.84    6.04
 -10   2  10  774.84   32.89
  10   2 -10  708.16   25.56
  10  -2 -10  713.53   24.83
  10  -2  -9  675.03   23.11
  10   2  -9  650.19   23.55
 -10  -2   9  666.47   23.35
 -10  -2   8 1268.90   39.12
  10   2  -8 1248.44   39.45
 -10  -2   7  170.85    8.04
 -10   2   7  169.67   10.93
 -10   2   7  154.99    8.33
  10  -2  -6  199.11    7.74
 -10   2   6  217.69   11.17
 -10  -2   6  195.31    8.55
 -10   2   6  191.23    8.91
 -10   2   5  716.25   23.09
  10  -2  -5  697.59   21.44
 -10   2   5  774.97   24.80
  10   2  -5  729.34   25.14
  10  -2  -4  705.74   22.94
 -10   2   4  741.72   22.82
  10  -2  -4  717.77   21.41
  10   2  -4  699.51   22.36
  10   2  -4  722.06   23.75
 -10   2   4  713.28   23.27
 -10  -2   4  737.28   21.19
 -10  -2   3 2872.34   80.68
  10   2  -3 2996.75   82.89
  10   2  -3 3062.52   84.57
  10   2  -3 3051.67   80.53
  10   2  -3 2985.48   82.25
 -10   2   3 3114.22   82.95
 -10   2   3 3064.27   82.57
  10  -2  -3 2881.36   82.81
  10  -2  -3 3015.99   81.60
  10  -2  -2  401.76   12.86
  10  -2  -2  403.02   13.77
  10  -2  -2  396.91   12.97
  10   2  -2  400.99   14.66
  10  -2  -2  390.69   13.07
 -10   2   2  408.64   13.44
 -10   2   2  386.79   12.26
 -10   2   2  412.25   13.37
  10   2  -2  395.91   13.08
 -10  -2   2  398.16   11.76
 -10  -2   1 1675.73   46.82
 -10   2   1 1776.06   47.73
 -10  -2   1 1709.83   45.93
 -10   2   1 1560.38   46.63
  10  -2  -1 1672.68   46.98
  10   2  -1 1784.52   49.25
 -10  -2   1 1813.63   47.76
  10  -2  -1 1680.12   47.20
  10  -2  -1 1711.33   46.72
 -10   2   1 1669.85   46.99
  10   2  -1 1684.75   46.90
  10   2  -1 1650.26   47.17
 -10  -2   1 1665.86   46.82
 -10   2   1 1718.92   46.93
 -10  -2   0  237.46    8.97
 -10   2   0  236.68    9.25
  10   2   0  228.65    9.61
 -10   2   0  233.21    8.13
 -10  -2   0  239.02    8.04
  10   2   0  238.78    7.32
  10   2   0  228.44    8.00
  10  -2   0  245.70    8.44
  10  -2   0  226.92    7.82
 -10  -2   0  235.91    8.07
  10  -2   0  236.19    8.68
  10   2   0  227.24    8.26
  10   2   1   53.77    3.03
 -10   2  -1   57.03    3.95
 -10   2  -1   59.42    3.25
  10   2   1   47.14    3.00
 -10  -2  -1   48.54    3.57
 -10  -2  -1   48.10    2.49
  10  -2   1   57.33    3.41
 -10  -2  -1   56.78    3.21
  10   2   1   58.54    3.74
  10  -2   1   55.12    2.86
  10  -2   1   59.05    3.72
 -10  -2  -1   55.73    2.99
  10   2   1   53.92    3.47
 -10  -2  -2 1607.85   45.13
  10   2   2 1643.20   46.85
  10  -2   2 1672.87   47.07
  10   2   2 1525.03   45.75
 -10  -2  -2 1556.23   47.03
 -10  -2  -2 1668.31   45.99
 -10  -2  -2 1701.33   44.38
 -10   2  -2 1656.96   46.25
  10   2   2 1673.84   47.12
 -10   2  -2 1584.63   47.27
  10   2   3 1430.89   41.54
 -10  -2  -3 1331.60   41.09
  10   2   3 1467.16   41.41
 -10   2  -3 1405.16   40.31
  10   2   3 1418.94   39.99
 -10   2  -3 1404.05   41.42
  10   2   3 1327.65   41.27
 -10   2  -3 1497.37   40.90
  10   2   3 1364.25   38.56
 -10  -2  -3 1384.35   39.25
  10   2   4 2761.07   76.23
  10  -2   4 2577.78   73.09
 -10   2  -4 2879.99   76.12
  10   2   4 2670.70   77.00
 -10   2  -4 2688.14   74.70
 -10   2  -4 2731.98   76.24
  10   2   4 2655.25   73.20
  10   2   4 2836.21   76.23
  10   2   5  473.27   17.23
  10  -2   5  468.32   14.35
 -10   2  -5  465.09   17.35
 -10   2  -5  491.27   17.31
 -10   2  -5  461.58   15.85
  10   2   5  502.64   17.50
  10  -2   6  577.65   17.03
  10   2   6  605.07   20.73
 -10   2  -6  588.59   20.42
  10   2   6  560.69   22.33
  10   2   6  574.89   20.41
 -10   2  -6  565.15   18.78
  10   2   7  351.58   17.08
 -10   2  -7  393.80   15.23
 -10   2  -7  379.43   13.66
  10   2   8   69.18    7.44
 -10   2  -8   79.26    5.17
 -10   2  -8   74.83    6.12
 -10   2  -9  816.60   29.25
 -10   2  -9  911.61   27.43
  10   2   9  846.88   32.66
 -10   2 -10  150.53    7.75
 -10  -2 -10  139.07    9.43
 -10   2 -10  142.82    9.33
  10   2  10  163.94   12.23
 -10   2 -11  419.27   15.66
 -10  -2 -11  430.54   18.57
  10   2  11  436.88   21.64
 -10   2 -11  408.25   18.06
 -10  -2 -12   51.52    6.83
 -10   2 -12   52.56    5.07
 -10   2 -12   46.05    6.69
  10   2  12   49.92    8.57
  10   2  13    6.73    6.80
  10   2  13   17.25    5.77
 -10   2 -13   11.10    5.62
 -10  -2 -13   10.57    5.62
 -10  -2 -14  171.23   11.77
  10   2  14  182.99   15.05
  10   2  14  158.88   12.32
 -10   2 -14  151.45   11.82
  10   2  15   27.18    7.54
  10   2  15   22.53    8.72
 -10   2 -15   23.48    7.42
 -10  -2 -15   26.25    6.72
 -10   2 -15   17.66    7.24
 -10  -4  16   25.31    6.92
 -10   4  15  236.73   15.32
 -10   4  15  218.44   20.90
 -10  -4  15  239.93   14.66
  10   4 -15  227.46   15.10
 -10   4  14  112.04   10.41
 -10   4  14   95.26   15.33
  10   4 -14   96.28    9.79
 -10  -4  14  113.65    9.81
  10  -4 -14  108.38    8.69
 -10   4  13  202.90   19.30
  10  -4 -13  194.81   10.97
 -10  -4  13  184.92   11.80
 -10   4  13  161.76   11.78
  10   4 -13  159.98   11.95
 -10   4  12  123.67   15.44
 -10  -4  12  115.59    8.63
 -10   4  12  112.43    9.31
  10   4 -12  121.39    9.79
  10  -4 -12  109.02    8.07
 -10   4  11   35.01   10.02
 -10  -4  11   42.85    5.52
 -10   4  11   50.27    6.37
  10   4 -11   46.48    8.70
  10  -4 -11   41.77    5.36
 -10   4  10  390.07   23.61
 -10  -4  10  414.07   16.24
  10  -4 -10  402.49   15.71
  10   4  -9  321.74   20.18
 -10   4   9  428.20   22.28
  10   4  -8 1241.76   36.20
 -10   4   8 1220.46   39.08
 -10   4   8 1289.07   45.64
 -10  -4   8 1331.13   38.50
  10   4  -8 1317.21   40.09
  10   4  -8 1180.95   45.53
  10   4  -7  139.12   10.73
  10   4  -7  141.15    6.59
  10  -4  -7  143.51    5.88
  10   4  -7  152.34    8.30
 -10  -4   7  146.70    7.19
  10  -4  -7  147.60    8.67
 -10   4   7  145.04    7.82
 -10   4   7  147.52   10.68
  10  -4  -6  325.61   10.91
  10   4  -6  340.08   12.23
 -10   4   6  326.91   15.87
 -10   4   6  310.87   12.82
  10   4  -6  351.67   13.55
 -10  -4   6  351.82   12.30
  10   4  -6  345.84   16.48
  10   4  -5  423.66   17.71
  10  -4  -5  433.14   13.34
  10   4  -5  422.23   14.92
 -10   4   5  421.21   14.93
 -10  -4   5  414.87   14.08
  10   4  -5  439.64   15.45
 -10   4   5  398.35   17.35
  10   4  -4  776.88   24.20
 -10   4   4  745.22   21.60
  10   4  -4  748.43   20.94
  10   4  -4  773.55   26.12
  10  -4  -4  760.46   22.29
 -10   4   4  765.03   26.21
  10   4  -4  769.32   23.80
  10   4  -3 1784.59   50.66
  10   4  -3 1783.01   51.57
 -10   4   3 1694.75   50.08
  10   4  -3 1856.24   49.43
  10  -4  -3 1637.76   51.52
  10  -4  -3 1770.73   48.78
 -10   4   3 1680.63   47.60
 -10   4   3 1762.14   51.86
 -10   4   2  423.73   14.18
 -10   4   2  396.06   14.53
 -10   4   2  359.85   12.04
  10   4  -2  405.12   14.71
 -10  -4   2  403.41   13.13
  10   4  -2  384.09   14.67
 -10   4   2  394.43   14.89
  10   4  -2  401.37   12.88
  10   4  -2  398.38   13.79
  10   4  -1 1545.90   45.00
  10   4  -1 1509.05   43.03
 -10  -4   1 1514.77   43.12
  10  -4  -1 1494.26   41.76
 -10   4   1 1493.95   43.50
 -10   4   1 1507.21   44.28
 -10   4   1 1490.49   44.14
  10   4  -1 1464.43   44.04
  10   4  -1 1511.38   41.71
  10   4   0   78.87    5.73
 -10  -4   0   86.07    5.05
 -10   4   0   87.92    5.53
  10   4   0   92.10    3.53
  10   4   0   99.24    4.75
 -10   4   0   96.90    5.30
  10   4   0   83.54    5.26
  10  -4   0   90.77    4.48
 -10  -4   0   84.37    3.21
 -10   4   0   91.76    5.56
  10   4   1   87.52    5.99
  10   4   1   81.88    4.19
 -10   4  -1   81.38    5.40
 -10  -4  -1   85.48    5.24
  10  -4   1   82.60    4.67
  10   4   1   75.48    4.98
  10   4   2 1132.26   32.29
  10   4   2 1137.05   33.70
 -10  -4  -2 1108.84   34.70
  10   4   2 1117.97   34.12
 -10   4  -2 1108.51   34.94
  10  -4   2 1208.15   34.14
  10   4   3  664.69   21.73
 -10  -4  -3  702.40   20.74
 -10  -4  -3  657.90   18.93
 -10   4  -3  677.23   23.21
  10   4   3  667.92   19.78
  10   4   4 2034.97   57.20
  10   4   4 2097.72   61.99
 -10  -4  -4 2160.95   58.19
  10   4   4 1951.93   62.52
 -10   4  -4 2155.33   61.90
  10   4   4 2131.96   60.29
  10   4   5  214.80   11.46
  10   4   5  240.86   10.82
  10  -4   5  215.45    7.08
  10   4   5  232.19    8.03
 -10  -4  -5  229.61    8.28
 -10   4  -5  245.09   12.08
  10   4   5  234.86   13.02
 -10  -4  -5  228.31    8.75
  10   4   6  238.40    8.65
  10   4   6  265.76   11.64
 -10   4  -6  241.10   12.19
 -10   4  -6  243.92   12.67
 -10   4  -7  158.13    9.73
  10   4   7  158.20    6.77
  10   4   7  166.39    9.13
  10   4   7  142.72   11.49
 -10   4  -7  167.82   10.50
  10   4   8   10.19    3.54
 -10   4  -8   10.16    3.63
  10   4   8   12.19    2.36
  10   4   8   10.37    4.78
 -10   4  -8    7.31    4.04
  10   4   9  698.28   24.81
  10   4   9  609.57   29.00
 -10   4  -9  667.61   26.02
 -10   4  -9  658.38   25.85
  10   4  10   57.78    6.32
 -10   4 -10   51.66    6.99
  10   4  10   41.15    8.14
 -10   4 -10   48.34    6.90
  10   4  11  284.18   14.52
 -10   4 -11  263.76   15.35
 -10   4 -11  287.30   15.50
  10   4  11  276.97   18.90
  10   4  12   56.03   10.40
 -10   4 -12   66.06    8.31
 -10   4 -12   64.10    8.21
 -10  -4 -12   68.33    8.34
  10   4  12   74.31    7.98
  10   4  13    2.67    5.35
 -10   4 -13    5.51    5.94
 -10  -4 -13    2.50    5.76
  10   4  13    0.82    7.20
 -10   4 -13    5.73    6.38
 -10  -4 -14  122.85   11.23
 -10   4 -14  126.65   11.77
  10   4  14  121.23   14.22
  10   4  14  118.39   10.63
 -10   4 -14  127.44   11.43
  10   4  15    8.29    6.46
 -10   6  15  186.59   14.02
 -10   6  14   57.96   14.26
 -10   6  14   62.07    8.91
 -10   6  13   87.49   16.60
 -10   6  13  105.94   10.15
  10   6 -13  105.77   10.79
 -10  -6  12  107.80    8.28
 -10   6  12   94.64   15.06
 -10   6  12   85.91    8.72
  10   6 -12   64.53   12.21
  10   6 -12   96.05    9.54
 -10  -6  11    5.28    4.02
 -10   6  11    5.49    4.66
  10  -6 -11    4.72    3.71
 -10   6  11    5.75    8.72
  10   6 -11    1.49    4.79
  10   6 -11    2.13    6.57
 -10  -6  10  379.94   15.37
  10   6 -10  309.66   22.96
 -10   6  10  368.63   16.54
  10   6 -10  367.87   17.88
 -10   6  10  388.67   24.44
  10   6  -9  160.61   15.10
 -10  -6   9  181.15    9.25
 -10   6   9  200.22   16.03
  10   6  -9  172.65   11.07
 -10   6   8  736.66   32.15
  10   6  -8  681.19   32.22
 -10  -6   8  763.85   24.16
  10  -6  -8  713.32   27.56
  10   6  -8  754.71   27.26
  10  -6  -7  104.55    8.17
  10   6  -7  106.96    5.70
 -10   6   7   96.10    9.69
 -10   6   7   92.88    6.42
  10   6  -7  105.87   10.35
  10   6  -7  102.89    7.76
 -10   6   7   86.68    7.10
 -10   6   6  189.18   10.00
  10   6  -6  165.18    8.14
  10  -6  -6  180.13   10.96
  10  -6  -6  176.90    6.22
 -10   6   6  175.23   12.20
 -10   6   6  190.14    8.91
  10   6  -6  195.88   12.93
  10   6  -6  173.63    9.82
  10   6  -5  133.31    7.28
 -10   6   5  155.86    8.44
  10  -6  -5  135.06    5.36
 -10   6   5  116.14    9.59
 -10   6   5  134.04    6.94
 -10  -6   5  121.21    5.63
  10   6  -5  139.82    7.99
  10   6  -5  140.33   10.08
  10   6  -4  422.36   15.58
 -10   6   4  419.24   15.85
  10   6  -4  390.51   17.75
  10  -6  -4  406.97   13.15
 -10   6   4  396.53   18.18
 -10  -6   4  399.98   12.72
 -10   6   4  401.85   14.18
  10   6  -4  392.62   15.30
  10   6  -3 1048.50   33.27
 -10   6   3 1010.59   34.44
  10   6  -3 1082.20   35.53
 -10   6   3 1044.56   35.49
 -10   6   3 1036.75   30.92
 -10  -6   3 1063.40   29.58
  10   6  -3 1051.04   32.26
  10   6  -2  449.37   17.22
  10   6  -2  426.62   15.15
 -10   6   2  427.42   18.05
 -10  -6   2  459.50   14.98
 -10   6   2  467.00   16.39
  10   6  -2  439.68   17.94
  10   6  -2  422.34   13.41
 -10   6   2  439.47   17.85
  10   6  -1 1072.24   34.90
 -10  -6   1 1063.66   32.52
 -10   6   1 1099.27   33.35
 -10  -6   1 1063.12   30.96
 -10   6   1 1090.38   35.31
  10   6  -1 1094.02   35.19
 -10   6   1 1139.24   35.60
  10   6  -1 1052.60   31.29
  10   6   0  128.60    8.26
 -10   6   0  134.62    7.15
 -10  -6   0  126.17    6.94
  10   6   0  112.38    7.69
 -10   6   0  122.80    8.15
  10  -6   0  125.62    5.42
 -10   6  -1   23.16    4.12
 -10   6  -1   22.30    3.62
 -10  -6  -1   22.76    3.23
  10   6   1   17.51    3.62
  10  -6   1   24.91    2.71
 -10   6  -1   20.90    3.10
 -10  -6  -1   21.24    1.71
  10   6   1   19.67    4.01
  10   6   1   20.17    3.88
  10   6   2  561.04   22.34
 -10   6  -2  565.51   22.19
  10  -6   2  611.65   19.57
 -10   6  -2  573.56   21.57
  10  -6   2  574.33   21.09
  10   6   2  598.89   23.24
  10   6   2  552.59   21.09
  10   6   3  215.21   12.16
  10   6   3  217.03   10.97
 -10   6  -3  221.74   11.64
 -10   6  -3  226.43   12.37
  10  -6   3  219.63   10.91
  10   6   3  219.89   12.82
  10   6   4 1153.22   34.15
 -10   6  -4 1124.58   37.61
 -10  -6  -4 1115.29   34.54
 -10   6  -4 1166.63   38.84
  10  -6   4 1116.73   36.02
  10   6   4 1063.40   39.25
 -10  -6  -5   67.85    5.13
  10   6   5   74.43    5.44
 -10   6  -5   80.23    7.32
 -10   6  -5   77.00    7.65
  10   6   5   55.03    7.41
  10  -6   5   65.51    5.88
 -10  -6  -5   73.47    5.23
 -10  -6  -6  151.73    7.67
  10   6   6  117.59   11.00
 -10   6  -6  131.56    9.80
  10   6   6  159.13    8.63
 -10   6  -6  138.52   10.69
  10  -6   6  132.51    8.34
 -10  -6  -6  139.46    6.68
  10   6   7  154.61    9.29
  10   6   7  143.28   13.00
 -10   6  -7  155.25   11.84
  10  -6   7  150.04    8.81
 -10   6  -7  172.05   11.18
  10   6   8    7.93    3.95
 -10   6  -8   15.27    6.00
  10   6   8    5.60    5.66
 -10   6  -8    1.45    3.94
 -10   6  -9  387.73   19.04
  10   6   9  364.90   22.84
 -10   6  -9  380.77   20.22
  10   6   9  423.41   17.59
 -10   6 -10   31.97    7.36
  10   6  10   30.48    5.66
  10   6  10   18.78    7.83
  10   6  11  184.92   11.73
  10   6  11  170.56   16.27
 -10   6 -11  175.20   13.63
  10   6  12   44.50   10.48
 -10   6 -12   31.40    8.16
 -10  -6 -13   22.59    7.43
  10   6  13   26.69    9.94
 -10   6 -13    8.52    7.02
 -10   8  13   60.23    8.68
 -10   8  13   51.59   15.15
  10   8 -13   46.50    8.95
 -10   8  12   51.37   13.54
 -10   8  12   42.65    7.16
  10   8 -12   37.42   11.77
  10   8 -12   38.28    8.03
 -10   8  11    7.39    8.61
 -10   8  11    1.29    4.86
  10   8 -11   -1.28    7.77
  10   8 -11   -3.93    6.05
  10   8 -10  245.08   21.78
 -10   8  10  265.61   21.83
 -10   8  10  292.12   14.56
  10   8 -10  281.26   16.32
  10  -8  -9  114.56   10.38
  10   8  -9  111.14   14.13
 -10   8   9  155.04    9.50
 -10   8   9  111.57   13.84
  10   8  -9  121.58   10.38
  10  -8  -8  302.99   17.28
 -10   8   8  351.03   21.57
  10   8  -8  309.50   21.41
  10   8  -8  323.83   16.75
 -10   8   8  353.35   14.84
  10  -8  -7   47.98    7.02
 -10   8   7   51.60    5.22
  10   8  -7   62.38    9.12
 -10   8   7   48.21    8.30
  10   8  -7   56.10    6.86
 -10   8   7   59.12    6.45
  10  -8  -6   40.14    6.93
  10   8  -6   38.66    5.71
 -10   8   6   47.76    5.66
  10   8  -6   41.50    7.75
 -10   8   6   49.20    8.21
  10   8  -6   45.59    6.16
 -10   8   5  122.35    8.16
  10   8  -5  116.90    7.70
  10   8  -5  101.60    9.98
  10  -8  -5  114.77   10.04
 -10   8   5  114.95   10.65
  10   8  -5  105.15    8.30
  10  -8  -4  155.85    6.69
  10   8  -4  138.53    7.73
 -10   8   4  172.23    9.46
 -10   8   4  168.21   12.39
  10   8  -4  156.96   11.79
  10   8  -3  625.40   23.69
 -10   8   3  691.68   23.48
 -10   8   3  647.22   20.13
  10   8  -3  616.35   26.55
 -10  -8   3  668.83   20.15
  10   8  -3  656.75   20.12
 -10   8   3  626.46   25.81
 -10   8   3  640.64   26.94
  10   8  -2  193.51   11.16
 -10  -8   2  209.84    9.00
  10   8  -2  219.22   13.14
 -10   8   2  197.32   12.33
 -10   8   2  196.79    7.50
 -10   8   2  198.87   12.61
 -10  -8   1  579.75   19.37
 -10   8   1  548.76   20.02
 -10   8   1  525.17   22.88
  10   8  -1  568.08   22.99
 -10   8   1  533.64   16.19
 -10   8   0   86.80    6.49
 -10  -8   0   82.15    6.25
 -10   8   0   85.47    8.13
  10   8   0   89.60    8.04
 -10   8   0   97.62    3.83
 -10  -8  -1    6.34    3.10
 -10   8  -1    3.99    3.22
  10   8   1    6.94    3.84
 -10   8  -1    6.43    4.25
  10  -8   1    2.83    1.94
 -10   8  -2  254.79   13.51
 -10   8  -2  279.10   12.36
 -10  -8  -2  242.85   12.63
  10   8   2  254.42   13.80
  10  -8   2  254.62   10.47
 -10   8  -2  248.20   14.75
  10   8   2  243.47   15.36
 -10   8  -3  113.95    8.95
  10  -8   3  116.16    7.10
 -10   8  -3  109.62   10.11
  10   8   3  100.44    8.73
  10  -8   3  117.79    8.94
  10   8   3  113.23   10.67
 -10   8  -3  118.95    7.99
 -10   8  -4  492.35   19.81
  10   8   4  458.40   23.74
 -10   8  -4  455.02   22.74
  10  -8   4  451.01   20.16
 -10   8  -4  448.85   21.18
 -10  -8  -4  507.56   20.24
 -10   8  -5   59.97    7.31
 -10  -8  -5   62.64    6.08
 -10   8  -5   59.89    8.48
  10   8   5   58.84    8.83
  10  -8   5   52.10    6.38
 -10  -8  -5   59.12    6.12
 -10  -8  -6  118.17    7.77
 -10   8  -6   95.81   10.83
 -10   8  -6   86.14    9.24
  10   8   6  100.11   11.52
  10  -8   6   94.69    8.32
 -10  -8  -7  144.86    8.78
 -10   8  -7  134.71   11.34
  10   8   7  118.93   13.33
 -10   8  -7  145.86   13.07
  10  -8   7  149.27    9.97
 -10   8  -8   22.05    7.42
 -10   8  -8   31.41    6.97
  10   8   8   24.79    8.80
 -10   8  -9  232.31   15.52
  10   8   9  241.39   19.68
 -10   8  -9  243.33   17.46
 -10   8 -10   20.22    7.26
 -10   8 -10   30.94    8.58
  10   8  10   34.19   10.32
  10   8  11  134.25   15.72
 -10   8 -11  127.56   12.44
 -10   8 -11   93.34   12.49
 -10   8 -12   11.80    7.67
 -10   8 -12   22.23    8.23
  10   8  12   24.41   10.21
 -10  10  11   14.35   11.38
  10  10 -11    8.38    9.66
  10  10 -10   66.51   14.68
 -10  10  10   88.62   15.03
  10 -10 -10  108.59   11.14
  10 -10  -9   58.93    9.19
  10  10  -9   30.98   11.84
 -10  10   9   45.87   11.46
  10 -10  -8  177.28   14.15
 -10  10   8  162.56   17.03
  10  10  -8  171.93   18.01
  10 -10  -7   32.77    7.13
  10  10  -7   22.29    8.25
 -10  10   7   41.75    9.50
  10  10  -6   25.38    7.81
  10 -10  -6   23.29    7.26
 -10  10   6   20.76    5.60
 -10  10   6   23.45    7.70
  10 -10  -5   75.61    9.88
  10  10  -5   52.09    9.65
 -10  10   5   63.82    9.57
 -10  10   5   74.57    7.19
 -10  10   4   89.08    7.72
  10 -10  -4   86.12   10.45
 -10  10   4   84.18   10.56
  10  10  -4   66.42   10.19
 -10  10   3  222.26   15.30
  10  10  -3  220.54   15.95
  10  10  -2   89.78   10.10
 -10  10   2   82.06    7.09
 -10  10   2   91.26    9.98
 -10  10   1  161.11   13.32
  10  10  -1  217.01   14.53
 -10  10   0   67.04    8.89
 -10 -10   0   82.36    6.78
  10  10   0   77.84    9.22
  10  10   1   11.80    5.62
 -10  10  -1   14.79    4.28
 -10 -10  -1    3.21    3.85
 -10  10  -1    3.20    5.47
 -10 -10  -1   11.63    5.95
  10  10   2  164.85   12.50
 -10  10  -2  178.69   10.08
 -10 -10  -2  151.43   10.58
 -10  10  -2  188.16   14.41
 -10 -10  -2  141.76   12.49
  10  10   3   69.06    8.65
 -10 -10  -3   63.22    7.43
 -10  10  -3   65.82    6.60
 -10 -10  -3   46.28    7.73
 -10  10  -3   68.97   10.06
 -10 -10  -4  371.22   17.21
 -10 -10  -4  323.49   17.42
 -10  10  -4  301.16   17.85
 -10  10  -4  373.59   16.26
  10  10   4  296.12   21.27
 -10  10  -4  338.71   21.12
 -10 -10  -4  378.18   18.31
 -10  10  -5   56.21   10.05
 -10 -10  -5   65.33    7.30
 -10  10  -5   48.37    8.07
 -10  10  -5   66.58    7.12
 -10 -10  -5   59.03    8.10
  10  10   5   44.28    9.70
 -10  10  -6   39.62    8.25
 -10 -10  -6   43.17    6.73
 -10  10  -6   57.07   10.68
  10  10   6   42.50   10.53
 -10  10  -6   47.94    6.78
 -10  10  -7   49.31    7.26
 -10 -10  -7   38.26    6.36
 -10  10  -7   40.58    8.35
 -10  10  -7   49.10   10.28
  10  10   7   40.73   10.57
 -10  10  -8   -4.34    8.76
  10  10   8    3.22    7.91
 -10  10  -8    0.66    6.94
 -10  10  -9  123.84   14.62
 -10 -10  -9  135.34   13.00
  10  10   9   98.96   14.91
 -10  10  -9  122.69   12.95
 -10  10 -10   23.81    7.94
  10  10  10   31.60   11.24
 -10  10 -10   26.22    9.72
 -10 -10 -10   29.88    8.28
 -10 -12   8   59.81   11.27
  10 -12  -8   56.72   10.43
  10  12  -8   37.87   12.62
 -10  12   8   44.66   13.15
  10 -12  -7    3.66    7.76
  10  12  -7    5.29    9.49
 -10  12   7   25.35   10.32
 -10 -12   7   13.56    8.84
  10 -12  -6   23.21    8.51
  10  12  -6   11.79    9.78
 -10  12   6   21.21    9.76
  10 -12  -5   67.77   11.33
  10  12  -5   54.13   11.74
 -10 -12   5   56.58   10.69
  10 -12  -4   29.57    9.34
 -10 -12   4   16.52    8.80
  10  12  -4   21.43    9.34
  10  12  -3   84.15   12.73
  10 -12  -3   91.67   13.25
 -10 -12   3   79.79   12.12
 -10  12   2   16.54    7.42
  10  12  -2   36.75    8.84
 -10 -12   2   37.64    9.05
  10  12  -1   56.96   10.72
 -10  12   1   55.33   10.63
 -10 -12   1   47.82   10.26
  10  12   0   18.98    7.81
 -10 -12   0   20.64    8.18
 -10  12   0   22.73    8.41
 -10 -12  -1   11.16    7.88
 -10  12  -1    3.11    6.43
  10  12   1   -0.68    7.01
  10  12   2  102.48   11.75
 -10  12  -2  118.72   13.69
 -10 -12  -2  108.63   12.53
 -10 -12  -3   69.85    9.29
 -10  12  -3   52.80   11.27
 -10 -12  -3   63.02   10.27
 -10  12  -4  107.16   14.49
 -10 -12  -4  102.55   11.04
 -10 -12  -4  112.23   10.86
 -10 -12  -5   30.92    7.15
 -10 -12  -5   26.36    7.59
 -10  12  -5   26.07   10.42
 -10  12  -6   15.78   10.29
 -10 -12  -6   17.76    7.91
 -10 -12  -7   35.54    8.79
 -10  12  -7   32.14   11.30
 -10  12  -7   17.79    8.44
  10  12   7   34.98   12.45
 -11   1  16  122.96   14.29
 -11  -1  16  130.92   11.82
 -11   1  16  105.46   11.24
  11   1 -16  140.66   11.65
  11  -1 -16  135.31   11.15
 -11  -1  15   17.05    6.39
 -11   1  15   17.47    8.19
 -11   1  15   20.94    6.58
  11   1 -15   10.36    5.65
  11  -1 -15   13.62    6.00
 -11   1  14  722.43   28.29
 -11   1  14  642.75   31.18
 -11  -1  14  669.27   27.38
  11   1 -14  679.52   26.94
  11  -1 -14  676.11   26.31
 -11  -1  13  113.36    9.35
  11   1 -13  107.24    8.89
 -11   1  13  102.50    9.16
  11  -1 -13  117.83    8.95
 -11  -1  12  577.51   23.35
 -11   1  12  591.47   23.54
  11   1 -12  582.62   22.99
  11  -1 -12  581.56   22.48
  11  -1 -11   33.35    4.82
  11   1 -11   39.43    5.37
 -11  -1  10   32.27    4.49
 -11   1  10   26.51    4.43
  11  -1 -10   38.73    4.66
  11   1 -10   28.63    4.35
 -11  -1   9  620.98   21.83
 -11   1   9  613.81   22.00
  11   1  -9  589.05   21.55
  11  -1  -9  616.08   21.55
 -11  -1   8  199.22    9.56
 -11   1   8  211.07    9.84
  11   1  -8  197.34    9.68
 -11  -1   7 2512.60   69.94
 -11   1   7 2499.49   70.00
  11   1  -7 2445.92   69.80
 -11   1   7 2368.35   69.93
 -11   1   6   95.58    5.75
 -11  -1   6  109.70    5.95
 -11   1   6  102.56    5.97
 -11   1   5 1231.09   36.20
  11  -1  -5 1235.65   35.33
  11   1  -5 1219.90   35.93
 -11  -1   5 1203.36   35.35
 -11  -1   4  236.65    8.67
 -11   1   4  243.98    9.42
  11   1  -4  241.80    9.24
  11  -1  -4  244.68    8.90
 -11   1   3  100.47    5.04
 -11   1   3  104.87    4.90
  11  -1  -3  101.42    4.78
  11   1  -3  104.24    5.02
  11   1  -2 3215.63   86.94
 -11  -1   2 3174.55   86.00
 -11   1   2 3156.49   86.06
  11  -1  -2 3217.86   86.87
  11  -1  -2 3156.27   86.72
  11   1  -2 3155.57   86.05
  11  -1  -2 3244.94   85.85
 -11   1   2 3107.82   86.86
  11  -1  -1  167.30    6.56
 -11   1   1  170.97    6.98
  11  -1  -1  183.45    5.88
  11  -1  -1  190.08    7.33
 -11   1   1  174.83    5.90
  11   1  -1  176.65    5.88
 -11  -1   1  189.53    6.54
  11  -1   0 6895.22  189.86
 -11  -1   0 7057.71  192.44
  11   1   0 7267.86  191.04
 -11  -1   0 7497.70  190.03
 -11   1   0 7078.22  192.39
  11   1   0 6843.63  189.95
  11  -1   0 6919.30  190.15
  11  -1   0 7301.53  192.36
 -11   1   0 7367.81  190.03
 -11  -1   0 7441.76  190.05
 -11   1  -1  142.97    6.48
  11  -1   1  146.47    6.58
 -11  -1  -1  140.47    4.88
  11   1   1  145.03    6.19
 -11  -1  -1  132.99    6.36
  11   1   1  137.96    5.42
  11   1   1  143.21    5.15
 -11   1  -1  139.28    4.84
 -11  -1  -1  134.75    5.61
 -11  -1  -2  522.20   16.99
  11   1   2  528.69   18.01
 -11   1  -2  562.98   18.16
 -11   1  -2  558.24   17.84
 -11  -1  -2  547.48   16.37
 -11   1  -2  592.50   16.65
  11   1   2  530.62   16.92
  11  -1   2  551.09   18.25
  11   1   3 1110.50   33.02
  11   1   3 1104.05   30.86
  11  -1   3 1044.57   31.62
 -11   1  -3 1120.99   33.32
 -11  -1  -3 1090.49   32.17
  11   1   3 1046.99   32.63
 -11   1  -3 1197.53   32.13
  11  -1   3 1104.81   33.43
 -11   1  -3 1116.38   32.72
  11   1   4   80.90    5.52
  11   1   4   82.14    4.30
 -11   1  -4   94.92    5.22
  11  -1   4   88.46    4.46
 -11   1  -4   99.84    5.70
 -11  -1  -4   84.15    5.32
  11   1   4   85.46    5.57
  11   1   4   97.37    5.53
  11   1   5 2698.29   78.58
  11   1   5 2844.72   77.81
 -11   1  -5 2743.78   77.30
  11  -1   5 2814.28   76.06
 -11   1  -5 2818.63   78.47
 -11  -1  -5 2671.36   78.03
  11   1   6   16.57    2.95
  11  -1   6   15.30    2.23
 -11  -1  -6   20.61    3.16
 -11   1  -6   17.03    2.67
 -11   1  -7  804.08   26.23
 -11  -1  -7  848.29   27.52
 -11  -1  -8  115.49    7.74
 -11   1  -8  138.59    7.40
 -11  -1  -9   14.36    3.58
 -11   1  -9   13.33    3.43
  11   1  10  757.30   28.69
 -11   1 -10  722.51   24.78
 -11  -1 -10  736.15   26.33
  11   1  11    8.90    5.32
 -11  -1 -11   14.40    4.45
 -11   1 -11    6.83    3.61
  11   1  12  369.90   19.34
 -11  -1 -12  352.20   16.56
 -11   1 -12  352.55   15.00
 -11   1 -12  393.47   17.04
 -11   1 -13    0.41    4.78
 -11  -1 -13    4.89    4.82
  11   1  13   12.18    6.81
  11   1  14   91.38   10.21
 -11  -1 -14   92.59    8.76
  11   1  14  107.61   11.76
 -11   1 -14   98.77    9.47
  11   1  15   64.15    9.36
  11  -1  15   85.38   10.93
 -11   1 -15   87.41   10.14
  11   1  15   82.42   11.58
 -11   1 -15  105.59    9.90
  11   3 -16   72.63    9.73
 -11  -3  16   76.74    9.49
 -11   3  15   13.50    9.80
  11   3 -15   13.41    6.53
  11  -3 -15   18.85    5.76
 -11  -3  15   16.05    6.33
 -11   3  14  331.00   17.85
 -11  -3  14  337.89   17.25
  11   3 -14  305.34   19.63
 -11   3  14  363.25   24.44
  11   3 -14  344.34   17.69
  11  -3 -14  346.58   16.21
 -11  -3  13   45.08    6.74
 -11   3  13   42.02    6.94
 -11   3  13   47.05   10.62
  11   3 -13   51.59    8.87
  11  -3 -13   59.78    6.71
  11   3 -13   49.18    6.92
 -11   3  12  594.32   31.20
 -11  -3  12  561.08   22.03
 -11   3  12  547.02   22.58
  11   3 -12  550.22   22.48
  11  -3 -12  539.43   21.04
  11   3 -11   53.83    8.53
 -11  -3  11   75.76    6.81
 -11   3  11   85.72   11.56
  11   3 -11   81.41    7.25
  11  -3 -11   72.11    6.43
 -11   3  10    8.77    5.65
  11   3 -10   23.19    6.09
  11   3 -10   17.81    4.24
  11  -3 -10   16.37    3.54
 -11   3   9  682.67   29.48
 -11  -3   9  661.01   22.46
 -11   3   9  660.53   23.00
  11   3  -9  629.84   20.05
 -11  -3   8  188.75    9.14
 -11   3   8  190.62   12.95
  11   3  -8  198.09    8.50
 -11   3   8  191.48    9.63
  11   3  -8  165.32   12.44
 -11   3   7 1936.31   59.31
  11   3  -7 1972.73   54.59
  11  -3  -7 1910.36   52.91
 -11  -3   7 1871.26   54.42
 -11   3   7 1845.21   55.00
  11   3  -7 1788.00   59.59
  11   3  -7 1875.25   55.37
 -11   3   7 1849.74   55.85
  11  -3  -6    9.40    1.78
 -11   3   6   10.13    2.45
  11   3  -6   10.14    2.80
 -11   3   6   10.02    3.11
  11   3  -6    8.31    3.07
 -11  -3   6   12.21    2.26
 -11   3   6   10.78    2.44
  11   3  -6    9.77    2.38
 -11   3   5 1167.93   35.95
 -11   3   5 1192.56   37.56
  11   3  -5 1296.11   37.50
  11  -3  -5 1133.77   33.79
  11   3  -5 1193.24   37.98
  11   3  -5 1214.28   35.60
  11  -3  -4  229.45   10.40
  11   3  -4  270.65   11.57
  11   3  -4  240.72    7.78
 -11   3   4  241.72   10.80
  11  -3  -4  242.45    8.77
  11   3  -4  242.87   10.84
  11   3  -4  249.44    9.64
  11  -3  -3  138.69    7.26
  11   3  -3  125.60    6.73
  11  -3  -3  134.83    5.87
 -11   3   3  138.30    7.10
  11   3  -3  137.77    7.74
  11   3  -3  135.13    6.10
 -11  -3   2 1928.09   52.57
  11  -3  -2 1927.32   56.26
  11   3  -2 1954.14   57.04
  11   3  -2 2095.21   55.28
  11   3  -2 1917.31   55.32
 -11   3   2 2008.95   55.75
  11   3  -1  370.78   14.36
  11  -3  -1  368.36   12.27
 -11  -3   1  377.56   13.05
 -11   3   1  352.38   12.79
 -11  -3   1  382.20   10.90
  11   3  -1  400.51   12.87
 -11   3   1  368.45   13.00
  11   3  -1  372.30   12.91
  11   3   0 2994.26   85.80
  11   3   0 3170.28   83.65
  11   3   0 3070.79   83.84
 -11  -3   0 3072.45   84.49
 -11   3   0 3060.90   84.08
  11  -3   0 3058.25   83.85
  11   3   0 3023.88   81.53
  11   3   1  113.07    6.71
 -11  -3  -1  120.25    6.29
  11   3   1  121.47    6.00
  11  -3   1  125.17    6.01
  11   3   1  117.89    5.28
  11   3   1  116.50    6.15
  11   3   1  108.88    5.47
 -11   3  -1  122.86    5.88
 -11   3  -1  122.92    6.61
 -11  -3  -2  170.15    8.10
 -11  -3  -2  197.54    6.50
 -11   3  -2  169.49    8.35
  11   3   2  167.62    6.75
  11  -3   2  169.53    7.87
 -11  -3  -2  167.43    5.86
  11   3   2  181.50    7.97
  11   3   2  170.76    8.26
  11   3   2  171.91    5.47
 -11   3  -2  182.76    7.91
 -11  -3  -3  685.56   19.50
  11   3   3  668.70   22.97
 -11   3  -3  650.51   22.53
  11   3   3  717.48   22.31
  11   3   3  652.06   20.26
 -11  -3  -3  677.71   19.61
  11   3   3  657.30   22.77
 -11   3  -3  695.15   22.11
 -11  -3  -3  627.10   22.13
  11   3   3  653.01   18.65
  11   3   4   50.47    4.91
  11   3   4   51.74    4.55
 -11  -3  -4   49.42    4.42
 -11   3  -4   56.90    4.70
 -11   3  -4   51.12    4.58
  11   3   4   50.74    2.57
  11   3   4   47.56    3.50
  11   3   5 2766.18   79.27
  11  -3   5 2654.79   74.46
  11   3   5 2778.15   76.53
  11   3   5 2602.33   80.64
  11   3   5 2872.68   78.77
 -11   3  -5 2922.18   79.53
 -11   3  -5 2968.22   79.35
  11  -3   6   31.62    1.97
 -11   3  -6   33.71    4.22
 -11   3  -6   29.50    3.16
  11   3   6   26.10    4.29
  11   3   6   32.25    3.26
 -11   3  -6   37.19    4.49
  11   3   6   29.96    4.15
  11   3   7  661.86   22.64
 -11   3  -7  606.65   22.73
 -11   3  -7  595.59   19.51
 -11   3  -7  623.43   22.62
  11   3   8   40.50    5.09
 -11   3  -8   43.75    3.78
 -11   3  -8   40.01    5.40
  11   3   8   42.45    6.55
 -11   3  -8   51.28    5.57
 -11   3  -9    8.60    3.98
 -11   3  -9    7.04    3.67
  11   3   9    8.91    5.40
 -11   3  -9    8.66    2.62
  11   3   9   11.10    4.07
  11   3  10  454.88   22.38
 -11  -3 -10  394.67   18.57
 -11   3 -10  431.58   15.02
  11   3  10  432.99   18.62
 -11   3 -10  441.75   19.68
 -11   3 -10  422.88   18.48
 -11   3 -11    2.38    4.33
 -11  -3 -11    4.83    4.27
  11   3  11   -6.75    6.05
 -11   3 -11   -1.70    4.53
  11   3  11   -0.85    4.24
  11   3  12  415.87   22.56
 -11   3 -12  394.43   19.60
  11   3  12  423.86   19.25
 -11  -3 -12  402.82   18.90
 -11   3 -12  399.46   19.00
 -11   3 -13   21.27    6.44
  11   3  13   17.46    6.07
 -11  -3 -13   24.52    6.28
  11   3  13   19.78    7.81
 -11   3 -13   29.03    6.72
  11   3  14   68.92    8.70
  11   3  14   58.62   10.63
 -11   3 -14   70.28    8.93
 -11  -3 -14   58.31    8.34
 -11   3 -14   50.73    8.34
  11   3  15   81.21   10.07
 -11  -3 -15  111.74   10.50
  11   5 -15   -2.70    8.18
  11   5 -15    0.59    6.19
 -11   5  15    3.85   10.19
 -11   5  15    5.15    6.36
  11   5 -14  201.72   18.41
 -11   5  14  226.99   23.62
 -11  -5  14  249.26   14.05
 -11   5  14  225.58   14.62
 -11   5  13   53.09    7.80
  11   5 -13   53.12   10.37
 -11  -5  13   59.53    7.08
 -11   5  13   47.32   13.00
  11  -5 -13   48.47    6.33
 -11   5  12  353.63   17.22
 -11   5  12  374.06   26.21
 -11  -5  12  356.98   16.06
  11   5 -12  308.25   22.00
  11  -5 -12  352.97   15.38
 -11  -5  11   30.81    4.85
 -11   5  11   33.90    5.74
 -11   5  11   25.11    9.03
  11   5 -11   27.36    7.91
  11   5 -11   31.96    6.29
  11  -5 -11   28.93    4.79
  11   5 -10   23.54    7.59
 -11   5  10   32.38    8.58
 -11  -5  10   30.75    4.62
  11   5 -10   29.35    5.61
  11   5  -9  375.35   22.39
 -11   5   9  397.90   22.36
  11   5  -9  386.98   17.15
 -11   5   8  186.77    9.97
  11   5  -8  189.94    7.95
  11   5  -8  177.27   13.91
 -11   5   8  174.56   13.46
  11   5  -8  201.93   10.89
  11  -5  -8  198.11   11.19
  11  -5  -7 1276.06   42.40
  11   5  -7 1350.43   38.87
  11  -5  -7 1306.33   37.06
 -11   5   7 1328.51   45.61
 -11  -5   7 1360.86   39.23
 -11   5   7 1259.45   40.36
  11   5  -7 1346.88   46.44
  11   5  -7 1406.05   41.80
 -11   5   7 1305.63   41.65
  11   5  -6    7.81    2.46
 -11   5   6    7.59    3.01
  11  -5  -6    8.80    1.75
 -11   5   6   10.78    3.69
  11   5  -6    8.79    3.75
 -11  -5   6    7.54    2.03
 -11   5   6   15.36    2.94
  11   5  -6   10.01    2.95
  11   5  -5  499.70   17.39
 -11   5   5  497.97   18.17
 -11   5   5  508.55   20.55
  11   5  -5  483.22   13.99
 -11   5   5  509.45   17.14
  11   5  -5  512.15   20.59
 -11  -5   5  505.90   16.03
  11  -5  -5  508.94   15.31
  11   5  -5  502.53   17.84
 -11   5   5  453.99   14.59
 -11   5   4  111.68    6.77
  11  -5  -4  113.75    5.23
 -11   5   4  112.98    7.96
  11   5  -4  112.59    7.82
 -11   5   4  102.82    4.39
 -11   5   4  118.50    6.06
  11   5  -4  109.24    6.21
  11   5  -4  108.63    6.68
  11   5  -3  176.77    8.82
  11  -5  -3  153.34    9.26
 -11   5   3  163.50    8.10
 -11   5   3  173.28    9.57
  11   5  -3  152.07    8.92
  11   5  -3  158.98    7.34
  11  -5  -3  153.10    6.94
  11   5  -2 1899.14   55.90
 -11   5   2 1899.78   56.18
 -11   5   2 1888.56   54.62
 -11  -5   2 1928.67   53.45
  11   5  -2 1849.81   55.74
 -11   5   2 1878.25   55.69
  11   5  -2 1873.90   53.04
  11   5  -1  211.32   10.35
 -11  -5   1  192.93    8.46
 -11   5   1  178.21    9.41
 -11   5   1  211.76    9.13
  11   5  -1  191.30    9.52
 -11   5   1  210.95    9.94
  11   5  -1  194.80    7.41
  11   5   0 1282.53   39.70
  11   5   0 1292.69   36.63
 -11  -5   0 1258.58   37.62
 -11   5   0 1288.15   38.86
  11   5   0 1250.59   38.29
  11  -5   0 1270.58   36.00
  11   5   0 1193.81   34.53
 -11   5   0 1281.37   37.76
  11   5   1   11.30    2.92
  11  -5   1   11.22    2.10
 -11   5  -1   15.35    3.02
 -11  -5  -1   12.45    1.53
  11   5   1   12.68    2.12
 -11  -5  -1    9.58    2.38
 -11   5  -1   15.81    2.71
  11   5   1   11.33    2.77
 -11   5  -1   12.05    2.81
  11   5   1   13.11    3.20
  11   5   2   40.75    4.79
 -11   5  -2   40.62    4.56
  11   5   2   43.45    3.10
  11  -5   2   43.44    3.89
 -11  -5  -2   39.75    4.16
  11   5   2   39.09    4.16
 -11   5  -2   46.43    4.64
  11   5   2   39.07    4.83
 -11  -5  -3  617.55   19.55
 -11   5  -3  555.78   21.69
  11   5   3  609.00   20.02
  11   5   3  567.49   22.74
  11   5   3  600.78   18.08
 -11  -5  -3  575.33   21.36
 -11   5  -3  627.16   22.35
  11   5   4   35.35    5.03
  11   5   4   45.50    4.33
 -11  -5  -4   45.90    3.83
  11   5   4   47.85    2.83
 -11  -5  -4   41.88    2.33
  11   5   4   46.83    5.89
 -11   5  -4   48.47    5.60
  11   5   5 1480.10   47.51
 -11  -5  -5 1549.49   42.79
  11   5   5 1422.20   40.70
  11   5   5 1585.61   45.21
  11   5   5 1409.58   48.45
 -11   5  -5 1498.11   47.44
 -11  -5  -5 1488.06   42.62
  11   5   6   28.10    1.94
 -11   5  -6   38.70    5.78
  11   5   6   43.28    6.53
  11   5   6   39.14    4.77
 -11  -5  -6   34.89    2.78
  11   5   7  432.57   22.52
 -11   5  -7  458.75   20.47
  11   5   7  460.24   18.34
  11   5   8   34.01    5.11
  11   5   8   51.18    7.80
 -11   5  -8   34.79    6.14
  11   5   9   32.47    5.25
  11   5   9   26.95    6.94
 -11   5  -9   34.44    6.45
  11   5  10  294.16   14.31
 -11   5 -10  282.26   15.65
 -11   5 -10  245.35   14.92
  11   5  10  254.21   18.35
 -11   5 -11   14.33    5.76
 -11  -5 -11   12.95    5.63
  11   5  11   19.85    7.96
  11   5  11   19.84    5.30
 -11   5 -11   13.68    5.90
 -11   5 -12  250.47   15.52
  11   5  12  275.32   14.48
 -11   5 -12  235.25   15.28
  11   5  12  239.81   18.84
 -11  -5 -12  228.54   14.82
  11   5  13   35.47    7.10
 -11   5 -13   23.65    7.32
 -11  -5 -13   19.45    6.90
 -11   5 -13   21.05    7.33
  11   5  13   22.48    9.60
 -11  -5 -14   71.26    9.70
  11   5  14   54.37   12.25
 -11   5 -14   62.51    9.63
 -11   7  14  121.45   20.43
  11   7 -14  131.91   17.56
 -11   7  14  169.96   12.89
  11   7 -14  167.08   13.62
 -11   7  13   41.15    7.48
  11   7 -13   36.43   10.85
 -11   7  13   26.88   12.45
  11   7 -13   27.62    7.87
 -11   7  12  213.75   21.55
  11   7 -12  184.47   19.30
 -11   7  12  226.32   13.81
  11   7 -12  220.58   14.84
 -11   7  11   26.10   10.14
 -11   7  11   28.90    5.97
  11   7 -11   30.05    9.29
  11   7 -11   35.55    6.89
 -11   7  10   44.50    6.30
 -11   7  10   41.23    9.91
  11   7 -10   29.78    9.19
  11   7 -10   31.79    6.22
  11  -7  -9  162.20   11.50
 -11   7   9  152.88   14.71
  11   7  -9  164.23   15.49
  11   7  -9  146.87   10.80
 -11   7   9  164.79   10.06
  11  -7  -8   50.69    6.84
  11   7  -8   46.47    8.65
 -11   7   8   40.74    8.31
  11   7  -8   50.48    6.53
 -11   7   8   51.25    6.42
  11   7  -7  639.78   20.96
  11  -7  -7  607.35   25.48
  11   7  -7  630.16   28.83
 -11   7   7  633.31   28.51
  11   7  -7  650.65   24.58
 -11   7   7  657.07   24.16
  11   7  -6   34.14    4.26
  11  -7  -6   40.23    6.25
 -11   7   6   37.56    5.08
 -11   7   6   36.53    4.10
 -11   7   6   38.06    6.54
  11   7  -6   26.14    6.02
  11   7  -6   39.56    5.11
 -11   7   5  204.76   10.77
 -11   7   5  226.34   13.72
 -11   7   5  202.62    9.21
  11   7  -5  213.94   13.65
  11   7  -5  216.25   10.32
  11   7  -5  200.51   10.86
  11  -7  -5  206.77    7.66
  11   7  -4  125.42    8.00
  11   7  -4  130.62    9.95
 -11   7   4  129.37    8.11
 -11   7   4  127.01    6.54
  11  -7  -4  136.24    6.17
 -11  -7   4  134.37    5.19
 -11   7   4  138.97   10.24
  11   7  -4  134.63    8.12
  11   7  -3  157.02    9.32
 -11   7   3  156.33   10.10
 -11   7   3  169.28   10.92
  11   7  -3  159.40   10.54
 -11   7   3  160.40    7.08
 -11  -7   3  157.81    5.55
  11   7  -3  150.55    8.33
  11   7  -3  148.40    6.66
  11   7  -2  833.70   23.86
 -11   7   2  883.53   30.76
 -11  -7   2  881.62   26.66
 -11   7   2  849.55   28.28
  11   7  -2  840.39   30.56
 -11   7   2  888.12   31.09
 -11   7   2  910.02   25.73
  11   7  -2  822.11   26.86
  11   7  -2  893.00   29.92
  11   7  -1   30.51    4.81
 -11   7   1   31.16    4.79
 -11   7   1   36.01    4.17
  11   7  -1   28.23    4.76
 -11  -7   1   25.76    3.36
  11   7   0 1342.97   43.82
  11   7   0 1339.46   42.96
  11  -7   0 1316.99   37.63
 -11   7   0 1335.89   41.09
 -11   7   0 1412.54   43.88
 -11  -7   0 1334.75   40.74
  11   7   1   36.10    5.17
 -11  -7  -1   33.62    4.21
  11  -7   1   35.55    3.34
 -11   7  -1   34.91    4.28
  11   7   1   33.25    5.48
 -11   7  -1   32.66    5.22
  11   7   2   27.11    4.97
 -11   7  -2   27.83    5.00
 -11   7  -2   32.43    4.85
 -11   7  -2   30.10    4.15
  11   7   2   32.02    4.96
 -11  -7  -2   32.37    4.34
  11   7   2   31.13    5.74
  11  -7   2   26.74    3.56
  11   7   3  205.69   11.41
 -11  -7  -3  220.09   11.58
  11  -7   3  238.36   10.45
 -11   7  -3  193.51   11.81
  11   7   3  205.00   13.39
 -11   7  -3  230.85   13.22
 -11  -7  -4   30.15    4.15
 -11   7  -4   30.70    5.20
 -11   7  -4   31.39    6.07
  11   7   4   26.79    6.06
 -11  -7  -5  692.06   22.68
 -11   7  -5  646.84   27.31
 -11   7  -5  619.23   26.01
  11   7   5  641.66   28.52
 -11  -7  -5  659.34   22.78
 -11  -7  -6   17.21    3.57
 -11   7  -6   15.06    5.45
 -11   7  -6   20.89    5.07
  11   7   6   14.06    5.50
  11   7   6   16.58    3.57
  11   7   7  329.77   14.33
 -11   7  -7  280.75   16.21
  11   7   7  261.38   18.85
 -11   7  -7  304.10   18.08
 -11  -7  -7  335.77   13.16
 -11   7  -8   47.00    7.44
  11   7   8   63.14    6.68
  11   7   8   61.86    9.72
 -11   7  -8   63.30    8.85
  11   7   9   11.87    4.91
 -11   7  -9    2.20    5.17
  11   7   9    8.93    6.78
 -11   7  -9    7.66    5.80
  11   7  10  174.95   16.84
 -11   7 -10  229.33   14.73
 -11   7 -10  187.09   14.66
 -11   7 -11   14.10    7.61
  11   7  11   18.22    9.06
 -11   7 -11   23.53    7.72
  11   7  12  182.61   17.87
 -11   7 -12  173.65   14.09
 -11  -7 -12  191.46   13.81
 -11   7 -12  153.64   13.71
  11   7  13    9.68    9.57
 -11   7 -13    6.93    7.04
  11   9 -13   13.57    6.89
  11   9 -12   83.51   10.74
  11   9 -12   75.56   15.49
 -11   9  12  113.88   18.33
 -11   9  12  112.68   10.24
  11   9 -11   10.96    6.39
  11   9 -11    5.22    9.43
 -11   9  11   23.13   10.62
 -11   9  11    9.38    5.47
 -11   9  10    7.82    4.76
  11   9 -10    7.18    5.98
 -11   9  10   18.41    9.58
  11   9 -10   10.73    6.04
  11   9 -10   11.82    9.38
  11  -9  -9  137.22   11.58
 -11   9   9  132.59   14.84
  11   9  -9  111.70   11.19
  11   9  -9   91.48   10.51
  11   9  -9  126.13   15.61
 -11   9   9  149.11    9.62
 -11   9   8   28.55    5.03
  11   9  -8   25.20    8.57
  11   9  -8   18.40    6.12
  11  -9  -8   33.23    7.00
 -11   9   8   39.71    9.02
  11   9  -8   27.42    6.51
  11   9  -7  334.89   17.72
  11  -9  -7  360.21   19.85
  11   9  -7  332.72   22.32
 -11   9   7  357.05   22.15
 -11   9   7  380.69   15.26
 -11   9   7  400.77   17.66
 -11   9   6   15.68    3.62
 -11   9   6   15.29    6.77
  11  -9  -6   21.90    6.20
 -11   9   6   27.27    5.18
  11   9  -6   21.36    4.74
  11   9  -6   19.59    7.22
 -11   9   5  142.78    9.57
  11  -9  -5  134.59   12.18
  11   9  -5  139.84    8.24
  11   9  -5  150.10   13.06
 -11   9   5  118.54   12.05
 -11   9   5  135.33    7.37
 -11   9   4   68.75    6.68
  11   9  -4   61.58    8.48
 -11   9   4   56.72    8.44
 -11   9   4   72.96    4.72
 -11   9   3   16.03    4.15
  11   9  -3    4.72    4.66
 -11   9   3   11.41    5.32
 -11   9   3   16.35    5.34
 -11  -9   2  436.49   15.49
 -11   9   2  396.63   20.18
  11   9  -2  423.15   20.76
 -11  -9   1   21.83    3.68
 -11   9   1   18.12    5.33
  11   9  -1   30.92    6.23
 -11   9   0  527.83   20.01
 -11  -9   0  512.72   19.65
  11   9   0  517.83   22.82
 -11   9   0  515.22   23.57
  11   9   1   20.65    5.37
 -11  -9  -1   13.77    4.11
 -11   9  -1   15.47    4.11
 -11   9  -1   16.81    5.24
 -11  -9  -2   38.45    5.56
 -11   9  -2   28.81    4.95
  11   9   2   27.21    5.99
 -11   9  -2   33.45    6.70
 -11   9  -3  155.35   12.56
 -11   9  -3  164.48    9.95
 -11   9  -3  157.83   11.29
  11   9   3  163.88   11.28
 -11  -9  -3  140.70   10.14
  11   9   3  147.60   12.90
 -11  -9  -3  156.29   11.27
 -11  -9  -4   22.09    5.25
 -11  -9  -4   18.95    4.98
 -11   9  -4   23.53    5.76
 -11   9  -4   16.20    4.68
  11   9   4   11.76    6.87
 -11   9  -4   19.01    6.31
 -11  -9  -4   16.22    5.03
 -11  -9  -5  460.48   18.20
 -11   9  -5  416.23   19.10
 -11   9  -5  414.76   20.91
 -11   9  -5  414.56   22.67
 -11  -9  -5  400.48   19.78
  11  -9   5  442.75   17.64
  11   9   5  371.03   23.06
 -11  -9  -5  428.40   18.26
 -11   9  -6   15.31    6.08
 -11  -9  -6   15.40    4.69
 -11   9  -6    2.89    6.71
  11   9   6   10.97    7.25
 -11  -9  -7  161.02    9.78
 -11   9  -7  142.03   12.66
 -11   9  -7  178.57   15.29
  11   9   7  156.03   15.72
 -11   9  -8   40.33    8.20
 -11   9  -8   31.74    9.17
  11   9   8   23.74    9.20
 -11   9  -9    3.73    6.55
 -11  -9  -9   10.88    6.52
 -11   9  -9   14.57    7.91
  11   9   9   15.27    8.01
 -11   9 -10  123.68   12.45
 -11  -9 -10  158.23   13.18
 -11   9 -10  166.66   14.82
  11   9  10  116.97   15.76
 -11   9 -11   -0.63    7.01
 -11   9 -11    1.45    8.07
  11   9  11    1.06    9.22
  11 -11  -9   60.71   10.24
  11  11  -9   66.58   14.16
 -11  11   9   90.63   14.31
  11 -11  -8    7.34    7.56
  11  11  -8   16.00    9.63
 -11  11   8   11.64    9.59
  11 -11  -7  165.77   14.87
  11  11  -7  175.47   18.06
 -11  11   7  137.28   16.02
  11 -11  -6    7.32    6.34
 -11  11   6    3.42    7.29
  11  11  -6    3.60    7.51
  11 -11  -5  101.88   12.56
 -11  11   5   96.57   13.16
  11  11  -5   94.46   13.08
 -11  11   5  133.67    9.89
 -11  11   4   35.56    6.06
  11  11  -4   32.15    8.58
  11 -11  -4   28.93    8.19
 -11  11   3    5.09    4.46
  11  11  -3    5.86    6.91
 -11  11   3    7.73    6.19
 -11  11   2  184.68   10.95
  11  11  -2  192.12   15.22
 -11  11   2  161.53   14.31
 -11  11   1   33.15    5.60
 -11  11   1   20.07    7.45
  11  11  -1   26.99    7.58
 -11  11   0  204.44   15.66
  11  11   0  194.36   14.90
 -11 -11   0  185.10   15.97
  11  11   1   19.70    6.86
 -11  11  -1    7.73    6.61
 -11 -11  -1   22.17    7.24
 -11 -11  -2   19.05    5.44
 -11  11  -2   20.10    5.23
  11  11   2   26.35    7.14
 -11  11  -2   29.15    8.44
 -11 -11  -2   31.77    7.88
 -11  11  -3  111.12    8.53
 -11 -11  -3   99.40    9.60
 -11  11  -3   85.98   11.73
 -11 -11  -3   79.04    8.67
 -11 -11  -3   87.55   10.41
 -11 -11  -4    2.02    5.03
 -11 -11  -4    0.44    5.11
 -11  11  -4    0.79    7.35
 -11 -11  -4    6.58    6.29
 -11 -11  -5  256.43   13.97
 -11 -11  -5  247.28   15.86
 -11  11  -5  201.01   15.50
 -11  11  -5  232.25   18.89
  11  11   5  214.37   19.20
 -11  11  -6    4.52    6.35
 -11 -11  -6    1.19    6.19
 -11  11  -6    2.56    8.06
  11  11   6    6.82    8.67
 -11  11  -7   71.53   12.37
  11  11   7   77.44   13.31
 -11 -11  -7   72.62   10.52
 -11  11  -7   66.17   10.77
 -11  11  -8   12.31    9.12
 -11  11  -8   11.69    7.79
 -11 -11  -8   10.71    7.55
  11  11   8    8.67    9.58
  11  13  -5   34.80   11.67
  11 -13  -4   24.43    9.68
  11  13  -4   23.98    9.32
 -11 -13   4   16.13    8.98
  11 -13  -3   -3.76    8.48
  11  13  -3    9.28    8.52
 -11 -13   3    4.55    7.03
 -11  13   2   57.16   11.50
  11  13  -2   80.38   12.64
 -11 -13   2   70.75   12.54
  11  13  -1    8.48    8.15
 -11  13   1    6.21    7.59
 -11 -13   1   -1.84    8.58
 -11  13   0   93.41   13.58
  11  13   0   88.91   12.66
 -11 -13   0   95.39   14.38
  11  13   1   16.36    8.39
 -11  13  -1   19.71    9.27
 -11 -13  -1   11.31    8.37
 -11 -13  -2   19.02    7.41
 -11  13  -2   14.30    9.03
 -11 -13  -2    9.65    8.09
 -11 -13  -3   41.58    8.50
 -11  13  -3   32.06   10.77
 -11  13  -4    7.09    9.15
 -12   0  16  173.02   15.90
 -12   0  16  194.58   14.21
  12   0 -16  195.15   13.43
 -12   0  15   56.46    8.30
  12   0 -15   66.33    8.01
 -12   0  14   33.67    6.74
  12   0 -14   49.51    7.04
 -12   0  13  483.74   21.18
  12   0 -13  463.08   19.94
  12   0 -12    3.44    3.94
  12   0 -11  874.28   30.11
  12   0 -10   16.28    3.75
 -12   0  10   11.32    3.35
 -12   0   9  153.00    8.76
  12   0  -9  160.58    8.78
 -12   0   8  147.44    8.06
 -12   0   7   31.98    3.46
  12   0  -6 2507.69   69.24
 -12   0   6 2429.21   69.41
 -12   0   5   66.59    4.22
  12   0  -5   60.75    4.00
 -12   0   4 3021.10   84.04
  12   0  -4 3095.27   84.09
  12   0  -3   48.46    3.20
 -12   0   3   39.01    2.86
 -12   0   2   10.60    1.39
 -12   0   2   11.40    1.60
  12   0  -2    9.99    1.65
 -12   0   1 2740.49   71.04
  12   0  -1 2758.00   72.92
 -12   0   1 2537.80   72.22
  12   0  -1 2591.90   70.31
  12   0   0  312.70   11.30
 -12   0  -1 5819.43  157.54
  12   0   1 5865.83  158.33
  12   0   2  357.51   12.48
  12   0   2  353.91   13.16
 -12   0  -2  376.48   12.67
 -12   0  -2  333.85   12.60
 -12   0  -3 1008.74   29.86
  12   0   3  946.65   29.22
 -12   0  -3  996.52   29.74
  12   0   3  975.55   30.54
  12   0   4  245.75    9.98
 -12   0  -4  273.42   10.75
 -12   0  -4  282.85   10.89
 -12   0  -4  267.94    8.91
  12   0   5   18.69    2.64
 -12   0  -5   13.69    2.57
 -12   0  -5   13.73    2.61
  12   0   6 1436.57   41.53
 -12   0  -6 1399.29   42.47
  12   0   7    6.74    2.44
 -12   0  -7    8.21    2.80
 -12   0  -8  824.46   27.39
 -12   0  -9    3.80    3.00
 -12   0 -10  138.83    8.66
 -12   0 -11  221.15   11.47
 -12   0 -12    6.87    4.41
  12   0  13  255.08   15.88
 -12   0 -13  261.97   13.13
  12   0  14    8.25    6.64
  12   0  14    1.63    6.46
 -12   0 -14   13.22    5.97
 -12   0 -15  133.55   11.20
  12   0  15  102.27   11.89
 -12   0 -15  107.94   10.28
 -12   2  16  154.35   16.48
 -12  -2  16  160.02   12.66
 -12   2  16  124.10   12.17
  12   2 -16  140.30   13.43
  12   2 -16  157.65   12.36
  12  -2 -16  162.05   11.89
 -12  -2  15   34.72    7.45
  12   2 -15   30.13    8.18
  12   2 -15   30.49    6.84
  12  -2 -15   35.15    6.92
 -12   2  15   20.49    9.74
 -12   2  15   34.13    7.43
 -12  -2  14   16.91    5.65
 -12   2  14   12.15    5.71
 -12   2  14   19.09    9.05
  12   2 -14   12.20    6.37
  12   2 -14   18.91    5.80
  12  -2 -14   24.94    5.73
  12   2 -13  357.11   20.10
 -12   2  13  390.02   24.12
 -12  -2  13  416.87   18.79
  12   2 -13  386.80   18.41
  12  -2 -13  416.09   17.99
 -12  -2  12    5.83    4.06
 -12   2  12    3.33    6.02
  12   2 -12   10.36    4.35
  12  -2 -12   16.64    4.40
  12   2 -11  820.64   29.66
  12  -2 -11  826.17   29.10
 -12   2  10    2.79    4.49
 -12  -2  10    2.96    3.16
  12   2 -10    4.86    3.22
  12  -2 -10    4.04    3.04
 -12   2   9  284.84   16.53
 -12  -2   9  282.47   12.53
  12   2  -9  270.42   12.74
 -12   2   8  298.81   15.65
 -12  -2   8  276.62   12.01
  12  -2  -7    6.77    1.99
 -12   2   7    7.90    2.37
 -12   2   7    9.49    3.44
 -12  -2   7    6.30    2.30
 -12   2   6 2779.99   79.01
  12  -2  -6 2751.46   77.26
 -12   2   6 2905.98   81.21
  12   2  -6 2673.12   81.54
 -12  -2   6 2885.70   78.46
 -12   2   5   40.10    3.58
  12  -2  -5   34.68    2.83
  12   2  -5   36.33    3.45
 -12   2   5   39.14    4.02
  12   2  -5   33.34    3.95
  12  -2  -4 2176.47   62.45
  12   2  -4 2221.13   61.99
  12   2  -4 2234.15   62.88
  12  -2  -4 2177.15   61.00
 -12   2   4 2277.79   62.66
 -12  -2   4 2162.91   60.38
  12  -2  -3  124.19    6.23
 -12  -2   3  120.55    4.81
  12   2  -3  131.25    7.56
  12   2  -3  116.73    4.57
  12  -2  -3  117.45    5.52
 -12   2   3  129.97    6.12
 -12   2   3  116.76    5.92
  12   2  -3  120.86    5.93
  12  -2  -2   13.78    2.15
  12   2  -2   13.19    2.61
 -12  -2   2   15.57    1.46
  12  -2  -2   13.96    1.89
 -12   2   2   11.31    1.90
 -12   2   2   12.19    1.75
  12  -2  -2   12.44    1.76
  12   2  -2   14.30    1.81
  12  -2  -1 2070.86   56.66
  12   2  -1 1982.42   58.54
  12   2  -1 2071.25   56.68
 -12   2   1 2059.23   55.89
 -12  -2   1 2080.50   57.04
  12  -2  -1 2057.74   55.64
  12   2  -1 2005.90   55.77
 -12  -2   1 1948.49   55.27
 -12   2   1 2086.78   57.09
  12  -2  -1 1935.85   55.97
 -12  -2   1 2037.43   55.74
 -12  -2   1 2135.00   55.81
  12  -2  -1 1923.72   56.78
  12   2   0   53.25    4.31
  12  -2   0   55.63    3.32
 -12  -2   0   65.28    3.21
 -12   2   0   66.25    4.39
  12   2   0   55.08    3.04
  12   2   0   59.24    2.90
  12  -2   0   65.20    4.04
  12  -2   0   59.88    2.97
 -12   2   0   61.74    3.24
 -12  -2   0   64.06    3.23
  12   2   0   67.07    3.80
 -12   2  -1 4880.11  134.83
 -12  -2  -1 4816.96  131.20
  12  -2   1 4885.29  134.37
 -12   2  -1 4892.76  132.74
  12   2   1 5044.01  134.57
 -12  -2  -1 5043.52  134.55
 -12  -2  -1 5479.84  132.46
  12   2   1 5012.19  133.52
 -12  -2  -1 5022.39  132.74
  12  -2   1 4810.10  133.03
  12  -2   1 4725.66  132.10
  12   2   1 4902.96  133.20
  12   2   2  126.12    6.81
 -12  -2  -2  117.35    5.12
  12   2   2  136.18    6.76
  12   2   2  112.60    5.82
 -12   2  -2  122.22    6.61
 -12  -2  -2  121.33    5.37
 -12  -2  -2  119.33    6.41
 -12   2  -2  120.54    5.52
  12   2   2  123.71    5.87
  12  -2   2  122.76    6.48
  12   2   3  617.70   21.31
  12   2   3  675.04   21.47
 -12   2  -3  631.05   21.25
 -12  -2  -3  627.90   19.28
  12   2   3  614.76   20.78
  12   2   3  628.69   20.03
  12  -2   3  612.32   20.95
 -12   2  -3  658.67   20.13
  12   2   3  612.96   18.48
  12   2   4  246.41   11.12
 -12   2  -4  276.30   11.54
  12  -2   4  254.70    9.11
 -12  -2  -4  270.75    9.85
 -12   2  -4  244.04   10.13
  12   2   4  273.02   11.47
  12   2   4  246.98   11.43
 -12   2  -4  277.13   10.64
  12   2   5   21.99    3.37
  12   2   5   25.32    3.58
  12  -2   5   17.28    2.11
 -12   2  -5   25.77    3.46
 -12   2  -5   22.06    2.78
 -12  -2  -5   23.56    3.33
 -12   2  -5   22.30    3.17
  12  -2   6 1914.32   52.48
 -12   2  -6 1967.95   56.77
 -12  -2  -6 1902.87   56.30
  12   2   6 1940.60   56.47
 -12   2  -6 1848.77   54.09
  12   2   6 1885.70   55.90
  12   2   6 1732.71   57.24
 -12   2  -6 1940.89   55.41
  12   2   7   21.15    3.75
  12   2   7   20.70    3.85
 -12   2  -7   24.95    3.13
  12   2   7   24.37    4.45
 -12   2  -7   30.94    4.30
 -12   2  -7   22.57    3.70
 -12  -2  -7   24.38    4.05
 -12   2  -8  723.39   22.99
 -12   2  -8  741.92   26.00
  12   2   8  737.77   27.66
 -12   2  -8  689.57   24.42
  12   2   8  681.71   25.47
 -12  -2  -8  673.53   25.14
  12   2   9    3.55    3.95
 -12  -2  -9    6.58    3.91
  12   2   9    1.54    3.49
 -12   2  -9    4.83    3.46
 -12   2  -9    5.22    2.71
 -12   2 -10  142.67    7.73
  12   2  10  145.41   11.35
 -12  -2 -10  131.86    9.43
 -12   2 -10  129.58    9.00
  12   2  10  141.61   10.00
  12   2  11  230.63   15.13
 -12   2 -11  244.19   10.77
 -12  -2 -11  238.30   13.24
 -12   2 -11  258.21   13.12
  12   2  11  230.25   13.51
  12   2  12    9.40    5.29
 -12   2 -12   21.37    5.87
 -12  -2 -12   13.69    5.20
  12   2  12   19.78    6.83
 -12   2 -12   12.29    4.90
 -12  -2 -13  246.86   14.16
  12   2  13  272.12   17.19
 -12   2 -13  231.27   14.83
  12   2  13  246.54   14.91
 -12   2 -13  262.64   14.42
  12   2  14   -5.45    7.75
  12   2  14    2.05    6.04
 -12   2 -14    8.55    6.44
 -12  -2 -14   -4.17    5.74
 -12   2 -14   -3.69    6.12
 -12  -2 -15  118.06   10.22
  12   2  15  119.58   13.44
 -12   2 -15  117.76   10.93
 -12  -4  16  138.21   11.74
 -12   4  15   56.63    8.53
 -12   4  15   60.78   13.45
  12   4 -15   33.40    9.41
  12   4 -15   39.37    7.99
 -12  -4  15   35.64    7.09
 -12  -4  14    4.19    5.25
 -12   4  14    2.15    5.56
 -12   4  14    5.81    8.90
  12   4 -14    4.16    7.41
  12   4 -14   10.16    5.79
  12  -4 -14    4.56    5.26
 -12   4  13  336.41   25.43
 -12  -4  13  362.52   17.14
  12   4 -13  320.91   21.43
 -12   4  13  333.54   17.55
  12   4 -13  350.14   17.94
  12  -4 -13  381.73   16.40
 -12  -4  12   -0.78    3.98
 -12   4  12   -0.91    4.05
 -12   4  12    1.05    6.76
  12   4 -12    4.16    6.19
  12  -4 -12   12.01    4.38
 -12   4  11  873.34   38.40
 -12  -4  11  860.56   28.53
  12  -4 -11  782.22   27.65
 -12   4  10    8.15    5.37
  12   4 -10    5.56    5.30
  12   4  -9  245.10    9.53
 -12   4   9  277.72   17.29
 -12  -4   9  252.75   11.47
 -12   4   9  233.97   11.92
  12   4  -9  222.25   16.13
  12   4  -9  261.64   12.77
  12   4  -8  363.66   13.34
 -12   4   8  348.02   18.73
  12   4  -8  375.32   19.67
 -12   4   8  371.83   15.22
 -12  -4   8  395.89   14.59
  12   4  -8  376.31   15.69
 -12   4   8  358.40   15.93
  12   4  -7   21.50    4.82
  12   4  -7   27.80    3.37
  12  -4  -7   30.17    2.82
 -12   4   7   32.08    5.36
 -12  -4   7   27.17    3.27
 -12   4   7   30.44    3.82
  12   4  -7   28.66    4.02
  12   4  -6 1686.16   48.43
 -12   4   6 1580.99   51.46
  12   4  -6 1665.36   52.17
 -12  -4   6 1625.37   47.43
 -12   4   6 1664.61   48.48
  12   4  -6 1657.28   48.82
  12  -4  -6 1636.52   46.23
  12  -4  -5    1.79    1.37
  12   4  -5    1.52    2.26
  12   4  -5    5.15    1.28
 -12   4   5    3.87    2.67
  12   4  -5    3.19    2.62
 -12   4   5    4.00    1.95
  12   4  -5    2.24    2.02
  12   4  -4 1234.47   37.85
  12  -4  -4 1178.49   38.13
 -12   4   4 1199.31   38.40
  12  -4  -4 1240.34   35.26
  12   4  -4 1194.33   38.21
  12   4  -4 1252.24   36.37
  12  -4  -3   35.53    3.98
  12   4  -3   42.68    4.29
  12  -4  -3   40.21    3.17
  12   4  -3   36.76    3.53
  12   4  -3   47.52    4.31
 -12   4   3   36.49    3.97
  12   4  -3   34.97    3.07
  12   4  -2   34.90    4.00
 -12  -4   2   39.86    3.13
  12   4  -2   35.48    3.58
 -12   4   2   40.49    3.84
  12   4  -2   30.45    3.10
  12   4  -2   31.04    2.64
 -12   4   2   33.11    3.53
  12   4  -1 1764.09   52.10
  12   4  -1 1839.43   54.08
 -12   4   1 1783.21   52.27
  12   4  -1 1887.68   51.64
 -12  -4   1 1850.79   51.78
  12  -4  -1 1854.23   50.60
 -12  -4   1 1770.77   48.33
 -12   4   1 1826.11   52.26
 -12   4   1 1817.43   52.38
  12   4  -1 1915.83   50.13
  12   4   0   22.73    3.52
 -12  -4   0   32.24    3.15
  12   4   0   26.60    2.64
 -12   4   0   25.19    2.89
 -12   4   0   24.66    2.98
  12  -4   0   20.93    2.40
  12   4   0   23.87    2.93
  12   4   0   22.50    1.72
  12   4   1 3138.31   90.08
  12  -4   1 3255.77   87.51
 -12  -4  -1 3158.97   88.34
  12   4   1 3185.91   86.59
  12   4   1 3152.09   87.62
 -12   4  -1 3116.02   88.16
  12   4   1 3144.71   84.23
  12  -4   2    6.74    2.04
  12   4   2   10.82    1.78
 -12   4  -2    9.80    2.37
 -12  -4  -2    7.67    2.24
  12   4   2    6.86    2.09
  12   4   2    9.05    2.14
 -12  -4  -3  635.12   18.49
 -12  -4  -3  593.52   21.09
  12  -4   3  616.29   20.71
 -12  -4  -3  571.51   17.11
  12   4   3  584.06   18.45
  12   4   3  606.90   20.44
 -12   4  -3  645.17   21.33
 -12  -4  -4   83.11    4.41
  12   4   4  103.59    7.49
 -12   4  -4   83.40    6.56
 -12  -4  -4   81.19    6.16
 -12   4  -4  105.34    6.99
  12   4   4   89.55    4.65
  12   4   4   90.33    6.22
 -12  -4  -4   91.64    4.23
  12   4   4   91.50    7.23
  12   4   5   56.34    5.88
  12   4   5   58.93    3.80
 -12  -4  -5   56.06    5.44
 -12   4  -5   56.41    5.45
  12   4   5   62.26    6.52
 -12   4  -5   52.81    5.46
  12  -4   5   57.07    2.98
  12   4   5   66.41    5.55
  12   4   6 1088.74   35.81
  12  -4   6  990.46   28.73
  12   4   6 1159.88   34.79
 -12   4  -6 1129.71   35.76
  12   4   6 1150.12   31.67
  12   4   6 1042.86   37.47
 -12   4  -6 1151.81   35.83
 -12  -4  -6 1066.74   29.09
  12   4   7   28.14    4.56
 -12   4  -7   22.92    4.59
  12   4   7   30.77    3.35
  12   4   7   20.11    5.26
 -12   4  -7   33.34    4.88
 -12   4  -8  634.36   25.33
  12   4   8  631.51   28.18
  12   4   8  686.54   21.67
  12   4   8  677.42   24.53
 -12   4  -8  655.99   25.19
 -12   4  -9   12.75    4.84
  12   4   9   11.74    5.23
 -12   4  -9   19.03    4.94
 -12  -4  -9    6.00    4.46
  12   4   9   12.40    4.46
 -12   4 -10   54.47    7.37
 -12  -4 -10   47.03    6.75
  12   4  10   61.18    9.29
 -12   4 -10   59.16    7.24
  12   4  10   69.37    7.16
 -12   4 -11  199.48   13.25
 -12  -4 -11  203.70   13.03
  12   4  11  213.60   16.05
 -12   4 -11  197.75   12.89
  12   4  11  210.65   12.47
 -12   4 -12   15.01    6.08
  12   4  12   10.63    7.26
 -12   4 -12   14.64    5.94
  12   4  12   16.83    5.97
 -12  -4 -12    4.39    5.34
 -12  -4 -13  330.31   17.64
  12   4  13  347.74   17.43
  12   4  13  307.15   20.65
 -12   4 -13  333.84   17.99
 -12   4 -13  363.59   18.95
  12   4  14    5.11    5.95
  12   4  14   -2.36    7.69
 -12   4 -14   -3.66    6.25
 -12  -4 -14    1.48    6.14
 -12   4 -14    0.58    6.35
  12   6 -14    8.39    8.75
 -12   6  14   -5.56   10.34
  12   6 -14    8.25    6.86
 -12   6  14    5.43    5.85
 -12   6  13  280.25   24.74
 -12   6  13  296.00   16.12
  12   6 -13  272.87   16.75
 -12   6  12    8.40    4.77
 -12   6  12    9.48    8.56
  12   6 -12    3.18    7.42
  12   6 -12    4.25    5.40
  12  -6 -12    7.17    4.23
 -12   6  11  617.17   24.74
 -12  -6  11  653.82   23.25
 -12   6  11  619.35   33.53
  12   6 -11  624.79   25.89
  12  -6 -11  652.68   22.90
 -12  -6  10    2.91    3.24
  12   6 -10    2.89    6.02
 -12   6  10    6.29    6.62
  12   6 -10    2.30    4.50
 -12   6   9  125.10   12.33
  12   6  -9  126.91   12.78
 -12  -6   9  118.26    7.46
  12   6  -9  134.08    9.66
 -12   6   8  206.63   11.50
  12  -6  -8  187.04   11.68
 -12   6   8  170.14   13.78
 -12   6   8  201.64   10.39
  12   6  -8  185.99   14.43
  12   6  -8  182.62   11.02
  12   6  -7   25.52    3.54
 -12   6   7   25.10    4.48
 -12   6   7   16.28    5.28
  12   6  -7   24.08    5.57
 -12  -6   7   24.21    3.18
 -12   6   7   24.40    3.92
  12   6  -7   21.32    4.38
  12   6  -6 1285.86   38.88
 -12   6   6 1328.48   40.89
  12  -6  -6 1289.58   36.22
 -12   6   6 1265.60   44.11
 -12  -6   6 1284.22   37.29
 -12   6   6 1271.34   38.95
  12   6  -6 1244.64   44.17
  12   6  -6 1261.96   40.41
  12   6  -5    5.77    2.87
  12  -6  -5    1.61    1.48
 -12   6   5    1.88    3.32
  12   6  -5   -0.93    3.53
 -12   6   5    1.88    1.16
 -12  -6   5    0.97    1.63
 -12   6   5    0.22    2.16
  12   6  -5    5.33    2.79
 -12   6   5    4.04    2.84
  12   6  -4  817.97   27.77
  12   6  -4  830.66   29.92
 -12   6   4  830.88   27.81
  12  -6  -4  858.14   25.28
 -12   6   4  839.36   26.12
 -12   6   4  823.39   30.15
 -12  -6   4  838.19   24.56
  12   6  -4  792.45   26.87
  12   6  -3   69.72    5.98
 -12   6   3   62.79    5.80
  12  -6  -3   69.03    6.55
  12   6  -3   66.93    6.31
  12   6  -3   61.13    4.68
 -12   6   3   56.34    5.98
  12   6  -2   24.44    4.15
 -12  -6   2   26.79    2.98
  12   6  -2   25.47    4.35
  12   6  -2   23.37    1.78
 -12   6   2   15.60    2.98
 -12   6   2   29.86    4.20
 -12   6   2   15.63    3.77
  12   6  -2   24.95    2.87
  12   6  -1  890.35   30.49
 -12  -6   1  884.21   27.74
 -12   6   1  881.06   29.91
 -12   6   1  895.60   29.99
  12   6  -1  864.47   29.62
 -12   6   1  908.42   28.70
  12   6  -1  863.73   26.05
  12   6   0    0.77    2.71
  12  -6   0    0.14    1.43
 -12   6   0    4.37    2.78
 -12   6   0    3.98    2.26
  12   6   0    2.80    2.66
 -12  -6   0    2.23    1.97
  12   6   1 1517.74   48.54
  12  -6   1 1521.12   44.41
 -12   6  -1 1531.05   47.39
 -12  -6  -1 1532.49   46.28
 -12   6  -1 1572.01   46.31
  12   6   1 1518.87   46.78
 -12   6  -1 1537.94   47.77
  12   6   1 1517.97   48.42
  12   6   2    0.86    2.65
  12   6   2    1.27    3.05
 -12  -6  -2    4.01    2.45
 -12   6  -2    0.72    2.44
  12   6   2   -2.45    3.06
 -12   6  -2   -0.37    2.70
  12  -6   2    1.12    2.14
  12   6   3  391.24   18.49
 -12  -6  -3  455.36   15.59
 -12   6  -3  394.39   17.55
 -12  -6  -3  409.31   17.13
  12   6   3  405.80   18.86
  12  -6   3  415.94   15.88
 -12   6  -3  418.04   17.95
 -12  -6  -4  129.68    7.01
  12   6   4  138.05    7.55
 -12   6  -4  134.44    9.28
 -12  -6  -4  129.94    8.68
 -12   6  -4  147.87    9.94
  12   6   4  125.84    9.87
 -12  -6  -5   37.06    3.76
 -12   6  -5   28.52    5.04
  12   6   5   30.23    5.75
 -12   6  -5   24.44    5.20
  12   6   5   33.65    4.20
 -12  -6  -5   32.59    3.85
  12   6   6  801.74   26.90
 -12  -6  -6  785.37   24.65
 -12   6  -6  743.98   28.93
  12   6   6  738.19   31.60
 -12   6  -6  786.22   30.10
 -12   6  -7   14.74    5.33
 -12   6  -7    8.71    4.77
  12   6   7   21.18    4.46
  12   6   7   12.60    5.66
 -12   6  -8  478.36   22.96
  12   6   8  460.73   25.09
  12   6   9    2.38    6.12
 -12   6  -9   -4.43    5.93
  12   6   9    0.39    4.22
  12   6  10   57.37   10.21
 -12   6 -10   80.82    9.32
  12   6  10   75.87    7.78
  12   6  11  158.23   15.80
 -12  -6 -11  181.18   12.76
 -12   6 -11  171.56   13.36
  12   6  11  205.37   12.29
 -12   6 -12    9.26    6.96
  12   6  12   19.44    8.74
 -12  -6 -12    8.60    6.49
 -12  -6 -13  250.21   15.81
  12   6  13  263.13   19.94
 -12   6 -13  235.81   16.07
  12   8 -13  116.74   17.61
 -12   8  13  173.73   12.82
 -12   8  13  152.76   20.84
  12   8 -13  168.89   13.98
 -12   8  12    8.95    5.62
 -12   8  12   -2.53    9.85
  12   8 -12    2.51    8.59
  12   8 -12    4.09    6.27
 -12   8  11  276.55   23.80
 -12   8  11  318.31   15.86
  12   8 -11  290.18   17.04
 -12   8  10   10.27    5.03
  12   8 -10   11.63    5.81
 -12   8  10    7.94    7.53
  12   8 -10   -1.08    7.98
  12  -8  -9   51.55    7.44
 -12   8   9   51.37    6.23
 -12   8   9   50.78    9.96
  12   8  -9   52.61   10.64
  12   8  -9   54.72    7.62
  12  -8  -8   76.80    8.70
  12   8  -8   74.89   10.93
 -12   8   8   61.75   10.08
  12   8  -8   64.87    7.70
 -12   8   8   85.93    7.02
 -12   8   8   89.31    8.40
  12  -8  -7    9.65    5.06
 -12   8   7    4.00    4.09
 -12   8   7    6.38    5.77
  12   8  -7    2.23    5.43
  12   8  -7    5.24    4.32
  12   8  -6  763.58   25.22
 -12   8   6  769.16   27.13
 -12   8   6  792.87   31.87
  12   8  -6  678.67   30.75
  12   8  -6  673.79   26.98
 -12   8   5    1.20    4.21
 -12   8   5    4.66    3.81
  12   8  -5    3.06    3.63
  12   8  -5   -1.40    2.75
  12   8  -5    6.02    4.82
 -12   8   5    3.18    2.56
  12   8  -5   10.27    3.74
  12   8  -4  541.38   20.75
 -12   8   4  557.61   20.69
  12   8  -4  542.71   24.00
  12   8  -4  518.57   20.49
  12   8  -4  520.23   17.79
 -12   8   4  527.52   23.81
  12  -8  -4  508.65   17.33
 -12   8   4  541.28   17.86
  12   8  -3   15.64    4.48
  12   8  -3   16.59    2.11
 -12   8   3   13.02    5.02
 -12   8   3   11.97    4.76
  12   8  -3    9.69    4.56
 -12   8   3   14.35    2.61
  12   8  -2   25.91    5.18
 -12  -8   2   20.46    3.18
 -12   8   2   17.08    4.64
  12   8  -2   21.50    4.70
 -12   8   2   18.50    5.05
 -12   8   2   20.22    2.62
  12   8  -1  375.56   18.00
 -12   8   1  411.75   16.34
 -12  -8   1  381.92   15.03
 -12   8   1  375.21   18.00
  12   8  -1  364.60   17.64
 -12   8   1  399.68   12.79
  12   8   0    1.88    3.80
  12   8   0    3.90    3.64
 -12  -8   0    2.33    2.68
 -12   8   0    1.56    2.75
 -12   8   0   -0.94    3.58
  12   8   1  730.37   27.62
  12   8   1  790.16   29.45
 -12  -8  -1  718.62   25.96
 -12   8  -1  726.34   28.70
 -12   8  -1  730.54   25.93
  12  -8   2    2.56    2.29
 -12  -8  -2    1.82    3.05
 -12   8  -2    4.70    3.67
 -12   8  -2    4.43    3.10
 -12   8  -2    9.15    4.43
  12   8   2    0.84    3.81
  12   8   2   10.87    4.81
 -12  -8  -3  224.90   11.26
 -12   8  -3  224.21   11.86
 -12  -8  -3  205.00   11.86
 -12   8  -3  195.65   12.62
  12   8   3  232.95   12.56
 -12   8  -3  207.67   13.67
  12   8   3  206.72   14.18
  12  -8   3  222.73   10.55
 -12  -8  -4  131.87    8.35
 -12  -8  -4  109.46    8.91
  12  -8   4  134.36    8.25
 -12   8  -4  121.27   10.08
 -12   8  -4  120.83    8.98
 -12   8  -4  114.51   10.58
 -12  -8  -4  130.37    9.18
  12   8   4   98.03   10.25
  12  -8   5   10.95    3.80
 -12  -8  -5    7.97    3.78
 -12  -8  -5    9.16    4.54
 -12   8  -5   14.20    5.38
  12   8   5    6.31    5.57
 -12   8  -5   12.03    5.47
 -12  -8  -5    9.29    3.80
 -12  -8  -6  517.42   18.46
 -12   8  -6  494.68   24.24
 -12  -8  -6  465.60   21.60
 -12   8  -6  456.33   22.61
  12   8   6  474.28   25.46
 -12  -8  -7    5.18    3.58
 -12   8  -7    9.70    5.08
 -12   8  -7    4.64    5.49
  12   8   7   -4.97    6.74
 -12   8  -8  238.08   15.65
 -12  -8  -8  241.41   14.76
 -12   8  -8  257.29   17.21
  12   8   8  227.24   18.63
 -12   8  -9   -0.60    5.55
  12   8   9   -2.78    7.95
 -12   8  -9   -4.08    6.94
 -12  -8  -9   -0.55    5.61
 -12   8 -10   71.02    9.45
 -12  -8 -10   73.83    9.17
  12   8  10   66.99   12.48
 -12   8 -10   77.42   10.83
 -12   8 -11  109.62   12.06
 -12  -8 -11  126.41   11.64
 -12   8 -11   93.76   11.36
  12   8  11  112.30   14.47
 -12   8 -12    7.85    7.53
  12   8  12    6.85    9.35
  12  10 -11  126.83   18.94
 -12  10  11  129.59   18.19
  12 -10 -10   -1.78    6.82
 -12  10  10   -4.31    9.54
  12  10 -10   -1.20    9.15
  12 -10  -9   38.91    8.59
  12  10  -9   40.02   11.55
 -12  10   9   55.73   11.27
  12 -10  -8   62.48    9.20
 -12  10   8   69.02   11.51
  12  10  -8   48.85   11.08
 -12  10   7   -0.88    4.95
  12 -10  -7    9.17    5.87
 -12  10   7    2.50    7.21
  12  10  -7    3.55    7.45
  12 -10  -6  237.48   16.73
  12  10  -6  228.57   18.18
 -12  10   6  245.88   17.79
 -12  10   6  262.11   14.14
 -12  10   5    1.58    4.24
  12  10  -5    0.75    5.69
 -12  10   5   -2.94    6.37
 -12  10   4  249.22   13.19
 -12  10   4  252.87   17.15
  12  10  -4  257.88   17.28
 -12  10   3    7.55    5.72
  12  10  -3    9.82    6.30
 -12  10   3   17.96    4.81
  12  10  -2    4.30    5.47
 -12  10   2   15.08    4.63
 -12  10   2   -2.35    5.98
 -12  10   1  207.28   14.69
  12  10  -1  226.91   14.93
 -12  10   0   -2.09    4.19
 -12 -10   0    4.39    3.41
 -12  10   0    0.60    4.96
  12  10   0    2.24    5.09
 -12  10  -1  468.42   19.16
 -12  10  -1  465.87   23.16
 -12 -10  -1  430.64   18.92
  12  10   1  454.31   21.59
 -12  10  -2    9.92    4.42
 -12 -10  -2   -0.81    4.04
  12  10   2    6.44    5.34
 -12  10  -2    9.73    6.23
 -12 -10  -2   12.52    5.73
 -12 -10  -3  111.19    9.12
 -12 -10  -3   97.67    9.08
 -12  10  -3  111.11    8.71
 -12  10  -3  105.86   11.49
 -12 -10  -3  105.95   10.34
 -12  10  -4   28.12    5.72
 -12  10  -4   27.04    6.84
 -12  10  -4   18.57    7.84
 -12 -10  -4   37.36    6.13
 -12 -10  -4   30.31    6.41
  12  10   4   31.09    8.59
 -12 -10  -4   28.35    6.16
 -12  10  -5   10.77    6.05
 -12 -10  -5   14.23    4.88
 -12  10  -5    5.90    4.62
 -12 -10  -5   12.68    5.54
 -12  10  -5   11.87    7.34
  12  10   5    2.54    6.42
 -12 -10  -6  210.20   11.55
 -12 -10  -6  176.32   13.47
 -12  10  -6  162.52   12.29
 -12  10  -6  166.06   14.10
  12  10   6  168.40   16.31
 -12  10  -6  169.24   15.43
 -12  10  -7    7.93    8.05
 -12  10  -7    9.15    6.71
  12  10   7    0.95    7.56
 -12  10  -7    1.69    6.07
 -12 -10  -7    5.95    5.82
 -12  10  -8  114.50   12.40
 -12 -10  -8  127.10   12.20
 -12  10  -8  142.73   14.57
  12  10   8  123.69   15.53
 -12  10  -9    1.96    6.97
 -12 -10  -9   -1.29    6.55
 -12  10  -9    3.13    8.40
  12  10   9   -2.05   10.06
 -12  10 -10   28.74    9.61
  12  10  10   16.56    9.84
 -12  12   7    0.93    8.93
  12 -12  -7    6.68    8.11
  12  12  -7    5.03    9.08
  12 -12  -6  116.95   13.93
  12  12  -6  108.31   14.95
 -12  12   6  125.39   15.21
 -12  12   5    1.23    5.31
  12 -12  -5   -1.63    7.30
  12  12  -5    1.75    7.96
  12  12  -4   71.03   11.97
 -12  12   4   77.44    8.47
 -12  12   3    4.93    5.34
  12  12  -3   -1.56    7.27
 -12 -12   3   -2.59    6.98
  12  12  -2    7.41    7.28
 -12  12   2    2.80    6.88
 -12 -12   2    5.22    6.41
  12  12  -1  107.33   12.36
 -12  12   1   94.65   12.46
 -12 -12   1   89.91   12.77
 -12  12   0    5.15    6.37
  12  12   0   -4.78    7.07
 -12 -12   0    6.90    7.25
  12  12   1  182.83   14.85
 -12  12  -1  162.96   15.53
 -12 -12  -1  171.02   16.26
  12  12   2    3.80    7.11
 -12  12  -2   -2.33    7.85
 -12 -12  -2    0.76    6.73
 -12 -12  -3   52.75    8.29
 -12  12  -3   51.26   10.44
 -12 -12  -3   45.14    9.52
 -12 -12  -4   13.65    5.85
 -12  12  -4   17.34    8.83
 -12 -12  -5    7.73    6.23
 -12  12  -5   11.86    8.74
 -12 -12  -6   82.66   11.25
 -12  12  -6   73.38   13.17
 -12  12  -7    8.26    7.28
 -13  -1  16   -1.75    6.41
 -13   1  16   -7.83    8.21
  13   1 -16    5.61    6.72
 -13   1  16    1.81    6.30
  13   1 -16    5.78    6.29
  13  -1 -16    7.30    6.09
 -13   1  15  309.80   21.26
 -13  -1  15  291.37   17.09
 -13   1  15  318.13   17.51
  13   1 -15  308.57   16.87
  13  -1 -15  319.35   16.48
 -13  -1  14    1.53    5.29
 -13   1  14    7.87    5.42
 -13   1  14    3.18    7.08
  13   1 -14    5.14    4.99
  13  -1 -14    2.61    4.99
 -13  -1  13   32.45    6.21
 -13   1  13   45.59    6.82
  13   1 -13   50.78    6.72
  13  -1 -13   49.42    6.55
  13   1 -12  183.73   11.35
  13  -1 -12  195.23   11.18
 -13   1  11    8.23    3.78
  13   1 -11   13.31    4.16
  13  -1 -11    7.34    3.79
 -13  -1  10 1452.91   44.45
  13   1 -10 1419.76   44.22
  13  -1 -10 1439.28   44.03
 -13   1  10 1332.31   44.09
 -13   1   9   70.62    5.89
 -13  -1   9   65.19    5.67
  13   1  -9   78.98    6.08
 -13  -1   8  501.69   18.50
 -13   1   8  486.58   18.48
  13   1  -8  517.07   18.54
 -13   1   7   16.63    2.99
  13  -1  -7   17.57    2.72
 -13   1   7   15.21    2.69
 -13  -1   7   17.32    3.03
 -13   1   6   17.67    2.75
  13   1  -6   19.95    2.80
  13  -1  -6   18.84    2.54
 -13  -1   6   21.49    2.64
 -13   1   5 2581.22   71.16
  13  -1  -5 2574.08   70.31
  13   1  -5 2467.59   70.76
 -13  -1   5 2492.03   70.07
 -13  -1   4  377.21   12.84
  13   1  -4  390.65   13.53
  13  -1  -4  384.27   13.14
  13   1  -3 3368.15   90.78
 -13  -1   3 3211.46   90.31
 -13   1   3 3286.96   91.33
  13   1  -3 3359.73   91.32
  13  -1  -3 3312.78   91.04
 -13   1   3 3410.48   90.59
  13  -1  -2  160.30    6.70
 -13   1   2  165.71    7.09
  13  -1  -2  158.63    7.04
  13  -1  -2  172.68    6.01
 -13  -1   2  159.65    6.44
  13   1  -2  166.20    7.08
 -13   1   2  165.53    6.13
  13   1  -2  174.98    6.17
 -13  -1   1  491.58   13.00
  13  -1  -1  411.94   13.93
  13  -1  -1  455.65   13.01
  13  -1  -1  458.20   15.24
 -13   1   1  450.62   14.97
 -13   1   1  443.70   13.04
 -13  -1   1  454.03   13.01
  13   1  -1  429.14   13.02
  13  -1   0 1530.18   42.84
 -13  -1   0 1694.38   41.54
  13  -1   0 1587.95   44.71
 -13  -1   0 1617.54   44.72
  13   1   0 1521.30   44.22
  13   1   1   90.87    5.54
 -13  -1  -1   95.50    4.71
 -13  -1  -1  102.93    5.48
  13   1   1  100.19    3.87
 -13   1  -1  101.22    3.63
 -13   1  -1   95.07    5.41
 -13  -1  -1  102.20    3.63
  13  -1   1   93.57    3.76
  13   1   1  101.91    5.29
  13  -1   1   94.40    5.46
 -13  -1  -2 3020.93   82.44
  13   1   2 2936.33   83.58
 -13   1  -2 3055.63   83.36
  13  -1   2 2970.57   83.86
  13   1   2 2990.59   83.24
 -13   1  -2 3062.27   83.73
 -13  -1  -2 2993.24   81.03
  13   1   2 2881.03   81.67
 -13   1  -2 3084.03   81.21
  13  -1   3  298.41   12.26
  13   1   3  311.36   11.98
 -13  -1  -3  309.34   10.34
 -13   1  -3  335.41   12.34
  13  -1   3  296.04   10.83
 -13   1  -3  285.95   11.47
 -13  -1  -3  307.61   11.21
  13   1   3  275.60   10.98
 -13   1  -3  322.21   10.57
  13   1   4 1149.09   36.30
  13   1   4 1206.62   34.03
  13  -1   4 1182.68   34.96
 -13  -1  -4 1238.24   36.74
  13   1   4 1162.35   36.33
 -13   1  -4 1150.78   35.87
 -13   1  -4 1291.45   37.11
 -13   1  -4 1232.42   35.12
 -13  -1  -4 1243.01   35.88
  13  -1   4 1226.57   37.15
  13  -1   5   60.17    4.00
  13   1   5   60.55    5.16
  13  -1   5   64.60    5.21
 -13   1  -5   65.21    4.68
 -13  -1  -5   69.39    4.74
 -13  -1  -5   65.60    5.05
 -13   1  -5   69.54    5.18
  13   1   5   55.17    4.62
 -13  -1  -5   62.43    2.92
  13   1   6  180.34    8.89
 -13  -1  -6  186.53    9.33
 -13   1  -6  185.82    8.62
 -13   1  -6  190.17    9.57
  13  -1   6  175.46    7.65
  13   1   6  168.62    9.39
  13   1   6  179.22    9.64
  13   1   7  957.19   30.64
  13  -1   7  984.47   28.94
 -13  -1  -7  938.80   31.35
  13   1   7  935.55   32.17
 -13   1  -7  958.51   30.40
 -13   1  -7 1010.69   32.22
  13   1   7  988.57   32.56
 -13   1  -8  105.63    6.71
  13   1   8   99.78    7.79
  13   1   8  115.59    8.34
 -13  -1  -8  109.39    7.55
 -13   1  -9  625.39   21.82
  13   1   9  642.11   24.86
 -13  -1  -9  631.26   23.20
  13   1   9  632.53   24.34
 -13   1 -10   63.01    5.62
  13   1  10   55.65    7.02
  13   1  10   59.07    7.19
 -13  -1 -10   59.03    6.44
  13   1  11  154.12   11.11
  13   1  11  172.06   12.05
 -13   1 -11  168.41   10.04
 -13  -1 -11  135.45    9.67
 -13   1 -11  166.71    9.17
 -13   1 -12   52.61    6.04
 -13   1 -12   56.92    7.33
 -13  -1 -12   49.26    6.61
  13   1  12   42.19    7.82
 -13   1 -12   61.44    7.12
  13   1  12   49.18    7.43
  13   1  13   35.53    7.57
 -13   1 -13   44.37    7.51
 -13  -1 -13   51.60    6.75
  13   1  13   54.81    8.95
 -13   1 -13   60.29    7.33
  13   1  14  235.80   16.51
 -13   1 -14  264.00   15.38
  13  -1  14  252.35   16.07
 -13  -1 -14  229.13   13.30
  13  -1  14  261.18   16.19
 -13   1 -14  233.20   14.07
  13   1  14  255.34   15.71
 -13  -1 -14  249.47   14.52
  13   1  15   17.97    8.18
  13  -1  15   15.51    7.61
  13  -3 -16   17.52    6.44
 -13  -3  16   23.38    7.07
 -13   3  15  319.60   23.80
 -13  -3  15  338.96   17.54
  13   3 -15  267.70   19.04
  13   3 -15  306.92   17.17
  13  -3 -15  289.79   15.78
 -13  -3  14   -2.41    5.65
 -13   3  14    1.60    5.47
 -13   3  14   10.29    8.09
  13   3 -14    2.21    6.84
  13   3 -14    1.54    4.98
  13  -3 -14    4.09    5.02
 -13   3  13   69.15    8.29
 -13   3  13  103.87   13.77
 -13  -3  13   88.73    8.38
  13   3 -13   63.88    9.75
  13   3 -13   84.59    8.65
  13  -3 -13   75.74    7.65
 -13   3  12  261.42   19.84
  13   3 -12  225.79   16.49
 -13  -3  12  244.65   13.45
  13   3 -12  273.40   14.37
  13  -3 -12  254.84   13.03
 -13   3  11   14.13    6.38
  13   3 -11   18.33    5.76
  13   3 -11   25.19    4.93
  13  -3 -11   16.41    4.21
 -13   3  10  943.77   37.27
  13   3 -10  855.37   26.93
 -13   3  10  908.44   30.81
  13   3 -10  832.93   35.15
 -13  -3  10  939.65   30.19
  13   3  -9  145.75    7.29
 -13   3   9  151.93   12.04
 -13  -3   9  131.29    7.95
 -13   3   9  125.13    8.25
  13   3  -9  126.59   11.21
  13   3  -8  596.22   19.98
 -13   3   8  624.54   24.97
  13  -3  -8  569.43   18.57
 -13   3   8  558.52   20.52
 -13  -3   8  559.80   19.99
  13   3  -8  534.77   24.54
 -13   3   8  543.13   21.18
  13  -3  -7   35.87    3.19
  13   3  -7   37.69    4.51
 -13   3   7   29.28    4.03
 -13   3   7   34.71    5.17
 -13  -3   7   35.37    3.78
 -13   3   7   35.21    4.10
  13   3  -7   31.39    5.25
  13   3  -7   35.56    4.06
  13   3  -6   11.15    3.30
  13  -3  -6   12.27    2.73
  13   3  -6   16.36    3.49
 -13   3   6    9.98    2.49
  13  -3  -6   14.10    2.13
 -13   3   6   13.02    3.32
 -13   3   6   13.65    2.66
 -13  -3   6   15.08    2.50
  13   3  -6   11.95    2.59
  13  -3  -5 2317.16   68.64
 -13   3   5 2375.42   68.34
  13   3  -5 2555.44   71.14
  13  -3  -5 2374.57   66.32
 -13   3   5 2363.33   69.36
  13   3  -5 2359.78   69.56
  13   3  -5 2442.92   67.79
  13   3  -4   75.73    5.31
  13  -3  -4   70.96    5.23
  13   3  -4   70.84    3.23
  13   3  -4   79.95    6.58
  13  -3  -4   70.76    4.15
 -13   3   4   72.57    5.37
  13   3  -4   71.95    4.61
 -13  -3   3 2561.24   69.58
  13  -3  -3 2445.32   72.93
  13   3  -3 2540.93   75.10
 -13   3   3 2592.44   72.56
  13  -3  -3 2614.15   71.63
 -13   3   3 2709.67   72.84
  13   3  -3 2584.55   72.44
  13  -3  -2  242.26   10.74
  13   3  -2  250.08    9.99
  13   3  -2  256.37   11.93
 -13  -3   2  265.79    8.19
  13  -3  -2  256.20   10.20
 -13   3   2  267.86   10.61
  13   3  -2  270.73   10.30
 -13   3   2  274.71   10.37
  13   3  -1  431.21   16.62
  13   3  -1  441.72   12.79
 -13  -3   1  440.74   14.99
  13  -3  -1  430.01   14.34
  13   3  -1  446.39   14.66
 -13  -3   1  423.54   12.76
 -13   3   1  416.52   14.26
  13   3  -1  421.80   14.26
 -13   3   1  418.08   14.40
  13   3   0  862.75   28.87
  13   3   0  907.28   26.76
  13   3   0  858.15   26.38
 -13   3   0  916.71   26.70
  13  -3   0  912.18   27.24
  13   3   0  887.52   24.74
 -13  -3   0  881.53   27.45
  13  -3   1  301.23   11.68
  13   3   1  307.50   11.79
 -13   3  -1  305.19   12.32
 -13  -3  -1  303.79   11.90
  13   3   1  295.73   10.77
  13   3   1  302.29   10.68
 -13   3  -1  301.30   11.00
  13   3   1  300.82   11.45
  13   3   2 2721.36   73.61
 -13  -3  -2 2629.26   70.00
  13  -3   2 2737.18   73.54
 -13  -3  -2 2529.93   70.18
 -13  -3  -2 2616.97   73.57
 -13   3  -2 2606.53   72.33
  13   3   2 2531.45   71.74
  13   3   2 2564.57   73.10
 -13   3  -2 2448.52   73.85
  13   3   3  554.95   19.66
  13   3   3  546.77   17.16
 -13   3  -3  520.06   17.75
 -13  -3  -3  514.98   15.86
 -13   3  -3  477.77   18.55
 -13  -3  -3  508.18   18.53
  13  -3   3  541.70   18.57
  13   3   3  502.59   18.44
  13   3   3  539.26   18.72
  13   3   3  475.36   14.96
 -13  -3  -3  542.05   15.17
  13   3   4  718.26   21.97
  13   3   4  686.79   24.18
 -13   3  -4  705.40   23.02
 -13   3  -4  663.54   23.79
 -13  -3  -4  680.64   20.87
 -13  -3  -4  657.92   23.38
  13   3   4  663.17   19.75
  13   3   4  734.06   23.97
  13   3   5    6.88    3.05
  13  -3   5    5.27    1.50
 -13   3  -5    8.29    2.66
  13   3   5    1.61    1.91
  13   3   5    4.53    2.38
  13   3   5    7.83    3.13
 -13  -3  -5    4.16    1.88
 -13   3  -5    4.93    2.49
  13   3   6   81.10    6.59
 -13   3  -6   71.76    6.21
  13  -3   6   68.96    3.61
  13   3   6   81.37    6.47
  13   3   6   77.61    7.23
 -13   3  -6   75.53    6.07
  13   3   6   85.75    5.48
 -13   3  -7  519.63   18.03
  13   3   7  492.79   22.40
  13   3   7  568.06   18.75
 -13  -3  -7  549.56   21.12
 -13   3  -7  552.25   21.43
  13   3   7  541.64   20.85
 -13   3  -7  581.30   20.77
 -13   3  -8  134.78    6.95
 -13  -3  -8  128.73    9.07
  13   3   8  148.73   10.88
 -13   3  -8  139.16    8.81
  13   3   8  142.52    9.21
 -13   3  -8  136.67    9.41
  13   3   9  762.97   26.85
 -13   3  -9  673.09   22.64
 -13  -3  -9  707.85   26.76
 -13   3  -9  746.95   27.52
  13   3   9  710.50   29.33
 -13   3  -9  746.02   26.32
  13   3  10   10.04    4.39
 -13   3 -10    8.11    2.93
  13   3  10   15.76    5.96
 -13   3 -10   10.15    4.74
 -13  -3 -10    6.35    4.33
 -13   3 -10   12.85    4.51
  13   3  11  234.12   15.56
  13   3  11  218.66   12.99
 -13  -3 -11  204.55   12.55
 -13   3 -11  204.35   13.08
 -13   3 -11  214.57   12.51
  13   3  12   66.47    8.23
 -13   3 -12   71.84    8.51
 -13  -3 -12   70.05    8.15
  13   3  12   61.39    9.62
 -13   3 -12   60.41    7.72
 -13  -3 -13   63.48    8.27
 -13   3 -13   76.69    9.32
  13   3  13   79.04   10.83
 -13   3 -13   62.89    8.23
  13   3  13   82.97    9.35
 -13  -3 -14  182.52   12.67
  13   3  14  138.21   14.33
 -13   3 -14  154.73   12.47
  13   3  14  180.50   12.93
 -13   3 -14  181.82   13.45
 -13   5  15  246.00   15.94
  13   5 -15  208.13   18.81
 -13   5  15  187.44   21.67
  13   5 -15  232.00   15.83
 -13   5  14   -4.33    5.86
 -13   5  14    5.07   10.65
  13   5 -14    9.53    8.83
 -13  -5  14    5.80    5.56
 -13   5  13   68.43    8.09
 -13   5  13   54.51   13.19
  13   5 -13   54.45   10.96
 -13  -5  13   68.65    7.82
  13  -5 -13   79.59    7.61
 -13   5  12  266.16   21.55
 -13  -5  12  259.68   13.28
  13   5 -12  232.04   18.69
 -13   5  12  241.84   14.19
  13   5 -12  257.42   14.92
  13  -5 -12  255.98   12.91
 -13   5  11   76.10   11.65
 -13  -5  11   76.10    6.88
  13   5 -11   75.41    8.00
  13  -5 -11   90.91    7.20
 -13   5  10  839.58   35.84
  13   5 -10  737.85   35.43
  13   5 -10  819.43   29.93
 -13   5   9   75.21    6.68
 -13   5   9   87.05    9.96
  13   5  -9   64.70    9.19
  13   5  -9   75.84    7.13
  13   5  -8  370.77   13.73
 -13   5   8  371.16   15.51
 -13  -5   8  385.78   14.45
  13   5  -8  380.11   20.24
  13   5  -8  369.18   16.19
 -13   5   8  365.76   19.50
  13   5  -7   21.18    3.41
  13  -5  -7   19.89    2.42
 -13   5   7   18.53    5.00
  13   5  -7   17.51    4.90
 -13  -5   7   18.83    3.07
 -13   5   7   24.66    3.83
  13   5  -7   16.77    3.80
  13   5  -6   98.54    6.43
  13   5  -6  112.99    7.05
  13   5  -6   90.03    3.98
  13  -5  -6   99.43    4.94
 -13   5   6  107.51    8.70
 -13   5   6  102.31    6.45
  13   5  -6  108.28    8.67
 -13  -5   6  100.26    5.71
  13  -5  -5 1267.73   41.31
  13   5  -5 1288.92   39.68
 -13   5   5 1279.09   40.08
  13  -5  -5 1308.33   37.06
 -13   5   5 1299.80   42.20
  13   5  -5 1267.81   41.81
 -13   5   5 1307.22   38.83
 -13  -5   5 1296.85   37.50
  13   5  -5 1241.35   39.02
  13   5  -4   39.13    4.56
  13  -5  -4   43.43    5.03
  13  -5  -4   46.06    3.49
  13   5  -4   38.52    4.80
 -13   5   4   40.04    4.81
  13   5  -4   42.01    3.96
 -13   5   3 1258.58   36.87
  13   5  -3 1267.58   38.28
  13  -5  -3 1145.26   38.24
  13  -5  -3 1206.57   35.26
 -13   5   3 1241.75   38.18
  13   5  -3 1221.39   37.77
  13   5  -3 1244.95   35.32
  13   5  -2  102.78    7.23
 -13   5   2   86.08    5.93
  13   5  -2   95.13    6.51
 -13   5   2   97.02    6.72
 -13  -5   2  113.61    5.83
 -13   5   2  101.57    6.58
  13   5  -2   95.34    5.16
  13   5  -1  234.61   11.91
  13   5  -1  237.65    9.92
 -13  -5   1  232.67    9.86
 -13   5   1  220.03   10.56
  13   5  -1  230.79   10.56
 -13   5   1  228.91   10.70
  13   5  -1  232.96    8.40
 -13   5   1  232.75   10.36
 -13  -5   0  375.26   11.30
  13   5   0  432.76   17.38
 -13   5   0  426.91   15.37
 -13  -5   0  391.76   14.82
  13   5   0  421.06   14.20
 -13   5   0  427.59   15.69
  13  -5   0  407.43   13.75
  13   5   0  407.31   15.24
  13   5   0  381.22   11.96
  13   5   1   86.14    7.17
  13  -5   1  102.75    5.85
 -13   5  -1   95.23    6.82
  13   5   1   96.55    5.32
 -13   5  -1   95.97    6.31
  13   5   1   92.16    6.18
 -13   5  -1  101.17    6.67
  13   5   1   95.33    6.94
 -13  -5  -1   98.20    4.34
 -13  -5  -1   98.36    6.37
  13   5   2 2294.50   65.71
  13   5   2 2243.59   68.58
  13   5   2 2289.07   63.82
 -13  -5  -2 2278.21   66.52
 -13   5  -2 2232.90   66.65
  13   5   2 2266.85   67.71
  13  -5   2 2395.91   65.76
 -13  -5  -3  285.61   10.36
  13   5   3  287.43   11.78
  13   5   3  266.76    9.87
  13  -5   3  274.45   11.83
 -13   5  -3  266.05   12.61
  13   5   3  244.61   13.03
 -13  -5  -3  261.65   12.41
  13   5   4  762.51   28.33
 -13  -5  -4  821.27   23.38
  13   5   4  797.14   25.74
  13   5   4  767.80   22.86
 -13  -5  -4  728.32   21.23
  13   5   4  743.13   27.99
 -13  -5  -4  763.72   26.70
 -13   5  -4  773.41   27.10
 -13  -5  -5   54.02    3.91
  13   5   5   41.16    6.06
 -13  -5  -5   48.63    3.10
  13   5   5   48.75    3.36
  13   5   5   54.68    5.41
 -13   5  -5   54.43    6.06
  13   5   5   46.51    6.40
 -13  -5  -5   50.95    5.40
  13  -5   6  119.98    4.20
  13   5   6  150.42    8.96
 -13  -5  -6  135.55    6.01
 -13  -5  -6  131.54    8.88
  13   5   6  132.94    5.60
  13   5   6  134.46   10.74
 -13   5  -6  143.78    9.79
  13   5   7  337.81   18.75
 -13   5  -7  368.64   17.26
  13   5   7  365.58   15.93
 -13  -5  -7  325.87   16.10
  13   5   8  127.88    8.78
 -13   5  -8   96.25    8.94
  13   5   8  112.57   10.90
 -13   5  -8  120.93    9.73
  13   5   9  388.18   22.15
  13   5   9  461.63   19.01
 -13   5  -9  428.86   20.16
 -13  -5  -9  431.85   19.54
 -13   5  -9  426.91   19.89
 -13   5 -10   21.38    5.60
 -13  -5 -10   20.21    5.41
  13   5  10   19.25    7.01
 -13   5 -10   27.02    6.11
  13   5  10   31.14    5.76
 -13  -5 -11  115.83   10.50
 -13   5 -11  138.24   11.15
  13   5  11  129.72   10.16
  13   5  11  106.89   12.42
 -13   5 -11  128.98   11.00
  13   5  12   78.32    8.73
 -13   5 -12   71.59    9.20
 -13  -5 -12   64.11    8.84
  13   5  12   59.92   10.56
 -13   5 -12   69.13    9.04
 -13   5 -13   67.95    9.61
 -13  -5 -13   55.53    8.53
  13   5  13   57.45   11.03
 -13   5 -13   69.18    9.32
  13   5  13   70.43    8.93
 -13   7  14    3.24    6.01
 -13   7  14    1.38   10.79
  13   7 -14   -1.15    9.10
  13   7 -14    4.85    7.01
 -13   7  13   51.55    8.10
 -13   7  13   51.76   12.93
  13   7 -13   44.23   12.02
  13   7 -13   49.95    8.89
 -13   7  12  118.28   16.51
 -13   7  12  113.77   10.07
  13   7 -12  108.05   10.78
 -13   7  11   31.38    6.20
 -13   7  11   32.04   10.20
  13   7 -11   26.66    9.86
  13   7 -11   37.03    7.15
 -13   7  10  524.17   28.07
 -13   7  10  501.13   20.59
  13   7 -10  478.20   21.89
  13  -7  -9   24.21    6.01
 -13   7   9   27.75    7.74
  13   7  -9   21.69    7.26
  13   7  -9   29.88    5.93
  13  -7  -8  179.95   12.38
 -13   7   8  194.45   14.60
  13   7  -8  181.33   14.86
  13   7  -8  189.06   11.85
 -13   7   8  188.71   11.54
  13   7  -7   74.59    5.77
 -13   7   7   71.92    6.02
  13   7  -7   74.60    9.55
 -13   7   7   68.20    8.96
  13   7  -7   70.40    7.00
 -13   7   7   73.68    7.14
  13   7  -6   25.07    4.22
 -13   7   6   23.97    4.62
  13   7  -6   24.49    5.54
 -13   7   6   29.36    6.00
 -13  -7   6   21.99    2.84
 -13   7   6   18.42    3.68
  13   7  -6   27.40    4.73
  13   7  -5  853.87   27.92
 -13   7   5  815.31   28.35
 -13   7   5  822.64   31.50
  13  -7  -5  806.04   24.33
  13   7  -5  786.03   31.14
 -13  -7   5  804.25   24.08
 -13   7   5  824.08   26.16
  13   7  -5  783.43   27.73
  13   7  -4  166.88    9.75
  13  -7  -4  154.27   11.03
 -13   7   4  154.72    9.31
  13   7  -4  156.25   10.98
  13  -7  -4  147.99    7.21
 -13  -7   4  163.68    6.40
 -13   7   4  163.11   11.06
 -13   7   4  169.89    7.96
  13   7  -4  152.22    8.79
  13   7  -3 1049.07   34.75
  13   7  -3  982.73   29.36
 -13   7   3 1034.91   34.85
  13   7  -3 1013.59   35.54
 -13   7   3 1010.15   35.68
 -13   7   3 1094.09   31.04
  13   7  -3  996.14   32.17
  13   7  -2   84.91    7.57
 -13  -7   2   96.98    5.93
 -13   7   2   91.21    6.77
 -13   7   2   89.71    7.50
  13   7  -2   95.05    7.75
 -13   7   2   95.40    7.92
  13   7  -2   83.52    5.54
  13   7  -1  191.53   11.55
 -13  -7   1  184.24    9.06
 -13   7   1  188.15    9.93
 -13   7   1  188.66   11.02
  13   7  -1  185.22   10.78
  13   7   0  194.36   12.02
 -13  -7   0  195.04    9.79
  13  -7   0  185.39    7.74
 -13   7   0  198.77   10.26
 -13   7   0  198.18   11.32
  13   7   0  191.51   10.81
  13   7   1   24.90    4.78
  13   7   1   22.65    4.33
 -13  -7  -1   25.78    3.92
 -13   7  -1   27.87    4.08
 -13   7  -1   21.20    4.44
  13  -7   1   22.62    3.00
  13   7   2  724.50   28.99
 -13   7  -2  746.06   27.45
  13  -7   2  762.56   24.48
 -13   7  -2  735.65   26.32
 -13  -7  -2  727.36   26.28
  13   7   2  726.91   26.48
 -13   7  -2  756.22   27.89
  13   7   2  730.54   28.69
  13   7   3  188.82   12.76
 -13  -7  -3  190.13   10.97
 -13  -7  -3  208.40    9.82
 -13   7  -3  180.50   11.58
 -13   7  -3  205.64   12.49
  13   7   3  181.49   12.54
  13  -7   3  195.12    9.90
 -13  -7  -4  544.95   18.43
 -13   7  -4  481.57   21.37
 -13  -7  -4  475.02   20.49
  13  -7   4  517.15   19.38
 -13   7  -4  500.52   21.98
  13   7   4  464.77   22.63
 -13   7  -5    8.38    4.36
 -13  -7  -5    4.50    2.95
 -13  -7  -5    4.70    3.98
 -13  -7  -5    3.54    3.15
 -13   7  -5    3.10    4.53
  13   7   5   -2.47    4.90
  13  -7   5    5.42    3.46
 -13  -7  -6   66.64    5.34
 -13   7  -6   70.34    8.10
  13   7   6   64.09    6.19
 -13  -7  -6   82.59    7.71
 -13   7  -6   72.68    8.48
  13   7   6   56.32    8.73
 -13   7  -7  258.45   16.12
  13   7   7  336.77   14.93
 -13  -7  -7  291.80   15.53
 -13   7  -7  306.17   17.45
  13   7   7  287.40   18.92
 -13   7  -8   88.24    9.51
  13   7   8  102.04    8.64
 -13  -7  -8   79.92    8.59
  13   7   8  103.61   12.04
 -13   7  -8   79.86    9.31
 -13   7  -9  254.57   16.08
  13   7   9  309.97   15.39
  13   7   9  269.64   19.20
 -13   7  -9  266.10   16.83
 -13  -7  -9  265.38   15.51
 -13   7 -10   24.49    7.11
  13   7  10   15.55    8.02
 -13   7 -10   25.23    7.69
 -13   7 -11   90.36   10.92
 -13   7 -11   92.24   10.48
  13   7  11   90.54   12.61
 -13  -7 -12   25.03    7.26
 -13   7 -12   29.97    7.95
  13   7  12   40.46   10.38
 -13   7 -12   28.93    8.08
  13   9 -12   27.12   12.19
 -13   9  12   71.52   14.54
  13   9 -12   41.58    8.94
 -13   9  12   65.29    8.55
 -13   9  11   10.77    5.48
 -13   9  11    4.46    8.62
  13   9 -11   11.71    6.61
  13   9 -11    7.32    8.25
 -13   9  10  278.86   14.25
  13   9 -10  245.25   21.84
 -13   9  10  265.30   21.82
  13   9 -10  221.41   15.78
 -13   9   9    8.24    4.58
  13  -9  -9    9.84    6.01
  13   9  -9    4.01    5.47
  13   9  -9    1.98    7.14
 -13   9   9    8.12    7.29
  13   9  -9   19.98    6.24
  13  -9  -8   83.41    9.76
  13   9  -8   87.34    9.74
  13   9  -8  110.54   13.26
 -13   9   8  104.69    7.84
 -13   9   8   70.49   11.50
  13   9  -8   97.82    9.80
 -13   9   7   15.09    3.97
  13  -9  -7    5.40    5.42
 -13   9   7   14.65    5.05
 -13   9   7    5.29    6.55
  13   9  -7    7.29    4.20
  13   9  -7   18.34    7.57
  13   9  -7    7.46    4.95
  13   9  -6   14.51    6.33
 -13   9   6   21.63    5.22
 -13   9   6   17.59    6.97
  13   9  -6    7.12    4.49
 -13   9   5  403.18   17.54
  13   9  -5  355.27   20.78
 -13   9   5  382.26   20.85
 -13   9   4   35.22    5.41
  13   9  -4   46.72    7.87
 -13   9   4   48.75    7.36
 -13   9   3  480.50   19.10
 -13   9   3  446.58   21.10
  13   9  -3  433.52   21.71
 -13   9   3  449.04   15.17
 -13   9   3  430.13   21.60
  13   9  -2   17.21    5.69
 -13  -9   2   22.51    3.73
 -13   9   2   21.79    5.67
  13   9  -1   78.51    8.41
 -13  -9   1   72.71    6.04
 -13   9   1   86.16    8.96
 -13   9   1   86.03    7.20
 -13   9   0  145.98    9.38
 -13  -9   0  118.54    8.40
 -13   9   0  139.22   11.15
  13   9   0  144.89   10.87
 -13   9  -1   26.39    4.91
  13   9   1   23.57    5.43
 -13  -9  -1   31.12    4.99
 -13   9  -1   31.00    6.38
  13   9   2  453.37   20.27
 -13   9  -2  462.97   19.15
 -13  -9  -2  414.40   18.88
 -13   9  -2  441.28   21.93
 -13  -9  -3   63.06    6.71
 -13   9  -3   46.69    7.03
 -13  -9  -3   65.56    7.16
 -13   9  -3   57.40    6.71
 -13   9  -3   67.53    8.81
  13   9   3   56.04    8.73
 -13  -9  -3   62.99    7.92
 -13  -9  -4  241.17   12.08
 -13  -9  -4  214.64   13.13
 -13   9  -4  234.80   15.66
 -13   9  -4  213.84   12.73
  13   9   4  212.17   15.90
 -13  -9  -4  238.86   13.53
 -13   9  -4  196.32   13.88
 -13   9  -5   -0.48    4.22
 -13  -9  -5    4.33    4.02
 -13   9  -5   -3.45    5.53
 -13  -9  -5    6.45    4.60
 -13   9  -5    7.20    5.95
  13   9   5   -1.52    5.87
 -13  -9  -6   67.96    6.44
 -13   9  -6   73.78    9.85
 -13   9  -6   42.66    7.85
 -13  -9  -6   59.34    7.82
  13  -9   6   70.04    7.20
  13   9   6   62.69   10.25
 -13  -9  -7  142.18   11.67
 -13   9  -7  137.69   12.46
 -13   9  -7  155.47   14.06
  13  -9   7  157.15   10.72
  13   9   7  150.73   15.35
 -13   9  -8   15.76    7.04
 -13  -9  -8   34.47    7.24
 -13   9  -8   25.17    8.57
  13   9   8   20.10    8.95
  13  -9   8   24.58    6.02
  13  -9   9  141.64   11.17
 -13  -9  -9  131.23   12.16
 -13   9  -9  116.93   12.51
  13   9   9  128.96   15.40
 -13   9  -9  133.32   13.50
 -13  -9 -10   17.59    7.37
 -13   9 -10    2.54    6.51
 -13   9 -10    3.48    7.70
  13   9  10    8.63    8.18
  13  -9  10    1.89    5.64
 -13   9 -11   46.81    9.75
  13   9  11   45.36   11.58
  13  -9  11   51.71    8.39
  13 -11  -9   13.85    7.78
  13  11  -9   15.42   10.52
 -13  11   9   -5.94   10.52
  13 -11  -8   55.05   10.13
  13  11  -8   50.58   12.05
 -13  11   8   48.80   11.91
  13  11  -7   -0.93    8.62
  13 -11  -7    0.71    6.79
 -13  11   7    3.47    7.67
  13  11  -6   12.95    7.96
 -13  11   6   16.23    6.18
  13 -11  -6    8.13    7.24
 -13  11   6   22.24    8.37
  13  11  -5  180.50   16.20
 -13  11   5  159.61   15.66
 -13  11   5  196.90   12.20
 -13  11   4    8.55    5.13
  13  11  -4    6.04    6.81
 -13  11   3  175.91   11.26
  13  11  -3  153.59   14.44
 -13  11   2    3.10    4.57
 -13  11   2    4.47    5.88
  13  11  -2   -1.34    6.50
  13  11  -1   50.41    8.85
 -13  11   1   56.88    7.17
 -13  11   1   42.27    8.60
 -13  11   0   88.11   10.83
  13  11   0   71.81    9.67
  13  11   1   26.85    7.58
 -13  11  -1   28.65    5.75
 -13  11  -1   35.26    8.33
 -13 -11  -1   22.08    7.85
  13  11   2  212.46   15.22
 -13 -11  -2  185.51   12.72
 -13  11  -2  242.38   13.26
 -13  11  -2  220.12   16.90
 -13 -11  -2  228.36   16.71
 -13 -11  -3   11.07    5.58
 -13  11  -3   16.39    5.50
 -13 -11  -3   23.27    6.34
 -13  11  -3   15.26    7.88
 -13 -11  -3   22.19    7.34
 -13 -11  -4   90.14    8.81
 -13  11  -4   86.81    8.88
 -13 -11  -4   89.35    9.61
 -13  11  -4   90.29   12.10
 -13 -11  -5    2.73    5.61
 -13  11  -5    8.54    7.84
 -13 -11  -6   21.11    7.14
 -13  11  -6   21.72    7.89
 -13  11  -6   15.20    8.71
  13  11   6    0.94    8.56
  13  11   7   51.17   12.15
 -13  11  -7   59.08   11.94
 -13  11  -7   61.70   10.83
 -13 -11  -7   62.59    9.83
 -13  11  -8    4.79    7.53
 -13 -11  -8   22.69    7.97
 -13  11  -8   20.98    9.52
  13  11   8   18.99   10.11
  13  13  -4   -2.55    7.83
 -13 -13   4   -0.93    7.61
  13  13  -3   87.52   12.94
 -13 -13   3   80.35   13.26
  13  13  -2   -1.54    7.72
 -13 -13   2   -7.67    8.88
 -13  13   1   11.21    8.50
  13  13  -1   26.75    9.07
 -13 -13   1    8.65    8.85
  13  13   0   29.22    9.47
 -13  13   0   28.38    9.75
 -13 -13   0   18.78    9.56
  13  13   1    5.46    7.95
 -13  13  -1   -1.57    8.61
 -13 -13  -1   15.11    8.64
 -13  13  -2   78.62   13.05
 -13 -13  -2   86.32   13.08
 -13  13  -3   23.74    9.78
 -14   0  16  207.90   16.99
 -14   0  16  201.35   14.47
  14   0 -16  173.32   13.07
 -14   0  15   74.11    8.87
  14   0 -15   59.62    8.28
 -14   0  14  443.72   20.96
  14   0 -14  452.99   20.38
 -14   0  13   63.51    7.55
  14   0 -13   55.55    6.96
  14   0 -12   84.81    7.79
 -14   0  11  112.39    8.56
  14   0 -11  116.84    8.44
 -14   0  10  145.87    9.05
  14   0 -10  134.27    8.58
 -14   0   9 1495.71   46.35
  14   0  -9 1509.92   46.15
 -14   0   8  746.88   25.36
  14   0  -7 1154.86   35.64
 -14   0   7 1229.61   36.54
 -14   0   7 1142.95   35.87
 -14   0   6   32.72    3.46
  14   0  -6   33.64    3.34
 -14   0   5  380.96   13.71
  14   0  -5  386.00   13.74
  14   0  -4 1831.02   52.06
 -14   0   3 1142.93   34.09
  14   0  -3 1205.48   34.54
 -14   0   2 3221.34   86.21
 -14   0   2 3093.72   87.33
  14   0  -2 3246.41   87.88
  14   0  -1 2241.17   62.93
 -14   0   1 2241.39   62.34
  14   0   0 1683.93   48.61
  14   0   1  333.13   12.31
  14   0   1  366.66   13.17
 -14   0  -1  328.23   12.15
  14   0   2   43.93    3.96
  14   0   2   42.68    2.54
  14   0   2   48.40    3.69
 -14   0  -2   45.85    3.72
 -14   0  -2   49.42    3.72
 -14   0  -2   48.31    2.30
 -14   0  -3 2271.14   64.21
  14   0   3 2202.51   63.74
 -14   0  -3 2276.56   64.30
  14   0   3 2338.13   65.51
  14   0   4  745.12   23.33
 -14   0  -4  803.97   24.31
 -14   0  -4  805.44   24.21
  14   0   4  706.08   24.51
  14   0   4  697.93   21.15
  14   0   5 1683.76   48.56
 -14   0  -5 1551.73   48.88
 -14   0  -5 1678.06   49.46
 -14   0  -5 1728.12   46.49
  14   0   6  216.37    9.38
 -14   0  -6  207.47    9.85
 -14   0  -6  210.42   10.19
  14   0   7  373.53   14.16
 -14   0  -7  368.97   14.94
 -14   0  -7  404.45   15.80
 -14   0  -8  220.89   10.79
 -14   0  -8  218.32   11.22
 -14   0  -9  317.39   13.90
 -14   0 -10  407.93   16.72
  14   0  11  164.06   11.95
 -14   0 -11  187.12   10.50
 -14   0 -11  181.49   11.43
  14   0  12  101.06   10.02
 -14   0 -12  139.29   10.17
 -14   0 -12  127.65    8.76
  14   0  12  131.81   10.73
 -14   0 -13    3.21    5.25
  14   0  13    9.16    6.38
 -14   0 -13    2.62    4.64
  14   0  13    1.61    5.56
 -14   0 -13    4.17    5.12
  14   0  14  135.93   12.81
 -14   0 -14  155.21   11.85
  14   0  14  154.09   12.77
 -14   0 -14  172.29   11.44
 -14   2  16  125.98   15.30
 -14   2  16  151.21   12.61
  14   2 -16  112.59   12.65
  14   2 -16  137.86   12.16
 -14  -2  16  146.05   12.32
  14  -2 -16  138.64   11.50
 -14   2  15   75.43   12.72
 -14  -2  15   82.30    9.39
 -14   2  15   91.98    9.84
  14   2 -15   62.20   10.00
  14   2 -15   78.94    9.36
  14  -2 -15   90.99    9.00
 -14  -2  14  418.06   20.35
 -14   2  14  459.28   26.55
 -14   2  14  412.61   20.64
  14   2 -14  442.31   22.84
  14   2 -14  456.49   20.60
  14  -2 -14  468.11   20.14
 -14   2  13   69.55   10.89
  14   2 -13   44.48    8.21
 -14  -2  13   61.93    7.38
  14   2 -13   58.65    7.43
  14  -2 -13   44.64    6.60
 -14   2  12  121.21   12.66
  14   2 -12  111.46   10.90
  14   2 -12  120.92    9.31
  14  -2 -12  113.80    8.67
 -14   2  11   83.58   10.48
 -14  -2  11   88.13    7.41
  14   2 -11   78.44    7.49
  14  -2 -11   83.41    7.21
 -14  -2  10  155.89    9.54
  14   2 -10  177.38   10.14
 -14  -2   9 1502.53   46.71
 -14   2   9 1587.47   52.03
 -14   2   8  531.11   22.42
 -14  -2   8  532.35   19.35
  14  -2  -8  537.70   18.08
 -14   2   8  498.94   19.59
 -14   2   7  715.05   24.49
  14  -2  -7  716.70   22.77
 -14   2   7  765.93   26.61
 -14  -2   7  695.94   23.73
  14   2  -7  686.95   26.68
 -14   2   6   89.37    6.10
  14   2  -6  100.91    7.42
 -14   2   6  104.67    7.02
  14  -2  -6   87.60    5.20
  14   2  -6  100.12    6.10
 -14   2   5  260.84   11.15
 -14   2   5  250.58   10.80
  14   2  -5  259.25   10.67
  14   2  -5  257.81   11.44
  14  -2  -5  259.41    9.89
 -14  -2   5  249.72    9.39
  14  -2  -4 1877.25   55.20
 -14  -2   4 1925.27   53.39
  14   2  -4 1915.12   55.10
  14  -2  -4 1914.63   54.26
 -14   2   4 1944.51   55.05
  14   2  -4 1955.07   55.17
  14  -2  -3  880.09   27.85
 -14   2   3  919.95   27.49
  14   2  -3  877.34   27.29
 -14   2   3  907.56   28.01
  14   2  -3  966.18   30.13
  14  -2  -3  938.19   27.62
  14  -2  -2 2722.47   80.93
  14   2  -2 3101.31   83.67
 -14  -2   2 2891.83   79.43
  14  -2  -2 2927.31   79.72
  14  -2  -2 3128.67   81.51
 -14   2   2 2935.84   80.14
  14   2  -2 2875.47   79.91
 -14   2   2 2996.97   81.50
  14  -2  -1  884.02   27.30
  14  -2  -1  930.50   27.72
  14   2  -1  927.72   29.51
  14  -2  -1  841.37   26.20
 -14  -2   1  918.38   27.80
  14   2  -1  912.67   26.08
  14  -2  -1  924.80   25.98
  14   2  -1  927.64   27.61
 -14   2   1  910.40   27.87
 -14  -2   1  913.74   26.27
 -14  -2   1  906.34   26.08
  14   2  -1  891.84   26.11
 -14   2   1  902.24   26.18
 -14  -2   1  983.31   26.11
  14   2   0  878.46   29.50
 -14  -2   0  926.21   28.54
  14  -2   0  969.42   28.62
  14  -2   0  906.11   26.72
  14   2   0  953.64   26.59
  14   2   0  920.71   28.00
 -14  -2   0  952.02   26.36
 -14   2   0  913.18   26.41
  14   2   0  923.95   26.34
  14  -2   0  905.60   26.07
 -14  -2   0  964.93   26.38
 -14   2  -1   81.03    5.35
 -14  -2  -1   84.53    5.13
  14   2   1   80.64    5.22
  14   2   1   74.48    4.66
 -14   2  -1   83.08    3.92
 -14  -2  -1   76.30    3.76
  14  -2   1   84.67    4.14
  14   2   1   75.62    4.04
  14  -2   1   86.73    5.28
  14   2   2  517.16   19.06
 -14  -2  -2  524.62   16.90
 -14  -2  -2  543.72   18.69
 -14   2  -2  535.72   18.97
 -14   2  -2  556.87   16.96
  14  -2   2  563.74   19.03
  14   2   2  542.53   18.07
  14   2   2  565.12   19.18
 -14  -2  -2  580.41   16.89
  14   2   2  520.51   17.40
  14  -2   2  527.35   17.20
 -14  -2  -3 1579.51   45.58
  14  -2   3 1646.55   47.88
  14   2   3 1559.88   47.83
 -14   2  -3 1576.36   47.79
  14   2   3 1595.70   46.67
 -14   2  -3 1633.30   45.86
  14   2   3 1714.51   48.24
  14   2   3 1574.19   46.70
  14   2   4  667.73   23.44
 -14   2  -4  687.94   23.56
  14   2   4  747.72   24.12
  14  -2   4  638.40   20.74
 -14   2  -4  636.45   21.94
 -14  -2  -4  681.47   21.54
  14  -2   4  729.89   23.79
  14   2   4  660.42   23.09
  14   2   4  756.16   22.73
 -14   2  -4  697.06   21.92
  14   2   5 1021.46   32.86
  14  -2   5  997.47   29.73
 -14   2  -5  970.80   31.09
 -14   2  -5 1061.35   33.31
 -14  -2  -5 1012.28   30.92
  14  -2   5 1010.22   33.16
 -14  -2  -5  990.56   32.53
  14   2   5 1094.53   33.45
 -14   2  -5 1074.78   31.62
  14   2   6  135.92    8.29
 -14   2  -6  131.26    8.27
  14  -2   6  140.01    6.11
 -14  -2  -6  135.75    7.17
 -14  -2  -6  137.67    8.25
 -14   2  -6  123.19    6.89
  14   2   6  128.57    8.58
 -14   2  -6  135.57    7.39
  14   2   6  126.61    8.37
  14   2   7  238.21   11.54
  14  -2   7  239.30    8.77
  14   2   7  253.15   12.32
 -14   2  -7  240.01   10.27
 -14   2  -7  243.19   12.20
 -14  -2  -7  230.79   11.70
  14   2   7  213.72   12.23
 -14   2  -7  235.92   10.87
  14   2   8  147.48    9.71
 -14   2  -8  162.33    8.10
 -14  -2  -8  170.65    9.92
  14   2   8  165.88   10.73
 -14   2  -8  145.62    9.69
 -14   2  -8  157.40    8.84
  14   2   9  264.11   13.71
 -14   2  -9  244.19   10.89
 -14   2  -9  274.92   13.93
 -14  -2  -9  259.69   13.13
  14   2   9  263.28   14.58
 -14   2  -9  248.89   12.20
 -14  -2 -10  500.60   20.14
 -14   2 -10  463.53   20.70
 -14   2 -10  467.93   17.13
  14   2  10  473.94   20.61
  14   2  10  478.59   21.87
 -14   2 -10  457.11   18.87
 -14   2 -11  112.54    7.36
  14   2  11  114.34   10.70
 -14   2 -11  116.91    9.77
 -14  -2 -11  139.78    9.95
 -14   2 -11  136.10    9.21
  14   2  11  117.84    9.87
  14   2  12  180.97   12.40
 -14   2 -12  181.93   12.48
 -14  -2 -12  171.78   11.62
  14   2  12  187.36   13.87
 -14   2 -12  195.20   11.88
 -14  -2 -13    3.93    4.75
  14   2  13    9.12    6.07
 -14  -2 -13    2.51    5.50
  14   2  13    4.40    7.00
 -14   2 -13    4.67    5.59
 -14   2 -13    3.43    5.31
 -14   2 -14  134.07   11.34
 -14   2 -14  165.11   12.62
 -14  -2 -14  136.50   10.72
  14   2  14  154.80   13.92
  14   2  14  137.67   12.01
 -14   4  15   71.41    9.39
 -14   4  15   85.52   14.67
  14   4 -15   61.16   11.17
  14   4 -15   73.80    9.52
 -14  -4  15   82.07    9.08
  14  -4 -15   61.85    8.13
 -14   4  14  327.88   25.16
 -14  -4  14  339.50   16.70
 -14   4  14  310.09   17.18
  14   4 -14  262.04   19.84
  14   4 -14  293.88   17.17
  14  -4 -14  312.72   15.49
 -14  -4  13   64.10    7.61
 -14   4  13   81.11   13.44
  14   4 -13   77.26   11.35
 -14   4  13   78.28    8.76
  14  -4 -13   72.49    7.59
 -14   4  12  228.74   18.94
  14   4 -12  204.14   16.69
 -14  -4  12  223.26   12.44
  14  -4 -12  224.88   12.16
  14   4 -11   28.24    7.46
 -14   4  11   53.26    9.87
  14  -4 -11   47.12    5.80
 -14   4  10   77.14   10.08
 -14  -4  10   73.66    6.31
 -14   4  10   79.87    7.19
  14   4 -10   74.33    9.76
  14   4 -10   81.81    7.48
  14   4  -9  757.94   24.07
 -14   4   9  744.46   26.51
 -14  -4   9  757.04   25.50
  14   4  -9  699.82   31.72
 -14   4   9  783.57   31.54
  14   4  -9  756.34   27.01
 -14   4   8  250.10   12.18
 -14   4   8  269.15   15.37
  14   4  -8  268.90   11.41
  14  -4  -8  272.96   10.29
 -14  -4   8  286.53   11.85
  14   4  -8  252.11   15.41
  14   4  -8  270.98   12.74
 -14   4   8  261.35   12.98
 -14   4   7  510.35   19.69
  14   4  -7  526.72   18.80
 -14   4   7  494.18   21.43
  14  -4  -7  518.87   16.70
 -14   4   7  520.98   18.93
  14   4  -7  490.05   21.87
 -14  -4   7  528.71   18.13
  14   4  -7  501.26   19.02
  14  -4  -7  471.93   19.48
  14  -4  -6  105.27    7.55
 -14   4   6  116.39    7.40
  14   4  -6  114.26    7.63
  14  -4  -6  107.65    5.57
 -14   4   6  103.50    6.65
 -14   4   6  117.81    8.44
  14   4  -6  117.69    8.52
 -14  -4   6  110.33    6.28
  14   4  -6  115.78    7.02
  14  -4  -5  132.06    8.11
  14   4  -5  132.22    8.57
  14  -4  -5  144.82    6.47
  14   4  -5  133.11    5.02
 -14   4   5  138.39    8.58
  14   4  -5  136.11    8.60
  14   4  -5  137.32    7.36
  14  -4  -4 1383.31   43.17
  14   4  -4 1331.76   41.86
  14   4  -4 1448.85   44.25
  14  -4  -4 1434.82   40.53
 -14   4   4 1396.94   43.03
  14   4  -4 1370.79   42.76
  14   4  -4 1408.91   41.20
  14  -4  -3  265.86   10.66
  14  -4  -3  265.15   12.28
 -14   4   3  280.43   11.97
  14   4  -3  275.24   13.24
  14   4  -3  279.59   11.45
  14   4  -3  286.80   11.80
  14   4  -3  290.46   10.71
 -14  -4   2 1947.60   53.06
  14   4  -2 1960.55   59.53
  14  -4  -2 1935.71   58.23
 -14  -4   2 2067.77   56.40
 -14   4   2 1959.40   56.83
  14   4  -2 2054.88   57.03
  14   4  -2 1959.15   57.03
 -14   4   2 2101.85   57.45
  14   4  -2 2060.14   55.66
  14   4  -1  760.59   27.39
  14  -4  -1  783.86   24.35
 -14  -4   1  781.99   25.22
 -14  -4   1  802.89   22.19
  14   4  -1  754.71   25.03
  14   4  -1  795.49   22.22
 -14   4   1  773.07   25.15
 -14   4   1  797.10   25.29
  14   4  -1  849.26   25.29
  14   4  -1  856.70   23.72
  14   4   0  485.33   18.86
  14  -4   0  475.40   16.20
 -14  -4   0  486.00   16.93
 -14   4   0  465.23   16.42
  14   4   0  470.23   16.34
  14   4   0  469.84   16.06
  14   4   1   12.86    3.11
 -14  -4  -1   16.29    2.84
  14   4   1   10.33    2.02
  14   4   1   12.04    2.58
  14  -4   1   12.74    2.47
 -14   4  -1   14.17    2.65
 -14  -4  -2  347.59   11.38
  14   4   2  361.01   13.84
 -14  -4  -2  363.27   14.22
 -14   4  -2  330.52   14.29
  14   4   2  340.90   12.30
  14  -4   2  346.38   13.61
 -14   4  -2  332.30   13.35
  14   4   3  845.33   29.31
 -14  -4  -3  831.20   24.14
  14  -4   3  903.90   27.85
 -14  -4  -3  801.13   23.50
  14   4   3  859.77   27.52
 -14  -4  -3  818.90   27.76
 -14   4  -3  843.15   28.41
 -14   4  -3  865.23   27.33
  14   4   3  833.63   25.49
  14   4   4  793.69   28.90
  14   4   4  829.39   25.45
 -14  -4  -4  801.61   27.92
  14   4   4  866.72   27.97
 -14  -4  -4  790.48   23.99
 -14   4  -4  794.42   28.45
  14   4   4  830.96   28.85
 -14   4  -4  831.00   27.56
  14  -4   4  868.20   28.04
 -14  -4  -4  847.17   23.95
  14   4   5  541.42   22.03
 -14   4  -5  549.35   21.60
  14  -4   5  548.14   16.87
 -14  -4  -5  570.71   17.75
 -14  -4  -5  542.49   21.13
  14   4   5  585.79   18.87
 -14   4  -5  569.32   20.97
  14   4   5  548.40   22.23
  14   4   5  614.47   21.60
  14   4   6   56.77    6.39
  14  -4   6   53.49    2.97
  14   4   6   65.01    4.80
 -14   4  -6   64.20    6.39
  14   4   6   52.08    6.56
 -14   4  -6   59.72    6.06
 -14  -4  -6   58.13    4.16
  14   4   6   62.14    6.05
  14   4   7  104.04    7.73
 -14  -4  -7   91.53    5.65
 -14   4  -7   87.34    7.74
  14   4   7  104.26    6.32
  14   4   7   78.48    8.34
 -14   4  -7   98.05    7.66
 -14   4  -8  160.01   10.76
  14   4   8  160.25   10.21
  14   4   8  162.95    8.17
 -14  -4  -8  138.14    9.84
  14   4   8  143.36   11.71
 -14   4  -8  163.65   10.30
 -14   4  -9  217.44   13.29
  14   4   9  198.32   14.42
  14   4   9  228.77   12.53
 -14  -4  -9  223.04   12.84
 -14   4  -9  219.26   12.43
  14   4  10  373.50   17.50
 -14  -4 -10  385.11   18.00
 -14   4 -10  351.05   17.15
  14   4  10  358.33   20.04
 -14   4 -10  360.57   18.33
 -14   4 -11  110.32   10.25
 -14  -4 -11  119.45   10.09
  14   4  11  123.06    9.82
  14   4  11  118.67   12.07
 -14   4 -11  118.97    9.85
 -14   4 -12  199.77   13.57
 -14  -4 -12  178.25   12.74
  14   4  12  190.05   12.67
 -14   4 -12  180.06   12.59
 -14  -4 -13   -5.90    6.34
 -14   4 -13    3.41    6.33
  14   4  13    4.22    6.03
 -14   4 -13   -0.49    6.33
  14   4  13    0.73    7.37
  14   4  14   77.82    9.23
 -14  -4 -14   76.43    9.65
  14   4  14   71.77   11.74
 -14   6  14  161.76   19.92
 -14   6  14  203.33   13.76
  14   6 -14  134.48   17.15
  14   6 -14  171.90   13.85
 -14   6  13   42.36    7.44
 -14   6  13   39.44   12.12
  14   6 -13   37.98   11.31
  14   6 -13   34.89    7.93
 -14   6  12   93.90   14.22
  14   6 -12   69.53   12.25
 -14   6  12   91.44    9.02
  14   6 -12   77.64    8.80
  14  -6 -12   88.33    7.64
 -14  -6  11   36.10    5.35
 -14   6  11   46.54   10.00
  14   6 -11   46.75    9.73
  14   6 -11   43.74    7.18
 -14   6  10   79.32   11.26
  14   6 -10   71.04   10.94
 -14  -6  10   83.97    6.61
  14   6 -10   81.13    8.27
 -14   6   9  492.76   25.70
 -14   6   9  542.16   20.65
  14   6  -9  464.26   25.88
  14   6  -9  507.86   21.58
 -14   6   9  549.21   22.21
 -14   6   8  117.71   11.18
  14   6  -8  135.62    7.48
 -14  -6   8  149.16    7.67
 -14   6   8  126.52    8.51
  14   6  -8  130.83   11.87
  14   6  -8  128.12    9.10
 -14   6   8  140.58    9.62
 -14   6   7  440.38   18.58
  14   6  -7  449.51   16.73
 -14  -6   7  472.74   15.92
  14  -6  -7  433.69   14.21
 -14   6   7  437.04   21.27
 -14   6   7  429.29   17.11
  14   6  -7  420.58   21.30
  14   6  -7  449.30   18.30
  14   6  -6   38.93    4.87
  14   6  -6   48.84    6.52
 -14   6   6   36.76    5.00
  14  -6  -6   34.74    3.19
 -14  -6   6   39.72    3.69
 -14   6   6   32.68    5.91
 -14   6   6   30.42    4.15
  14   6  -6   40.77    4.97
  14   6  -5  133.34    8.38
  14  -6  -5  113.83    8.83
 -14   6   5  127.49    8.30
  14  -6  -5  126.97    6.10
 -14   6   5  131.03    9.58
 -14   6   5  129.40    7.24
  14   6  -5  128.87    9.51
 -14  -6   5  118.75    5.99
  14   6  -5  129.18    7.80
  14   6  -4  429.00   17.78
  14  -6  -4  430.45   18.93
  14  -6  -4  453.60   15.31
  14   6  -4  415.45   18.47
 -14   6   4  430.39   18.76
  14   6  -4  438.97   16.35
  14   6  -3  214.40   11.55
  14  -6  -3  205.38   11.87
 -14   6   3  207.10   10.36
 -14   6   3  208.49   11.35
  14   6  -3  200.04   11.18
  14  -6  -3  209.18    9.29
  14   6  -3  204.68    9.31
  14   6  -2  879.51   29.57
 -14  -6   2  894.23   26.01
  14   6  -2  754.73   22.28
 -14   6   2  873.91   28.30
  14   6  -2  832.16   28.12
 -14   6   2  864.51   27.51
 -14   6   2  854.38   28.38
  14   6  -2  840.85   25.22
  14   6  -1  456.63   19.35
 -14   6   1  462.86   17.32
 -14  -6   1  458.46   16.42
 -14   6   1  439.66   17.80
  14   6  -1  462.73   17.85
  14   6  -1  421.74   14.40
  14   6   0  227.05   12.85
  14  -6   0  241.90    9.35
  14   6   0  222.29   11.12
 -14  -6   0  223.69   10.59
 -14   6   0  223.30   10.94
 -14   6   0  231.77   11.53
  14   6   1   46.11    5.90
 -14   6  -1   40.75    4.99
  14   6   1   37.10    3.76
 -14   6  -1   39.24    4.99
 -14   6  -1   52.21    5.08
  14   6   1   37.89    4.64
 -14  -6  -1   45.27    4.70
  14  -6   1   46.74    4.05
  14   6   2  116.66    9.35
 -14  -6  -2  133.04    8.35
  14  -6   2  139.80    7.61
  14   6   2  123.24    7.94
 -14   6  -2  135.34    8.75
  14   6   2  122.11    8.95
 -14   6  -2  145.36    9.18
  14   6   2  134.59    6.59
 -14  -6  -3  719.27   21.50
 -14   6  -3  615.11   24.61
  14   6   3  637.16   20.40
 -14  -6  -3  624.83   23.73
 -14   6  -3  646.59   24.36
  14   6   3  608.77   25.03
  14  -6   3  656.46   22.95
 -14  -6  -4  532.29   17.51
 -14   6  -4  514.66   21.63
  14   6   4  538.16   19.41
  14   6   4  519.34   16.54
  14  -6   4  524.81   19.76
 -14   6  -4  531.27   21.46
  14   6   4  465.55   21.83
 -14  -6  -4  511.98   20.67
 -14  -6  -5  361.82   12.76
  14  -6   5  378.70   15.75
  14   6   5  366.00   15.20
  14   6   5  334.49   11.28
 -14  -6  -5  356.30   16.12
 -14   6  -5  350.13   17.14
  14   6   5  329.48   17.57
  14   6   5  327.41   17.82
 -14   6  -5  354.26   16.80
  14   6   6   62.08    6.22
 -14  -6  -6   36.91    5.75
 -14   6  -6   52.84    6.97
  14   6   6   51.70    7.88
 -14  -6  -7   91.22    8.41
  14   6   7  118.23    8.66
  14   6   7  111.74   10.82
 -14   6  -7  102.79    9.29
  14   6   8  129.29    9.40
 -14  -6  -8  105.68    9.19
 -14   6  -8  118.77   10.21
  14   6   8   96.17   11.04
  14   6   9  172.24   11.19
 -14   6  -9  177.10   12.62
  14   6  10  183.13   15.85
 -14   6 -10  207.00   13.82
  14   6  10  206.04   12.58
 -14  -6 -11   60.06    8.33
  14   6  11   48.12    9.96
 -14   6 -11   52.74    8.62
  14   6  11   59.32    7.82
 -14   6 -12   96.49   10.77
  14   6  12  100.89   13.12
 -14  -6 -12  103.90   10.46
 -14   6 -12  100.56   10.73
  14   6  13   -5.74    8.88
 -14   8  13    9.61    6.59
 -14   8  13   15.17   12.08
  14   8 -13   11.00    9.54
  14   8 -13   16.89    7.39
 -14   8  12   34.22    7.07
  14   8 -12   18.03   10.21
  14   8 -12   23.83    7.36
 -14   8  11   14.48    5.65
 -14   8  11   19.60    9.97
  14   8 -11    9.03    8.65
  14   8 -11   15.02    7.04
  14   8 -10   47.56   10.62
 -14   8  10   58.11   11.08
 -14   8  10   67.25    7.47
  14   8 -10   62.40    8.38
  14  -8  -9  344.43   18.35
 -14   8   9  334.84   21.87
  14   8  -9  316.41   22.18
  14   8  -9  332.39   17.67
 -14   8   9  352.91   16.00
  14   8  -8   83.59   10.98
 -14   8   8   91.90   11.05
  14   8  -8   91.93    8.78
 -14   8   8   91.31    8.72
 -14   8   7  257.03   16.87
  14   8  -7  232.20   16.97
  14   8  -7  253.01   14.16
 -14   8   7  273.93   14.14
  14   8  -6   11.45    4.38
 -14   8   6   18.52    4.94
  14   8  -6   13.44    6.01
 -14   8   6   17.57    6.01
 -14   8   6   14.72    3.71
  14   8  -6   11.91    4.25
  14   8  -5   62.89    6.61
 -14   8   5   64.63    8.35
 -14   8   5   66.14    6.74
  14   8  -5   65.78    5.35
  14   8  -5   71.60    8.31
 -14   8   5   72.48    5.40
  14   8  -5   64.68    6.61
  14   8  -4  215.94   12.08
  14  -8  -4  192.94   13.56
 -14   8   4  217.06   11.70
  14   8  -4  198.11    8.33
  14  -8  -4  217.64    9.28
  14   8  -4  192.21   13.11
 -14   8   4  233.95    9.65
 -14   8   4  181.71   13.06
  14   8  -4  196.15   11.08
  14   8  -3  153.20   10.69
  14  -8  -3  159.34   11.93
 -14   8   3  159.75   11.10
  14   8  -3  173.62   11.70
 -14   8   3  162.71   11.64
 -14   8   3  180.85    7.97
  14   8  -3  156.81    8.94
  14   8  -2  455.10   20.39
 -14   8   2  450.32   18.42
 -14  -8   2  442.10   16.56
 -14   8   2  462.53   20.17
  14   8  -2  430.84   20.00
 -14   8   2  476.72   15.56
  14   8  -1  210.25   13.08
 -14   8   1  207.20   11.24
 -14  -8   1  191.41    9.92
 -14   8   1  186.97   12.07
  14   8  -1  219.63   12.55
  14   8   0  176.75   12.21
 -14   8   0  172.31   10.05
 -14  -8   0  166.31    9.46
  14   8   0  180.16   11.17
 -14   8   0  163.37   11.19
  14   8   1   45.26    7.04
 -14   8  -1   59.41    6.10
 -14  -8  -1   41.83    5.27
  14   8   1   43.15    6.00
 -14   8  -1   46.71    6.41
  14   8   2   80.35    8.97
 -14  -8  -2   86.01    7.52
 -14   8  -2   92.54    8.24
 -14   8  -2  102.04    8.04
  14   8   2  101.67    8.29
 -14   8  -2  110.03    9.34
  14  -8   2  100.46    6.42
 -14  -8  -3  426.52   16.48
 -14   8  -3  395.88   19.43
 -14   8  -3  363.76   18.57
  14  -8   3  423.81   16.36
 -14   8  -3  396.75   17.96
 -14  -8  -3  374.43   17.74
  14   8   3  390.44   20.36
 -14  -8  -4  236.24   11.06
 -14   8  -4  221.94   14.00
 -14  -8  -4  219.49   13.00
 -14   8  -4  229.96   13.14
 -14   8  -4  216.08   14.16
  14   8   4  206.42   14.78
  14  -8   4  231.04   11.67
 -14  -8  -5  255.49   11.17
 -14   8  -5  221.14   14.39
  14   8   5  248.64   16.28
 -14   8  -5  221.46   14.60
 -14  -8  -5  200.68   12.91
  14  -8   5  215.31   11.96
 -14  -8  -6   53.04    5.28
 -14  -8  -6   55.74    7.19
  14  -8   6   42.59    6.23
 -14   8  -6   45.38    8.19
  14   8   6   44.65    8.62
 -14   8  -6   45.97    7.70
  14  -8   7   94.44    8.49
 -14   8  -7  107.84   10.62
 -14  -8  -7   96.33    9.29
 -14   8  -7   91.83   10.38
  14   8   7   95.53   11.60
 -14   8  -8   55.54    8.51
  14  -8   8   55.07    7.18
 -14  -8  -8   47.89    7.75
 -14   8  -8   66.91    9.79
  14   8   8   43.52    9.40
 -14   8  -9   55.79    9.21
 -14  -8  -9   88.07    9.56
 -14   8  -9   74.11   10.17
  14  -8   9   88.62    8.97
  14   8   9   82.14   12.20
 -14  -8 -10  113.73   10.89
 -14   8 -10  136.48   12.46
  14  -8  10  124.91   10.75
  14   8  10  113.56   14.09
 -14   8 -10  135.77   12.89
  14  -8  11   34.32    7.54
 -14   8 -11   25.55    8.28
 -14  -8 -11   35.39    8.09
 -14   8 -11   30.62    8.23
  14   8  11   23.28    9.91
  14  10 -11    9.77    9.87
 -14  10  11   14.21   10.19
 -14  10  10   15.08    9.32
  14 -10 -10   16.32    7.73
  14  10 -10   29.10   10.51
  14 -10  -9  149.84   13.31
  14  10  -9  144.46   16.81
 -14  10   9  143.06   16.01
  14 -10  -8   51.34    9.05
  14  10  -8   60.29   11.14
 -14  10   8   41.93   10.18
  14  10  -7   88.15   12.51
 -14  10   7  111.29   13.08
 -14  10   7  120.59   10.20
 -14  10   6   10.94    5.42
  14  10  -6   12.49    7.50
 -14  10   6   -0.75    6.82
 -14  10   5   65.32    7.32
  14  10  -5   66.58    9.90
 -14  10   5   63.95    9.38
 -14  10   4  196.17   11.97
  14  10  -4  190.62   14.94
 -14  10   4  187.20   14.81
 -14  10   3   87.48    7.98
  14 -10  -3   85.74   10.47
  14  10  -3   73.83    9.93
 -14  10   2  231.75   15.48
  14  10  -2  267.98   16.57
 -14  10   1  107.76   10.89
  14  10  -1  116.60   10.82
 -14  10   0  147.77   10.03
 -14 -10   0  132.40    8.96
 -14  10   0  121.11   11.46
  14  10   0  133.84   11.48
 -14 -10  -1   12.49    4.25
 -14  10  -1    9.03    6.02
 -14  10  -1   13.86    4.77
  14  10   1    7.45    5.55
 -14 -10  -2   47.87    6.48
 -14  10  -2   61.05    7.11
  14  10   2   41.56    7.32
 -14  10  -2   42.90    7.99
 -14 -10  -3  137.22    9.90
 -14  10  -3  134.33   10.34
 -14 -10  -3  142.54   10.71
 -14  10  -3  148.82   12.96
 -14 -10  -3  146.54   12.19
 -14  10  -4  112.11   12.04
 -14 -10  -4  114.19    8.62
 -14 -10  -4   84.64    9.24
 -14  10  -4   87.19    8.97
 -14  10  -4   80.76   10.02
 -14 -10  -4   91.95    9.76
 -14 -10  -5  151.00   12.02
 -14  10  -5  128.58   12.35
 -14  10  -5  163.59   12.23
 -14  10  -5  156.13   14.30
  14  10   5  143.57   14.73
 -14  10  -6    3.85    6.05
 -14 -10  -6   11.14    6.36
 -14  10  -6    2.79    5.24
 -14  10  -6   12.99    7.75
  14  10   6    6.89    7.24
 -14  10  -7   36.87    8.46
 -14 -10  -7   34.55    7.83
 -14  10  -7   38.82    7.73
 -14  10  -7   37.45    9.36
  14  10   7   41.54   10.40
 -14  10  -8   26.67    8.10
 -14 -10  -8   32.88    8.08
 -14  10  -8   17.76    8.85
  14  10   8   20.29    9.29
 -14  10  -8   24.25    7.66
 -14 -10  -9   53.09    9.34
 -14  10  -9   47.09    8.95
 -14  10  -9   41.86    9.83
  14  10   9   47.94   11.45
  14 -12  -7   46.36   10.02
  14  12  -7   31.60   10.88
 -14  12   7   25.78   10.40
 -14  12   6   -4.11    6.31
  14  12  -6   -0.90    8.90
 -14  12   5   21.35    6.61
  14  12  -5   24.42    9.59
  14  12  -4   66.63   11.67
 -14  12   4   95.15    9.43
  14  12  -3   14.26    8.41
 -14  12   3   29.52    6.47
  14 -12  -3   22.61    8.99
 -14  12   2  129.07   14.07
  14  12  -2  129.29   14.22
 -14  12   1   29.01    6.64
 -14  12   1   13.15    7.68
  14  12  -1   17.69    8.10
 -14 -12   1    8.21    8.36
  14  12   0   57.31    9.67
 -14  12   0   51.68    9.79
 -14 -12   0   35.77   10.12
  14  12   1   12.67    7.44
 -14  12  -1    2.17    7.31
 -14 -12  -1   -2.55    7.86
  14  12   2   59.63    9.57
 -14  12  -2   46.59    9.96
 -14 -12  -2   47.29   10.02
 -14  12  -3   66.04   11.70
 -14  12  -4   34.93    9.89
 -14 -12  -4   37.87    7.95
 -14  12  -5   52.27   10.89
 -14 -12  -5   57.69    9.26
 -14 -12  -6    1.76    6.69
 -14  12  -6    3.20    8.79
 -15  -1  16   60.80    9.10
 -15   1  16   65.74    9.37
 -15   1  16   50.83   11.15
  15   1 -16   49.70    9.36
  15   1 -16   60.64    8.56
  15  -1 -16   72.31    8.93
 -15  -1  15   55.75    8.28
 -15   1  15   50.72    8.03
 -15   1  15   50.58   10.60
  15   1 -15   43.99    8.49
  15   1 -15   63.80    8.27
  15  -1 -15   59.35    8.30
 -15  -1  14  227.64   14.56
 -15   1  14  269.88   15.41
 -15   1  14  265.45   18.56
  15   1 -14  240.19   14.31
  15  -1 -14  251.72   14.17
 -15   1  13  378.36   21.88
  15   1 -13  378.86   17.84
  15  -1 -13  382.83   17.67
  15   1 -12  314.63   15.41
  15  -1 -12  309.71   15.08
 -15  -1  11  176.29   10.67
 -15   1  11  189.92   11.13
  15   1 -11  170.99   10.61
  15  -1 -11  201.84   11.06
 -15  -1  10    9.53    3.61
 -15   1  10   11.69    3.70
  15   1 -10    7.43    3.62
  15  -1 -10    8.58    3.49
 -15   1   9  291.43   13.74
  15   1  -9  296.37   13.80
  15  -1  -8  672.11   22.41
 -15  -1   8  677.34   23.35
 -15   1   8  676.41   23.46
 -15   1   8  657.36   23.32
  15   1  -8  643.62   23.08
  15  -1  -7 1437.43   42.45
  15   1  -7 1451.24   43.35
 -15   1   7 1426.27   43.54
 -15  -1   7 1400.40   43.28
 -15   1   7 1456.60   43.53
 -15   1   6 1158.67   34.59
  15   1  -6 1097.80   34.19
  15  -1  -6 1155.45   33.77
 -15  -1   6 1061.09   33.33
 -15  -1   5 1084.40   31.58
 -15   1   5 1066.28   32.47
  15   1  -5 1041.91   32.26
  15  -1  -5 1029.25   31.71
  15   1  -4  625.59   20.68
  15  -1  -4  634.24   20.39
 -15   1   4  643.06   20.15
 -15   1   3  244.36    9.68
  15   1  -3  238.47    9.63
 -15  -1   3  226.57    8.80
 -15   1   3  238.70    8.60
  15   1  -3  231.21    8.65
  15  -1  -3  250.15    9.64
  15  -1  -2  939.35   28.78
 -15  -1   2 1036.73   27.79
  15  -1  -2 1010.24   27.75
 -15  -1   2  979.09   28.88
 -15   1   2  971.70   29.73
  15  -1  -2 1001.86   29.99
 -15   1   2 1001.25   27.92
  15   1  -2  960.95   27.80
  15   1  -2  934.51   29.70
 -15   1   1 1578.39   44.02
  15  -1  -1 1412.38   42.23
 -15  -1   1 1546.61   41.15
  15  -1  -1 1572.51   44.34
  15   1  -1 1474.05   41.02
 -15  -1   1 1583.73   41.00
  15  -1  -1 1491.19   40.94
 -15   1   1 1507.01   40.93
  15  -1   0 2379.55   67.65
  15   1   0 2485.32   70.32
 -15  -1   0 2555.42   70.05
  15  -1   0 2577.75   70.29
  15   1   0 2597.90   70.00
 -15   1  -1  747.20   23.31
  15   1   1  711.19   23.39
 -15  -1  -1  690.07   21.97
 -15   1  -1  715.64   19.62
 -15  -1  -1  696.60   22.89
  15   1   1  735.18   23.00
  15  -1   1  696.36   19.88
 -15  -1  -1  724.45   19.65
  15  -1   1  752.33   23.64
  15  -1   2   76.17    5.28
  15   1   2   68.93    4.99
  15   1   2   63.16    3.47
  15   1   2   66.07    4.69
 -15  -1  -2   64.46    4.18
 -15   1  -2   65.98    4.80
 -15  -1  -2   70.16    3.18
 -15   1  -2   72.67    3.24
  15   1   3  340.88   12.36
  15   1   3  329.95   13.42
  15  -1   3  348.91   12.57
 -15  -1  -3  349.29   12.86
 -15   1  -3  350.29   13.79
 -15   1  -3  354.41   13.33
 -15  -1  -3  353.97   11.58
  15  -1   3  365.42   14.19
 -15   1  -3  384.61   11.79
 -15   1  -4  843.38   27.46
  15  -1   4  873.87   27.97
  15   1   4  793.10   26.80
 -15   1  -4  802.47   26.44
  15  -1   4  819.71   25.60
  15   1   4  793.77   26.16
 -15  -1  -4  853.47   27.10
 -15  -1  -4  863.47   26.46
 -15   1  -4  881.88   25.23
  15   1   5 1252.05   39.18
  15  -1   5 1248.83   37.50
  15   1   5 1253.41   36.37
 -15   1  -5 1324.43   40.09
 -15   1  -5 1268.34   38.64
 -15  -1  -5 1286.66   39.43
  15  -1   5 1212.59   40.15
 -15  -1  -5 1366.81   39.05
  15   1   5 1281.71   40.39
 -15   1  -5 1340.14   37.62
 -15  -1  -5 1299.35   35.83
 -15  -1  -6  416.66   16.63
  15   1   6  444.35   17.61
  15   1   6  416.11   16.16
  15  -1   6  418.44   14.74
 -15   1  -6  412.60   15.70
 -15   1  -6  449.85   17.24
  15   1   6  415.02   16.62
 -15   1  -6  424.18   15.00
 -15  -1  -6  450.62   16.31
  15  -1   6  417.84   17.32
  15   1   7  614.98   21.58
  15  -1   7  591.61   19.77
  15  -1   7  656.17   23.61
  15   1   7  613.93   23.15
 -15   1  -7  633.10   22.94
 -15  -1  -7  645.63   21.96
  15   1   7  572.43   22.29
 -15   1  -7  607.89   21.06
 -15   1  -7  623.42   20.68
 -15  -1  -7  602.79   22.18
 -15   1  -8   87.65    7.29
 -15   1  -8   96.47    6.52
 -15  -1  -8   87.37    6.93
  15   1   8   88.51    7.64
  15   1   8   87.35    7.50
 -15  -1  -8   90.21    6.70
 -15   1  -8   82.31    6.03
 -15  -1  -9    3.75    3.48
 -15   1  -9    3.11    3.58
 -15  -1  -9    1.32    3.29
 -15   1  -9    4.29    3.15
  15   1   9    1.28    3.81
  15   1   9    0.84    4.07
 -15   1  -9   -0.56    3.24
  15   1  10  346.76   16.86
 -15   1 -10  337.97   14.24
  15   1  10  349.21   16.92
 -15   1 -10  320.09   15.92
 -15  -1 -10  347.46   15.57
 -15  -1 -10  335.37   15.43
 -15   1 -10  329.93   14.60
 -15   1 -11  151.55    9.05
 -15   1 -11  166.32   11.20
 -15  -1 -11  156.28   10.30
  15   1  11  150.08   11.24
 -15  -1 -11  148.00   10.17
  15   1  11  143.92   11.24
 -15   1 -11  170.04   10.07
 -15  -1 -12  219.94   12.27
  15  -1  12  219.96   14.56
 -15   1 -12  209.01   13.44
  15   1  12  205.02   13.93
 -15  -1 -12  209.50   12.58
 -15   1 -12  226.24   11.10
  15   1  12  211.79   14.10
 -15   1 -12  211.24   12.37
  15   1  13   80.52    9.61
 -15   1 -13   88.48    9.38
 -15  -1 -13   75.62    8.23
 -15  -1 -13   86.67    8.70
  15   1  13   86.78    9.98
 -15   1 -13   90.53    8.66
  15  -1  13   74.66    9.74
  15  -1  14   50.45    8.99
  15   1  14   53.15    8.75
 -15   1 -14   42.61    8.22
 -15  -1 -14   50.55    7.64
  15  -1  14   46.17    8.87
  15   1  14   44.07    8.91
 -15  -1 -14   45.25    7.03
 -15  -3  16   93.41   10.05
  15  -3 -16   72.88    9.22
 -15  -3  15   65.59    8.46
 -15   3  15   72.65   13.46
  15   3 -15   55.94   10.07
  15   3 -15   75.77    9.32
  15  -3 -15   75.48    8.63
 -15  -3  14  148.55   11.35
 -15   3  14  162.90   16.81
  15   3 -14  143.41   14.04
 -15   3  14  136.44   11.58
  15   3 -14  160.87   11.92
  15  -3 -14  154.53   11.03
 -15   3  13  282.78   20.74
  15   3 -13  246.27   17.68
 -15  -3  13  287.34   15.12
 -15   3  13  269.23   15.29
  15   3 -13  254.58   14.94
  15  -3 -13  268.36   14.29
 -15   3  12  367.12   23.47
  15   3 -12  337.17   20.69
  15  -3 -12  400.30   17.25
  15   3 -12  379.91   18.07
 -15   3  11  181.53   14.79
 -15   3  11  165.39   10.52
  15   3 -11  136.89   12.41
  15  -3 -11  163.66   10.11
  15   3 -10    8.14    2.99
 -15   3  10   15.32    5.94
  15   3 -10    5.97    4.80
 -15  -3  10   12.35    3.94
 -15   3  10    5.27    3.85
  15   3  -9  205.64    9.94
 -15   3   9  231.28   14.16
 -15  -3   9  216.27   10.64
 -15   3   9  195.96   10.83
  15   3  -9  198.41   13.79
 -15   3   9  203.31   11.42
  15  -3  -8  888.49   27.61
  15   3  -8  974.06   30.04
 -15   3   8  877.00   32.61
 -15  -3   8  890.65   29.26
  15   3  -8  881.85   33.40
 -15   3   8  872.70   29.77
  15   3  -8  877.21   29.79
 -15   3   8  879.09   30.41
 -15   3   7  700.03   24.46
  15   3  -7  779.55   25.69
  15  -3  -7  691.92   22.18
 -15   3   7  681.91   25.76
  15   3  -7  685.09   26.40
 -15   3   7  678.49   23.79
 -15  -3   7  669.01   23.17
  15   3  -7  692.74   23.90
  15  -3  -6  622.37   20.57
 -15   3   6  636.62   22.71
 -15   3   6  666.67   23.68
  15   3  -6  654.60   23.94
  15   3  -6  624.80   21.95
  15  -3  -5  470.22   18.06
  15   3  -5  507.04   18.00
 -15   3   5  477.31   17.96
  15   3  -5  550.23   20.89
  15  -3  -5  501.64   16.55
 -15   3   5  522.48   18.78
  15   3  -5  463.41   18.33
  15   3  -5  490.12   17.50
  15  -3  -4  471.49   17.95
  15   3  -4  528.69   21.00
 -15   3   4  480.61   17.80
  15  -3  -4  516.26   16.94
 -15   3   4  509.87   18.05
  15   3  -4  491.05   17.80
 -15  -3   4  519.03   15.47
  15  -3  -3  420.80   15.91
 -15  -3   3  435.59   13.18
  15   3  -3  406.10   17.90
 -15   3   3  447.52   15.80
  15  -3  -3  426.71   15.11
 -15   3   3  440.36   15.46
  15   3  -3  425.07   15.13
 -15  -3   2 1274.17   34.78
  15  -3  -2 1185.92   37.58
  15   3  -2 1202.36   39.71
 -15   3   2 1213.52   37.52
  15   3  -2 1297.28   37.36
  15  -3  -2 1255.27   37.37
  15   3  -2 1245.50   36.46
 -15   3   2 1251.31   36.60
 -15   3   1 1228.17   37.64
  15   3  -1 1173.56   39.35
  15  -3  -1 1236.31   36.98
  15   3  -1 1267.91   34.98
 -15  -3   1 1263.10   37.48
 -15   3   1 1251.01   36.18
  15   3  -1 1288.53   37.25
 -15  -3   1 1274.00   35.17
  15   3  -1 1255.23   36.27
 -15   3   1 1258.79   36.34
  15   3   0 1848.97   57.24
  15   3   0 1965.64   55.03
  15  -3   0 1975.51   55.44
 -15  -3   0 1897.41   55.57
 -15   3   0 1941.25   54.12
  15   3   0 1930.83   53.91
  15   3   0 1931.09   52.69
  15   3   1  510.78   17.13
 -15   3  -1  462.37   17.30
  15   3   1  466.92   15.87
  15   3   1  451.50   14.84
 -15  -3  -1  465.60   16.72
 -15   3  -1  471.33   15.36
  15   3   1  425.51   15.56
  15  -3   1  467.15   16.75
 -15  -3  -2  155.75    5.04
 -15   3  -2  144.79    8.24
 -15  -3  -2  147.86    7.91
  15   3   2  165.40    8.36
  15  -3   2  153.73    8.06
  15   3   2  154.61    7.29
 -15   3  -2  152.57    7.00
  15   3   2  143.37    7.39
  15   3   3  175.94    9.77
 -15  -3  -3  166.14    8.79
 -15  -3  -3  170.11    6.88
 -15   3  -3  168.26    9.24
  15   3   3  172.44    8.10
  15   3   3  184.98    9.29
  15   3   3  176.74    8.74
 -15   3  -3  190.62    8.24
  15   3   3  170.45    6.22
  15  -3   3  179.62    9.12
  15   3   4  282.63   13.25
  15  -3   4  274.14   10.00
 -15   3  -4  282.26   12.88
 -15  -3  -4  279.46   10.34
 -15  -3  -4  305.65   12.85
  15  -3   4  290.38   12.74
  15   3   4  305.17   11.68
 -15   3  -4  315.36   11.97
  15   3   4  295.05   12.94
  15   3   4  254.97    9.27
  15   3   5  826.65   29.00
  15   3   5  881.03   29.17
  15  -3   5  790.62   24.64
 -15   3  -5  837.01   29.00
 -15  -3  -5  833.06   25.76
  15   3   5  920.56   27.36
  15   3   5  778.19   28.62
 -15   3  -5  877.18   27.53
  15  -3   5  864.85   28.74
  15   3   6  562.27   22.04
  15  -3   6  554.83   17.74
  15   3   6  632.10   22.51
 -15  -3  -6  583.44   19.43
  15   3   6  655.71   20.76
 -15   3  -6  566.50   22.32
  15   3   6  544.96   22.57
 -15   3  -6  604.25   21.05
  15   3   7  299.17   14.24
  15  -3   7  284.25    9.69
 -15  -3  -7  302.77   12.21
 -15   3  -7  293.09   14.49
 -15  -3  -7  296.81   14.19
  15   3   7  292.72   14.10
  15   3   7  337.14   12.72
  15   3   7  292.27   15.15
 -15   3  -7  287.83   13.13
 -15   3  -8  215.86   12.12
 -15  -3  -8  185.20    9.55
 -15  -3  -8  212.48   11.85
  15   3   8  224.11    9.81
  15   3   8  179.18   12.16
  15   3   8  202.79   11.71
 -15   3  -8  207.00   10.96
 -15   3  -9   27.99    5.63
 -15  -3  -9   19.97    3.92
 -15  -3  -9   21.34    5.05
  15   3   9   18.23    5.17
 -15   3  -9   18.41    3.27
  15   3   9   17.96    3.68
 -15   3  -9   17.67    4.67
  15   3   9   28.84    6.19
 -15   3 -10  261.18   10.83
 -15  -3 -10  271.77   14.32
 -15   3 -10  256.09   14.73
 -15  -3 -10  253.55   12.26
  15   3  10  272.66   16.18
 -15   3 -10  267.33   13.67
  15   3  10  265.82   14.41
  15   3  11  163.31   11.31
 -15   3 -11  148.90   11.53
 -15  -3 -11  143.19    9.28
 -15  -3 -11  158.11   11.12
  15   3  11  143.92   12.36
 -15   3 -11  141.59   10.24
 -15   3 -12  287.63   16.70
 -15  -3 -12  306.46   15.93
  15   3  12  298.47   18.25
  15   3  12  283.74   15.84
 -15   3 -12  285.13   15.36
 -15   3 -13   93.23    9.58
  15  -3  13   98.19   10.81
 -15   3 -13  100.36   10.68
  15   3  13  108.90   10.32
 -15  -3 -13  114.68   10.23
  15   3  13  100.24   11.67
 -15  -3 -14   43.27    7.80
  15   3  14   26.51    7.49
  15   3  14   42.64    9.69
 -15   5  15   57.63    9.11
 -15   5  15   22.31   12.50
  15   5 -15   28.17    9.98
 -15   5  14  114.00   16.19
 -15  -5  14  123.70   10.18
 -15   5  14  106.79   10.44
  15   5 -14  104.12   14.07
  15  -5 -14  108.68    9.34
 -15   5  13  262.67   22.24
 -15  -5  13  281.06   14.65
  15   5 -13  261.20   20.56
 -15   5  13  289.08   15.97
  15   5 -13  288.68   16.65
  15  -5 -13  267.73   14.07
 -15  -5  12  193.69   11.45
 -15   5  12  197.93   18.20
  15   5 -12  172.78   16.24
  15   5 -12  198.82   13.13
  15  -5 -12  167.53   11.05
 -15   5  11  181.38   15.85
  15   5 -11  162.46   11.34
 -15   5  10    7.51    5.92
  15   5 -10   14.68    6.75
 -15   5  10    7.40    4.07
  15   5 -10    7.30    4.50
 -15   5   9  138.46   12.11
 -15  -5   9  127.97    7.88
 -15   5   9  147.15    9.31
  15   5  -9  131.84   12.16
  15   5  -9  130.43    9.25
  15   5  -8  617.62   21.41
  15  -5  -8  646.84   19.91
 -15   5   8  611.99   26.89
 -15  -5   8  635.72   21.63
 -15   5   8  628.95   23.00
  15   5  -8  619.24   27.48
  15   5  -8  634.53   23.75
  15  -5  -7  483.40   20.36
  15   5  -7  511.16   18.68
 -15   5   7  514.20   19.13
  15  -5  -7  503.14   16.54
 -15   5   7  496.03   22.07
  15   5  -7  494.19   22.29
 -15  -5   7  509.91   17.79
  15   5  -7  517.25   19.62
  15  -5  -6  473.18   19.54
  15   5  -6  465.53   18.38
 -15  -5   6  474.23   16.63
  15  -5  -6  493.21   15.95
 -15   5   6  478.64   20.41
  15   5  -6  463.20   20.29
 -15   5   6  479.10   17.83
  15   5  -6  482.70   18.21
  15  -5  -5  320.49   15.31
  15   5  -5  339.73   15.16
  15  -5  -5  351.69   12.47
 -15   5   5  344.97   15.72
  15   5  -5  340.78   15.78
  15   5  -5  351.40   13.96
  15  -5  -4   78.90    6.58
  15   5  -4   71.33    6.55
  15  -5  -4   72.58    4.80
 -15   5   4   72.20    6.30
  15   5  -4   62.54    5.97
  15   5  -4   73.30    5.18
  15   5  -3  312.16   14.78
  15  -5  -3  279.88   13.78
[truncated: 2,238,428 more chars]
