# Supplementary material for: Crystal structures of (η4-cyclo­octa-1,5-diene)bis(1,3-di­methyl­imidazol-2-yl­idene)iridium(I) iodide and (η4-cyclo­octa-1,5-diene)bis­(1,3-di­ethyl­imidazol-2-yl­idene)iridium(I) iodide
Source: Acta Crystallogr E Crystallogr Commun. 2020 Apr 3;76(Pt 5):611–4. doi: 10.1107/S2056989020004235 (PMC7199247; doi:10.1107/S2056989020004235)
Supplement: Supplementary file 2 [file e-76-00611-1sup2.hkl]

data_1                                                                          
_shelx_title ' cmdx044abs2_a.res in C2/m'                                       
_shelx_refln_list_code          4                                               
_shelx_F_calc_maximum      498.35                                               
_exptl_crystal_F_000      1176.00                                               
_reflns_d_resolution_high  0.5742                                               
                                                                                
loop_                                                                           
 _space_group_symop_operation_xyz                                               
 'x, y, z'                                                                      
 '-x, y, -z'                                                                    
 'x+1/2, y+1/2, z'                                                              
 '-x+1/2, y+1/2, -z'                                                            
 '-x, -y, -z'                                                                   
 'x, -y, z'                                                                     
 '-x+1/2, -y+1/2, -z'                                                           
 'x+1/2, -y+1/2, z'                                                             
                                                                                
_cell_length_a    26.6519                                                       
_cell_length_b     8.3070                                                       
_cell_length_c     9.7852                                                       
_cell_angle_alpha  90.000                                                       
_cell_angle_beta  100.241                                                       
_cell_angle_gamma  90.000                                                       
                                                                                
_shelx_F_squared_multiplier     1.000                                           
                                                                                
loop_                                                                           
 _refln_index_h                                                                 
 _refln_index_k                                                                 
 _refln_index_l                                                                 
 _refln_F_squared_calc                                                          
 _refln_F_squared_meas                                                          
 _refln_F_squared_sigma                                                         
 _refln_observed_status                                                         
   4   0   0     184047.28     191432.84      2936.57 o                         
   6   0   0      10385.02      12671.26       300.91 o                         
   8   0   0      76583.12      87330.90      1573.21 o                         
  10   0   0      43560.25      47158.19       928.74 o                         
  12   0   0       7474.46       8481.97       306.51 o                         
  14   0   0      43471.38      45676.54      1318.54 o                         
  16   0   0      34177.49      34875.10      1048.92 o                         
  18   0   0      48297.02      50264.72      1473.70 o                         
  20   0   0      43879.28      46395.61      1391.51 o                         
  22   0   0      30275.86      33282.60      1061.13 o                         
  24   0   0      45098.99      42645.32      1293.32 o                         
  26   0   0       9223.27       8815.88       389.51 o                         
  28   0   0      20144.59      18172.96       497.14 o                         
  30   0   0        244.62        144.55        59.80 o                         
  32   0   0       7823.76       7607.38       226.02 o                         
  34   0   0       1953.02       1858.90       119.72 o                         
  36   0   0       1992.28       1819.33       129.61 o                         
  38   0   0       8861.63       9558.85       282.14 o                         
  40   0   0         84.67         87.83        90.59 o                         
  42   0   0       6101.45       7157.81       313.89 o                         
  44   0   0        294.84        267.79       109.53 o                         
   3   1   0      82474.25      86840.97       731.40 o                         
   5   1   0      32415.87      35410.15       254.58 o                         
   7   1   0     157202.48     163942.81      1130.47 o                         
   9   1   0      22108.48      22397.06       231.79 o                         
  11   1   0     186950.25     194602.27      1883.00 o                         
  13   1   0      40829.57      43256.75       724.81 o                         
  15   1   0      69350.77      68348.84       939.67 o                         
  17   1   0      27452.90      28587.90       650.91 o                         
  19   1   0      14588.90      14597.38       223.76 o                         
  21   1   0      10170.19      10889.56       250.88 o                         
  23   1   0       2408.00       2330.23       162.28 o                         
  25   1   0      10029.68      10378.78       257.68 o                         
  27   1   0      16087.16      15782.67       483.34 o                         
  29   1   0       3943.30       3855.58       128.52 o                         
  31   1   0      19649.70      18413.14       310.57 o                         
  33   1   0       1001.84       1193.34        76.39 o                         
  35   1   0      15186.53      14312.53       455.45 o                         
  37   1   0         41.46         40.04        60.53 o                         
  39   1   0       8746.87       8477.72       197.41 o                         
  41   1   0        735.00        753.01        85.37 o                         
  43   1   0       1187.08       1108.63       103.09 o                         
   0   2   0     174688.27     189630.58      2059.58 o                         
   4   2   0     156344.66     162973.05      1159.88 o                         
   6   2   0       1855.71       2233.66        34.07 o                         
   8   2   0      46109.96      50268.23       357.78 o                         
  10   2   0       6107.44       6365.21        65.12 o                         
  12   2   0       1511.52       1658.67        35.38 o                         
  14   2   0      24413.98      25220.31       222.14 o                         
  16   2   0      21850.33      21177.18       229.70 o                         
  18   2   0      24615.20      23594.09       544.18 o                         
  20   2   0      28637.86      27859.14       550.41 o                         
  22   2   0      16018.36      15734.54       438.29 o                         
  24   2   0      34472.10      33698.22       970.93 o                         
  26   2   0       8437.15       8735.51       234.34 o                         
  28   2   0      17378.26      15892.83       326.32 o                         
  30   2   0         68.34         98.91        44.02 o                         
  32   2   0       4602.94       4394.50       131.63 o                         
  34   2   0       2100.65       2101.98        88.45 o                         
  36   2   0        914.99        975.65        99.01 o                         
  38   2   0       6809.74       6339.84       191.07 o                         
  40   2   0         60.89        119.50        85.01 o                         
  42   2   0       5636.17       5611.21       197.97 o                         
  44   2   0        194.34        239.55       108.78 o                         
   1   3   0       1835.37       2186.57        36.51 o                         
   3   3   0      27957.23      28531.90       223.05 o                         
   5   3   0       2612.83       2652.13        45.46 o                         
   7   3   0      85491.84      85851.45       706.52 o                         
   9   3   0      32869.16      33668.93       369.15 o                         
  11   3   0      85539.73      83149.07       859.82 o                         
  13   3   0      23706.08      24149.09       274.78 o                         
  15   3   0      53323.42      52323.39       561.90 o                         
  17   3   0       8883.44       8550.97       120.33 o                         
  19   3   0       5321.11       5044.05        87.09 o                         
  21   3   0       7454.39       7183.89       137.91 o                         
  23   3   0        684.15        788.10        52.35 o                         
  25   3   0       7380.80       7152.74       181.75 o                         
  27   3   0      10603.71      10031.38       340.33 o                         
  29   3   0       1529.56       1465.45        75.26 o                         
  31   3   0      17032.81      16573.46       326.07 o                         
  33   3   0        891.37        992.20        80.07 o                         
  35   3   0      11312.62      11044.87       273.45 o                         
  37   3   0         15.29         35.03        66.00 o                         
  39   3   0       5030.56       4621.50       255.11 o                         
  41   3   0        835.80        921.29        94.94 o                         
  43   3   0       1735.64       1614.43       138.44 o                         
   0   4   0      83398.11      82212.96       997.57 o                         
   2   4   0        229.69        245.00        26.25 o                         
   4   4   0      88792.27      91391.08       749.63 o                         
   6   4   0        277.24        395.51        15.75 o                         
   8   4   0      13399.09      13202.09       137.51 o                         
  10   4   0       2286.93       2426.65        45.21 o                         
  12   4   0        612.93        666.93        24.91 o                         
  14   4   0      13585.81      12881.19       185.24 o                         
  16   4   0       7624.65       7310.95       124.33 o                         
  18   4   0      12213.64      11959.34       180.03 o                         
  20   4   0      24982.82      23944.16       363.13 o                         
  22   4   0      14657.55      13591.26       234.18 o                         
  24   4   0      22191.40      20007.09       404.36 o                         
  26   4   0       4783.06       4319.68       117.79 o                         
  28   4   0       8851.64       7943.24       163.05 o                         
  30   4   0        100.12         95.27        40.66 o                         
  32   4   0       4229.40       3846.19       172.75 o                         
  34   4   0       1381.33       1427.84       129.60 o                         
  36   4   0        805.52        891.96       109.90 o                         
  38   4   0       4572.74       4789.68       290.34 o                         
  40   4   0          9.98        -15.69        79.39 o                         
  42   4   0       5050.68       5302.39       264.96 o                         
   1   5   0       1488.42       1976.44        66.61 o                         
   3   5   0      16647.66      16219.02       165.99 o                         
   5   5   0       4007.71       4098.15        51.01 o                         
   7   5   0      30625.94      29915.47       299.24 o                         
   9   5   0      10788.56      10665.68       158.27 o                         
  11   5   0      35241.95      34281.63       357.95 o                         
  13   5   0      11360.85      10966.45       172.56 o                         
  15   5   0      30177.85      29203.45       295.48 o                         
  17   5   0       4545.87       4591.11        80.64 o                         
  19   5   0       5119.12       4791.95        85.79 o                         
  21   5   0       4244.58       4026.03        92.46 o                         
  23   5   0       1368.62       1322.44        50.23 o                         
  25   5   0       2028.08       1919.21        81.41 o                         
  27   5   0       6681.67       6366.45       160.08 o                         
  29   5   0       2250.38       2254.01        95.89 o                         
  31   5   0       8680.43       8103.72       230.21 o                         
  33   5   0        414.82        452.81        90.25 o                         
  35   5   0       9090.04       9787.53       365.74 o                         
  37   5   0         54.35         -5.88        92.00 o                         
  39   5   0       3656.68       3574.85       301.40 o                         
  41   5   0        463.85        434.72        90.56 o                         
   0   6   0      63740.54      65633.14      1879.76 o                         
   2   6   0         19.98         40.94        15.80 o                         
   4   6   0      49004.11      47419.60       602.38 o                         
   6   6   0        131.78        169.92        15.82 o                         
   8   6   0       9357.90       9301.24       124.26 o                         
  10   6   0       3648.95       3408.12        77.98 o                         
  12   6   0         26.07         58.11        23.35 o                         
  14   6   0       6394.61       6222.32       120.85 o                         
  16   6   0       4470.13       4319.08       102.88 o                         
  18   6   0      12137.00      11337.04       218.49 o                         
  20   6   0      16213.10      15009.56       329.84 o                         
  22   6   0       8648.24       7837.33       165.86 o                         
  24   6   0      11187.69      10117.34       218.74 o                         
  26   6   0       3182.88       3034.71       122.58 o                         
  28   6   0       8094.62       7320.58       266.27 o                         
  30   6   0        582.78        647.29        79.42 o                         
  32   6   0       3150.27       2823.42       168.73 o                         
  34   6   0       1781.98       1883.54       129.49 o                         
  36   6   0        626.81        577.90       102.39 o                         
  38   6   0       2786.41       3223.70       229.80 o                         
  40   6   0         54.87        271.79       223.51 o                         
   1   7   0       2169.23       2069.22        43.87 o                         
   3   7   0      10476.25      10252.73       163.07 o                         
   5   7   0        792.20        832.84        60.40 o                         
   7   7   0      26717.96      26089.93       305.10 o                         
   9   7   0       9245.64       9135.64       151.19 o                         
  11   7   0      37817.52      36498.16       459.62 o                         
  13   7   0       5100.23       5232.52       110.82 o                         
  15   7   0      18446.66      17845.80       263.48 o                         
  17   7   0       5894.52       5937.87       127.49 o                         
  19   7   0       3288.29       3090.37       145.35 o                         
  21   7   0       5317.07       4994.11       121.99 o                         
  23   7   0        142.82        192.62        54.71 o                         
  25   7   0       2240.36       2015.30        91.81 o                         
  27   7   0       4384.37       4372.29       143.62 o                         
  29   7   0       3162.57       2950.81       124.02 o                         
  31   7   0       7030.41       7019.81       210.12 o                         
  33   7   0        183.73        213.03       106.56 o                         
  35   7   0       5865.27       6139.16       343.70 o                         
  37   7   0          7.98        -21.90       112.00 o                         
  39   7   0       2933.43       3548.22       391.41 o                         
   0   8   0      33084.35      33298.32       612.76 o                         
   2   8   0         10.62         49.57        28.06 o                         
   4   8   0      22995.29      23209.68       769.26 o                         
   6   8   0        451.62        510.88        55.74 o                         
   8   8   0       6661.36       6803.10       152.47 o                         
  10   8   0       2540.32       2483.84        76.79 o                         
  12   8   0         37.83         47.83        38.58 o                         
  14   8   0       4725.14       4651.42       129.63 o                         
  16   8   0       3896.07       3907.39       121.27 o                         
  18   8   0       7971.68       7762.40       222.50 o                         
  20   8   0       6714.40       6395.40       171.12 o                         
  22   8   0       4768.44       4639.08       155.33 o                         
  24   8   0       7251.01       6929.16       203.55 o                         
  26   8   0       1637.94       1594.64        92.12 o                         
  28   8   0       6845.16       6416.77       210.51 o                         
  30   8   0        191.72        195.63        80.96 o                         
  32   8   0       1371.28       1226.39       137.01 o                         
  34   8   0        978.47       1045.31       179.25 o                         
  36   8   0        551.65        580.51       131.90 o                         
   1   9   0        737.43        819.62        46.88 o                         
   3   9   0       5672.74       5753.86       160.60 o                         
   5   9   0        593.50        735.61        77.02 o                         
   7   9   0      12417.49      12421.78       274.27 o                         
   9   9   0       2692.57       2891.57       176.81 o                         
  11   9   0      14177.01      14069.73       289.03 o                         
  13   9   0       3710.63       3697.26       152.46 o                         
  15   9   0       8060.56       8052.35       189.66 o                         
  17   9   0       3334.01       3343.80       134.80 o                         
  19   9   0       1616.17       1665.91        92.97 o                         
  21   9   0       1985.16       1922.96        99.00 o                         
  23   9   0        249.41        250.34        62.17 o                         
  25   9   0       1981.11       1975.29       116.45 o                         
  27   9   0       2912.92       2893.14       185.35 o                         
  29   9   0       1031.17       1113.96       113.02 o                         
  31   9   0       3097.72       3037.48       198.15 o                         
  33   9   0        108.83        157.78       114.34 o                         
   0  10   0      17333.34      17158.04       556.61 o                         
   2  10   0          6.70          1.02        50.89 o                         
   4  10   0      11242.90      11668.23       305.12 o                         
   6  10   0        442.21        526.65        54.72 o                         
   8  10   0       2904.06       2816.28       128.80 o                         
  10  10   0       2013.55       2103.30       126.24 o                         
  12  10   0         49.80         39.36        57.54 o                         
  14  10   0       3585.15       3664.46       139.89 o                         
  16  10   0       1204.43       1145.61        92.19 o                         
  18  10   0       3207.09       3200.05       140.01 o                         
  20  10   0       3979.32       4268.55       194.62 o                         
  22  10   0       2707.82       2565.66       120.93 o                         
  24  10   0       4306.08       4085.17       231.39 o                         
  26  10   0        943.85        816.65       139.36 o                         
  28  10   0       2285.79       2206.57       147.93 o                         
  30  10   0          2.09         69.37        88.39 o                         
  32  10   0       1143.71       1044.58       232.73 o                         
   1  11   0        314.91        375.40        84.82 o                         
   3  11   0       2684.17       2556.44       169.45 o                         
   5  11   0        146.09        146.89        81.76 o                         
   7  11   0       5401.78       6353.51       271.47 o                         
   9  11   0       1075.83       1262.76       113.70 o                         
  11  11   0       5214.43       5290.75       242.58 o                         
  13  11   0       1995.75       2166.48       221.07 o                         
  15  11   0       3654.40       4026.49       254.04 o                         
  17  11   0       1357.59       1525.04       200.86 o                         
  19  11   0        423.07        605.81       109.21 o                         
  21  11   0       1099.66       1178.55       126.64 o                         
  23  11   0        193.92        292.93       128.56 o                         
  25  11   0        909.08        815.81       179.57 o                         
  27  11   0        992.18        913.86       174.27 o                         
  29  11   0        291.40        157.05       190.69 o                         
   0  12   0       4526.16       4098.18       283.87 o                         
   2  12   0         52.83         97.94       102.45 o                         
   4  12   0       3732.60       3655.32       220.68 o                         
   6  12   0        164.33        172.61       109.14 o                         
   8  12   0       1184.33       1260.21       154.83 o                         
  10  12   0        405.48        562.50       127.19 o                         
  12  12   0         23.18         67.39       107.49 o                         
  14  12   0       1455.69       1363.76       154.33 o                         
  16  12   0        444.52        608.72       131.71 o                         
  18  12   0       1162.46       1528.81       163.03 o                         
  20  12   0       1302.22       1495.57       179.08 o                         
  22  12   0        657.77        700.64       217.27 o                         
  24  12   0       1738.00       2160.50       339.33 o                         
   1  13   0        311.54        315.21       110.11 o                         
   3  13   0       1172.08       1459.94       490.83 o                         
   5  13   0         27.28         -6.74       121.67 o                         
   7  13   0       2077.33       1920.03       192.23 o                         
   9  13   0        413.12        288.26       138.43 o                         
  11  13   0       2501.28       2505.54       211.18 o                         
  13  13   0        730.35        691.38       150.20 o                         
  15  13   0       1461.63       1595.93       261.34 o                         
  17  13   0        553.94        884.83       256.37 o                         
   2  14   0          3.75        -45.03       238.16 o                         
   4  14   0       1528.25        464.11       299.46 o                         
 -44   0   1       1719.00       1663.71       147.03 o                         
 -42   0   1        103.34        136.66        97.19 o                         
 -40   0   1       1342.56       1362.40       125.29 o                         
 -38   0   1       5102.44       4837.24       249.97 o                         
 -36   0   1        943.71        759.37        98.20 o                         
 -34   0   1      10167.91       9583.65       321.81 o                         
 -32   0   1        135.76         81.49        74.54 o                         
 -30   0   1      19176.02      17588.35       464.43 o                         
 -28   0   1        119.17        298.43       116.23 o                         
 -26   0   1      18737.38      17681.95       629.84 o                         
 -24   0   1        240.84        304.07        77.31 o                         
 -22   0   1        739.30        694.40        94.94 o                         
 -20   0   1       5062.63       4492.44       219.17 o                         
 -18   0   1        598.60        566.15        96.43 o                         
 -16   0   1       9959.97       9526.58       287.93 o                         
 -14   0   1      57546.34      60794.66      1201.31 o                         
 -12   0   1      67171.22      72144.22      1443.87 o                         
 -10   0   1     117612.79     123034.83      1918.32 o                         
  -8   0   1      28275.44      29454.54       787.65 o                         
  -6   0   1       9651.15      11707.50       268.63 o                         
   4   0   1      58578.39      62868.06       981.23 o                         
   6   0   1      36547.08      41429.54       661.28 o                         
   8   0   1     126999.91     135717.25      1822.34 o                         
  12   0   1     148860.53     158480.45      3029.20 o                         
  14   0   1       8439.22       9285.09       304.38 o                         
  16   0   1      50862.21      48683.36      1017.42 o                         
  18   0   1       9483.18      10029.04       373.66 o                         
  20   0   1      24928.87      25635.24       740.74 o                         
  22   0   1       9477.16       9910.16       315.53 o                         
  24   0   1        234.72        336.50        54.47 o                         
  26   0   1      13498.05      13750.49       317.72 o                         
  28   0   1       9592.83      10065.73       338.49 o                         
  30   0   1       6677.62       7029.95       262.18 o                         
  32   0   1      10931.25      10264.19       274.60 o                         
  34   0   1       3191.12       3221.78       153.60 o                         
  36   0   1      15505.56      14846.55       502.63 o                         
  38   0   1       1151.97       1318.57       120.36 o                         
  40   0   1       6567.11       5954.96       271.47 o                         
  42   0   1        674.38        634.41       112.16 o                         
  44   0   1       2480.84       2550.74       199.16 o                         
 -45   1   1       2182.48       2504.18       276.13 o                         
 -43   1   1       1703.85       1648.33       124.33 o                         
 -41   1   1       4755.53       5123.00       162.00 o                         
 -39   1   1        602.30        671.87        78.84 o                         
 -37   1   1       7335.41       7429.85       274.46 o                         
 -35   1   1        111.64        153.44        58.06 o                         
 -33   1   1       2243.59       2309.31        96.42 o                         
 -31   1   1       1944.22       1775.31        92.28 o                         
 -29   1   1        261.03        284.05        57.88 o                         
 -27   1   1      18366.54      17431.26       322.09 o                         
 -25   1   1        607.53        675.90        52.83 o                         
 -23   1   1      27524.15      26582.52       563.40 o                         
 -21   1   1       9180.74       9833.24       329.54 o                         
 -19   1   1      56892.39      56029.94       929.07 o                         
 -17   1   1       3948.80       3440.18        68.25 o                         
 -15   1   1      41935.82      41273.42       508.27 o                         
 -13   1   1      11261.81      12226.16       158.99 o                         
 -11   1   1       4858.25       4857.88        82.90 o                         
  -9   1   1       2580.89       2695.59        38.86 o                         
  -7   1   1      17227.84      18993.40       212.30 o                         
  -5   1   1        665.70        781.02        16.08 o                         
  -3   1   1     102879.41     112110.01      1128.93 o                         
  -1   1   1      43139.72      47532.08       483.61 o                         
   1   1   1     216311.14     231192.30      3123.26 o                         
   3   1   1       5320.18       6154.95        64.09 o                         
   5   1   1     119150.78     125757.30       986.99 o                         
   7   1   1       9805.96      10260.42        96.33 o                         
   9   1   1      43645.80      47744.09       466.74 o                         
  11   1   1       3439.26       3805.45        50.73 o                         
  13   1   1       2384.30       2669.75        38.22 o                         
  15   1   1      18556.46      19480.87       196.55 o                         
  17   1   1       7027.81       7491.06       175.66 o                         
  19   1   1      36368.08      35783.84      1221.98 o                         
  21   1   1      12675.89      12739.35       247.19 o                         
  23   1   1      32703.11      33362.90       535.72 o                         
  25   1   1      23344.91      23269.92       428.05 o                         
  27   1   1      15364.18      15283.37       365.44 o                         
  29   1   1      11071.59      10693.27       303.85 o                         
  31   1   1       1910.53       1975.53        89.63 o                         
  33   1   1       5098.71       4832.79       127.10 o                         
  35   1   1       1210.87       1182.06        76.13 o                         
  37   1   1       5101.09       5222.43       212.04 o                         
  39   1   1       3712.41       3798.45       126.86 o                         
  41   1   1        439.24        442.37        74.51 o                         
  43   1   1       5617.88       5916.65       204.64 o                         
 -44   2   1       2167.00       2054.12       139.13 o                         
 -42   2   1        290.42        243.67        80.67 o                         
 -40   2   1       2272.44       2448.26       120.65 o                         
 -38   2   1       4917.79       4633.55       135.97 o                         
 -36   2   1       1322.09       1228.97        83.31 o                         
 -34   2   1      11120.32      10014.28       277.85 o                         
 -32   2   1        318.26        307.86        58.64 o                         
 -30   2   1      20892.01      19923.60       411.44 o                         
 -28   2   1         12.23         43.83        40.71 o                         
 -26   2   1      27048.00      26481.12       442.80 o                         
 -24   2   1        441.31        453.30        36.45 o                         
 -22   2   1       4265.81       4260.55        98.84 o                         
 -20   2   1       5175.92       5181.60        67.09 o                         
 -18   2   1       1765.60       1785.44        37.66 o                         
 -16   2   1      23267.88      22677.29       217.64 o                         
 -14   2   1      25164.32      24770.08       194.72 o                         
 -12   2   1      55156.13      55127.29       424.87 o                         
 -10   2   1      46330.05      46091.34       350.96 o                         
  -8   2   1      85829.64      87514.48       633.86 o                         
  -6   2   1      82024.91      85499.84       595.30 o                         
  -4   2   1      69113.36      72659.37       567.12 o                         
  -2   2   1      36875.33      38350.43       372.21 o                         
   0   2   1       3164.18       3360.26        44.19 o                         
   2   2   1       1409.84       1658.24        20.66 o                         
   4   2   1      16003.58      16610.69       141.08 o                         
   6   2   1       2804.07       2958.09        31.71 o                         
   8   2   1      65588.95      67645.23       493.25 o                         
  10   2   1       1404.08       1475.86        26.68 o                         
  12   2   1     132647.36     134711.02      1104.60 o                         
  14   2   1       2028.59       2185.72        40.57 o                         
  16   2   1      72196.89      71256.48       701.47 o                         
  18   2   1       2728.19       2902.22        53.42 o                         
  20   2   1      15432.10      14116.24       334.29 o                         
  22   2   1       5246.66       5269.85       164.05 o                         
  24   2   1        215.28        247.32        30.77 o                         
  26   2   1       9890.88      10304.41       267.29 o                         
  28   2   1       3469.88       3492.23       171.19 o                         
  30   2   1       7524.02       7664.98       196.98 o                         
  32   2   1       9450.52       9453.58       239.49 o                         
  34   2   1       3107.05       3154.84       115.31 o                         
  36   2   1      11723.23      11171.91       233.20 o                         
  38   2   1        917.47       1182.68        90.31 o                         
  40   2   1       5289.21       4874.36       180.73 o                         
  42   2   1         40.79        -25.68        87.69 o                         
  44   2   1       2146.47       2460.78       278.84 o                         
 -43   3   1       1782.51       1809.64       118.25 o                         
 -41   3   1       5586.29       5936.93       182.73 o                         
 -39   3   1       1288.88       1105.72       102.57 o                         
 -37   3   1       6781.01       6843.10       276.13 o                         
 -35   3   1         70.95        132.92        74.25 o                         
 -33   3   1       4421.47       4284.08       145.54 o                         
 -31   3   1       1974.20       1938.96        96.59 o                         
 -29   3   1        681.75        715.57        57.94 o                         
 -27   3   1      14223.33      13067.39       262.97 o                         
 -25   3   1        852.62        858.04        46.30 o                         
 -23   3   1      45805.87      42359.01       591.89 o                         
 -21   3   1       4280.26       4004.27        86.12 o                         
 -19   3   1      47540.47      44948.38       498.90 o                         
 -17   3   1      10415.61       9881.98       129.65 o                         
 -15   3   1      34984.63      33952.75       314.84 o                         
 -13   3   1      12159.20      11668.28       128.59 o                         
 -11   3   1       9896.97      10168.44       121.49 o                         
  -9   3   1       4828.13       4508.08        59.90 o                         
  -7   3   1      11925.98      12626.63       159.76 o                         
  -5   3   1      13162.30      13992.27       173.17 o                         
  -3   3   1     136254.59     139497.92      1080.09 o                         
  -1   3   1       8357.30       8175.45        80.45 o                         
   1   3   1     148015.00     152318.77      1225.70 o                         
   3   3   1      20290.37      21750.80       206.17 o                         
   5   3   1     105033.11     107317.48       968.10 o                         
   7   3   1       3695.17       3763.49        67.58 o                         
   9   3   1      37648.62      37701.16       384.24 o                         
  11   3   1       2890.28       3222.53        54.20 o                         
  13   3   1       8047.79       8193.28       109.42 o                         
  15   3   1      13313.66      12611.83       154.63 o                         
  17   3   1       3439.78       3251.73        61.17 o                         
  19   3   1      26714.62      26452.40       416.52 o                         
  21   3   1      12187.04      11096.66       298.82 o                         
  23   3   1      31944.86      30700.68      1250.54 o                         
  25   3   1       8249.60       7458.48       199.29 o                         
  27   3   1      13744.08      12930.72       336.16 o                         
  29   3   1      10008.90       9506.33       336.36 o                         
  31   3   1       2191.75       1886.25        95.69 o                         
  33   3   1       5804.18       5484.37       298.94 o                         
  35   3   1        171.71        210.34        54.97 o                         
  37   3   1       2217.07       2105.62       121.51 o                         
  39   3   1       3070.18       3096.25       149.35 o                         
  41   3   1       1145.61       1252.84       117.35 o                         
  43   3   1       3239.18       3769.66       462.89 o                         
 -42   4   1        395.78        472.36        97.94 o                         
 -40   4   1       2759.51       2778.65       175.44 o                         
 -38   4   1       2786.30       2606.64       163.30 o                         
 -36   4   1       1529.48       1471.35       156.36 o                         
 -34   4   1      14903.80      13988.49       319.58 o                         
 -32   4   1        216.87        170.61        66.02 o                         
 -30   4   1      18694.92      17600.55       302.73 o                         
 -28   4   1         19.81         41.41        34.98 o                         
 -26   4   1      17680.54      16750.24       253.23 o                         
 -24   4   1       2194.45       2062.73        77.62 o                         
 -22   4   1       9689.48       9157.74       142.21 o                         
 -20   4   1       4764.99       4746.55        79.27 o                         
 -18   4   1       2620.87       2321.05        50.99 o                         
 -16   4   1      25180.41      24793.40       268.54 o                         
 -14   4   1      22073.20      21648.42       230.05 o                         
 -12   4   1      49475.06      49697.16       441.68 o                         
 -10   4   1      41524.37      40785.62       392.03 o                         
  -8   4   1      47046.68      47033.88       472.65 o                         
  -6   4   1      63730.68      63902.42       592.43 o                         
  -4   4   1      32278.59      33422.07       315.31 o                         
  -2   4   1      26299.58      26365.33       339.78 o                         
   0   4   1       1347.68       1314.36        25.69 o                         
   2   4   1      11798.29      11767.13       108.67 o                         
   4   4   1      14940.45      14167.95       135.99 o                         
   6   4   1        621.65        800.24        22.78 o                         
   8   4   1      61460.05      60844.00       647.05 o                         
  10   4   1       2163.05       2230.31        55.17 o                         
  12   4   1      88011.20      85857.80       896.63 o                         
  14   4   1        377.51        352.12        28.14 o                         
  16   4   1      52654.11      49558.38       549.58 o                         
  18   4   1       1644.18       1695.22        51.22 o                         
  20   4   1      11798.05      11671.22       219.54 o                         
  22   4   1       6010.05       5415.05       132.40 o                         
  24   4   1       1368.21       1239.44        79.64 o                         
  26   4   1       5670.51       5398.44       158.62 o                         
  28   4   1       2909.87       3046.78        99.35 o                         
  30   4   1       5989.68       6020.63       225.13 o                         
  32   4   1       6416.36       6203.48       269.48 o                         
  34   4   1       4144.39       4413.24       196.30 o                         
  36   4   1       6057.99       5895.70       234.07 o                         
  38   4   1        504.97        646.32        85.49 o                         
  40   4   1       5111.48       4945.88       195.34 o                         
  42   4   1        111.93        250.25       177.67 o                         
 -41   5   1       4761.54       5082.70       367.30 o                         
 -39   5   1       1124.17       1285.47       123.25 o                         
 -37   5   1       5818.81       6210.33       213.09 o                         
 -35   5   1         33.99         46.66        75.61 o                         
 -33   5   1       4716.67       4632.65       173.58 o                         
 -31   5   1       3597.51       3148.66       113.09 o                         
 -29   5   1        613.32        634.39        63.34 o                         
 -27   5   1      11454.31      10358.88       183.37 o                         
 -25   5   1        128.29        128.67        41.51 o                         
 -23   5   1      31865.25      28855.36       803.78 o                         
 -21   5   1       1886.67       1872.91        55.40 o                         
 -19   5   1      35453.43      33480.75       386.20 o                         
 -17   5   1      11489.65      10958.29       141.19 o                         
 -15   5   1      36069.23      35367.32       404.98 o                         
 -13   5   1       6483.41       6281.01        97.34 o                         
 -11   5   1       5711.08       5386.51       119.23 o                         
  -9   5   1       8105.33       7678.81       102.61 o                         
  -7   5   1      10395.77      10650.73       133.15 o                         
  -5   5   1      13093.10      13680.60       145.68 o                         
  -3   5   1      35483.62      34913.73       448.36 o                         
  -1   5   1      11153.86      11114.86       140.21 o                         
   1   5   1      84253.71      81567.44       783.48 o                         
   3   5   1      13963.00      14277.63       138.90 o                         
   5   5   1      76272.75      75988.08       660.05 o                         
   7   5   1       4363.04       4485.84        72.45 o                         
   9   5   1      22578.11      22078.24       253.98 o                         
  11   5   1        326.04        339.99        20.38 o                         
  13   5   1       2704.12       2626.55        51.47 o                         
  15   5   1       8891.76       8792.59       137.38 o                         
  17   5   1          1.21         58.17        18.53 o                         
  19   5   1      16084.97      15454.43       237.36 o                         
  21   5   1       6325.29       6000.00       108.22 o                         
  23   5   1      21242.69      20369.51       402.22 o                         
  25   5   1       7243.98       6726.83       375.82 o                         
  27   5   1      10507.31       9685.25       266.80 o                         
  29   5   1       4298.35       4009.63       135.27 o                         
  31   5   1       2211.16       2133.72       135.88 o                         
  33   5   1       3957.28       3612.07       244.06 o                         
  35   5   1         63.90         17.22        78.57 o                         
  37   5   1       1893.43       1896.81       123.09 o                         
  39   5   1       1787.49       1813.37       116.65 o                         
  41   5   1       1387.72       1596.56       175.36 o                         
 -40   6   1       1482.17       1609.26       138.43 o                         
 -38   6   1       2196.71       2231.81       145.99 o                         
 -36   6   1       1127.16       1108.05       114.44 o                         
 -34   6   1       7337.49       6871.26       225.35 o                         
 -32   6   1        238.19        283.91        77.32 o                         
 -30   6   1      15087.31      14239.35       359.16 o                         
 -28   6   1        179.96        257.93        63.68 o                         
 -26   6   1       9639.04       9035.28       191.71 o                         
 -24   6   1       1042.02        987.61        56.00 o                         
 -22   6   1       4896.97       4502.39       126.17 o                         
 -20   6   1       4542.67       4205.58        90.94 o                         
 -18   6   1       1626.99       1624.89        55.18 o                         
 -16   6   1      14872.30      14193.41       214.07 o                         
 -14   6   1      13144.36      12174.21       187.94 o                         
 -12   6   1      24742.29      23967.05       295.39 o                         
 -10   6   1      30438.71      29373.41       321.26 o                         
  -8   6   1      27326.29      26745.28       289.81 o                         
  -6   6   1      29828.92      29848.47       304.23 o                         
  -4   6   1       8902.40       8902.00       146.45 o                         
  -2   6   1      17049.82      16574.13       303.61 o                         
   0   6   1        157.29        205.88        20.75 o                         
   2   6   1       6000.34       6014.71        96.11 o                         
   4   6   1       8397.14       8338.57       124.37 o                         
   6   6   1        203.93        244.45        16.48 o                         
   8   6   1      44055.79      42571.02       448.71 o                         
  10   6   1        507.60        589.85        26.88 o                         
  12   6   1      41843.89      41542.07       450.11 o                         
  14   6   1       1099.12       1173.18        45.30 o                         
  16   6   1      31577.33      31325.55       378.86 o                         
  18   6   1       1448.82       1509.03        56.05 o                         
  20   6   1       8788.12       8083.32       179.86 o                         
  22   6   1       4831.19       4761.91       161.07 o                         
  24   6   1         49.02         51.42        39.03 o                         
  26   6   1       4070.69       4156.25       131.48 o                         
  28   6   1        920.28        806.33        71.24 o                         
  30   6   1       4580.89       4709.72       242.11 o                         
  32   6   1       5140.29       5411.00       267.93 o                         
  34   6   1       2511.80       2552.46       160.28 o                         
  36   6   1       4754.12       5030.25       242.29 o                         
  38   6   1        543.89        726.95        96.33 o                         
  40   6   1       3560.81       3612.38       440.51 o                         
 -39   7   1        253.88        226.22       231.92 o                         
 -37   7   1       2915.76       3284.33       203.45 o                         
 -35   7   1         14.50        -51.69       108.95 o                         
 -33   7   1       1890.91       1844.63       154.94 o                         
 -31   7   1       1765.72       1618.76       101.57 o                         
 -29   7   1        438.77        545.51        73.62 o                         
 -27   7   1       7134.23       6867.80       158.28 o                         
 -25   7   1        737.34        761.74        63.64 o                         
 -23   7   1      14736.16      14002.13       239.12 o                         
 -21   7   1       2352.81       2183.23        90.54 o                         
 -19   7   1      18672.80      18305.35       297.29 o                         
 -17   7   1       5701.89       5420.52       150.01 o                         
 -15   7   1       9034.52       8804.39       180.57 o                         
 -13   7   1       5036.26       5079.34       125.57 o                         
 -11   7   1        850.26        822.97        51.54 o                         
  -9   7   1       5594.81       5676.72       102.51 o                         
  -7   7   1       4863.36       4912.70        90.52 o                         
  -5   7   1       1738.42       1797.25        64.82 o                         
  -3   7   1      38960.71      38652.59       472.65 o                         
  -1   7   1       3532.36       3650.15        86.84 o                         
   1   7   1      45834.81      46685.00       562.74 o                         
   3   7   1       4000.97       4102.20       103.50 o                         
   5   7   1      26644.50      26940.67       365.59 o                         
   7   7   1        162.71        207.04        25.40 o                         
   9   7   1      16268.46      15640.26       186.53 o                         
  11   7   1        975.68        938.43        48.87 o                         
  13   7   1        607.91        657.86        43.77 o                         
  15   7   1       6776.14       6739.94       137.43 o                         
  17   7   1       1026.53       1136.46        58.74 o                         
  19   7   1      14114.78      13578.42       234.56 o                         
  21   7   1       5214.58       5091.82       112.92 o                         
  23   7   1       9622.94       9545.64       253.69 o                         
  25   7   1       5338.82       5258.53       273.02 o                         
  27   7   1       6345.16       6326.44       256.36 o                         
  29   7   1       4149.82       3727.87       186.47 o                         
  31   7   1        844.06        895.75       128.42 o                         
  33   7   1       3261.81       2914.05       183.48 o                         
  35   7   1        219.20        238.00       137.17 o                         
  37   7   1       1383.84       1386.63       247.38 o                         
 -36   8   1        620.47        681.01       132.89 o                         
 -34   8   1       3238.70       3250.90       199.82 o                         
 -32   8   1         29.27        225.67       124.35 o                         
 -30   8   1       7121.40       7338.91       226.32 o                         
 -28   8   1         60.55         24.28        73.56 o                         
 -26   8   1       6913.79       7124.36       197.14 o                         
 -24   8   1        426.37        361.22        75.02 o                         
 -22   8   1       1243.91       1183.21        76.71 o                         
 -20   8   1       2995.60       2894.06       106.79 o                         
 -18   8   1        426.04        386.73        55.20 o                         
 -16   8   1       7709.63       7517.37       172.54 o                         
 -14   8   1       5639.31       5491.42       152.58 o                         
 -12   8   1      10460.38      10519.26       181.46 o                         
 -10   8   1      15027.80      14939.91       246.95 o                         
  -8   8   1      14015.75      13880.19       410.28 o                         
  -6   8   1      13642.58      13624.29       352.48 o                         
  -4   8   1       4599.65       4814.38       127.63 o                         
  -2   8   1       8897.74       8661.08       159.98 o                         
   0   8   1         42.14         92.27        32.17 o                         
   2   8   1       2430.85       2379.35        90.61 o                         
   4   8   1       4355.15       4691.71       135.91 o                         
   6   8   1         71.91        104.85        47.32 o                         
   8   8   1      19722.27      19163.71       292.86 o                         
  10   8   1         60.78        133.01        35.33 o                         
  12   8   1      19951.25      20024.65       332.65 o                         
  14   8   1       1164.89       1298.34        73.78 o                         
  16   8   1      16702.54      16533.50       295.88 o                         
  18   8   1       1290.97       1399.56        80.38 o                         
  20   8   1       3940.76       3603.02       122.52 o                         
  22   8   1       1638.44       1529.33        85.56 o                         
  24   8   1          8.54        -61.50        78.12 o                         
  26   8   1       4038.62       4110.09       245.73 o                         
  28   8   1        612.24        789.40        98.68 o                         
  30   8   1       2347.42       2393.96       137.42 o                         
  32   8   1       3084.57       3231.61       198.48 o                         
  34   8   1        942.72        982.69       143.33 o                         
 -35   9   1          4.24         14.92       162.75 o                         
 -33   9   1        923.08        892.62       138.34 o                         
 -31   9   1        723.74        559.37        98.64 o                         
 -29   9   1        171.30        207.39        85.42 o                         
 -27   9   1       3806.30       3736.27       169.62 o                         
 -25   9   1         10.71        107.52        67.50 o                         
 -23   9   1       6909.47       6157.64       332.04 o                         
 -21   9   1       1101.66       1067.86        81.38 o                         
 -19   9   1       8904.14       8902.03       214.17 o                         
 -17   9   1       2273.41       2274.78       100.08 o                         
 -15   9   1       6566.77       6646.34       171.66 o                         
 -13   9   1       2397.46       2172.02       100.19 o                         
 -11   9   1        612.28        635.55        92.07 o                         
  -9   9   1       2359.68       2220.02       114.63 o                         
  -7   9   1       1565.39       1562.78       133.66 o                         
  -5   9   1       2132.99       2263.20        94.47 o                         
  -3   9   1      11937.52      12211.74       224.38 o                         
  -1   9   1       2574.37       2720.02        90.45 o                         
   1   9   1      18990.68      19237.90       479.21 o                         
   3   9   1       1756.43       1819.85       131.76 o                         
   5   9   1      14500.21      14783.72       273.83 o                         
   7   9   1        155.77        196.13        43.10 o                         
   9   9   1       6638.97       6550.31       159.60 o                         
  11   9   1        428.88        447.50        62.31 o                         
  13   9   1        820.08        765.61        72.46 o                         
  15   9   1       3937.04       3914.71       139.91 o                         
  17   9   1        220.92        376.46        63.24 o                         
  19   9   1       5312.96       5354.23       222.31 o                         
  21   9   1       1685.00       1930.31       101.58 o                         
  23   9   1       5397.62       5159.25       230.63 o                         
  25   9   1       3134.62       3048.28       173.74 o                         
  27   9   1       3617.16       3710.86       195.33 o                         
  29   9   1       2067.35       1934.01       130.16 o                         
  31   9   1        256.95        252.97       111.53 o                         
  33   9   1       1427.63       1310.55       152.38 o                         
 -30  10   1       2851.85       2862.56       285.45 o                         
 -28  10   1         27.78        120.09        94.09 o                         
 -26  10   1       2699.60       2701.96       273.75 o                         
 -24  10   1        372.66        361.05        78.61 o                         
 -22  10   1        969.94        915.46        91.90 o                         
 -20  10   1       1092.30       1044.65       103.27 o                         
 -18  10   1        128.96         99.24        81.57 o                         
 -16  10   1       2993.71       2705.83       194.84 o                         
 -14  10   1       3199.01       3048.37       208.20 o                         
 -12  10   1       5756.18       5896.42       284.03 o                         
 -10  10   1       5227.01       5175.17       758.14 o                         
  -8  10   1       4820.91       5252.45       193.36 o                         
  -6  10   1       5671.60       5579.37       158.23 o                         
  -4  10   1       1543.63       1585.28       129.54 o                         
  -2  10   1       4751.50       4684.77       149.23 o                         
   0  10   1          5.48         38.71        62.01 o                         
   2  10   1       1456.76       1364.63        82.48 o                         
   4  10   1       2139.52       2333.42        98.96 o                         
   6  10   1         57.07        106.76        55.54 o                         
   8  10   1       8453.67       8379.64       237.97 o                         
  10  10   1        150.90        242.44        62.04 o                         
  12  10   1      11431.17      12320.44       277.90 o                         
  14  10   1        224.48        297.80        67.95 o                         
  16  10   1       6128.71       6295.96       191.43 o                         
  18  10   1        918.19        900.83        89.03 o                         
  20  10   1       1862.50       1872.30       112.69 o                         
  22  10   1       1477.57       1315.96       118.82 o                         
  24  10   1         89.60        -25.14        90.96 o                         
  26  10   1       1618.28       1398.26       140.30 o                         
  28  10   1        611.38        724.64       132.18 o                         
  30  10   1       1174.65       1212.71       153.16 o                         
 -29  11   1        148.98        157.87       186.89 o                         
 -27  11   1       1689.06       1673.88       277.76 o                         
 -25  11   1          9.96        -56.15       187.43 o                         
 -23  11   1       3299.28       3514.24       474.69 o                         
 -21  11   1        240.08        227.38       107.92 o                         
 -19  11   1       3870.31       4390.57       289.29 o                         
 -17  11   1        939.72       1208.90       162.66 o                         
 -15  11   1       2838.41       2814.94       217.47 o                         
 -13  11   1       1306.09       1396.65       126.83 o                         
 -11  11   1        574.77        784.47       104.55 o                         
  -9  11   1        963.06       1050.19       122.01 o                         
  -7  11   1        680.10        575.89        91.07 o                         
  -5  11   1       1555.06       1698.66       104.35 o                         
  -3  11   1       4068.77       4034.07       253.13 o                         
  -1  11   1       1200.48       1247.61       115.09 o                         
   1  11   1       6983.66       6841.50       271.87 o                         
   3  11   1        769.54        760.63       116.38 o                         
   5  11   1       6717.18       6906.00       234.56 o                         
   7  11   1        221.58        176.26        85.01 o                         
   9  11   1       2441.08       2181.28       166.56 o                         
  11  11   1        408.01        443.79       113.67 o                         
  13  11   1        695.83        777.21        96.94 o                         
  15  11   1       1333.33       1322.30       164.48 o                         
  17  11   1         39.95        -20.78        94.05 o                         
  19  11   1       2461.10       2762.42       170.14 o                         
  21  11   1        754.65        875.04       161.12 o                         
  23  11   1       2714.93       2968.83       325.23 o                         
  25  11   1       1016.43       1387.98       244.94 o                         
  27  11   1       1214.46       1243.10       175.82 o                         
 -24  12   1        110.04        183.64       209.68 o                         
 -22  12   1        533.62        468.11       161.20 o                         
 -20  12   1        457.81        379.11       148.97 o                         
 -18  12   1         11.04         -4.77       102.42 o                         
 -16  12   1       1738.16       1760.13       148.70 o                         
 -14  12   1        547.66        514.52       109.22 o                         
 -12  12   1       2634.42       2659.00       196.17 o                         
 -10  12   1       1499.29       1451.77       164.92 o                         
  -8  12   1       2007.88       2205.49       181.87 o                         
  -6  12   1       2753.32       2699.38       200.27 o                         
  -4  12   1       1570.46       1453.81       194.52 o                         
  -2  12   1       1544.71       1507.35       151.92 o                         
   0  12   1         49.15         79.88        88.01 o                         
   2  12   1        753.92        706.26       125.28 o                         
   4  12   1        891.78        782.91       113.56 o                         
   6  12   1        383.88        438.54       121.36 o                         
   8  12   1       2101.86       1955.94       175.46 o                         
  10  12   1         16.41        115.05       110.15 o                         
  12  12   1       4438.77       4693.69       242.97 o                         
  14  12   1         30.48        114.06       117.86 o                         
  16  12   1       2945.80       2621.19       195.53 o                         
  18  12   1        155.71        321.63       146.55 o                         
  20  12   1        790.69        494.08       164.76 o                         
  22  12   1        597.26        533.28       197.47 o                         
  24  12   1         54.86        184.99       180.38 o                         
 -19  13   1       1301.52       1752.81       278.84 o                         
 -17  13   1        331.90        397.63       141.21 o                         
 -15  13   1        785.35        504.93       171.82 o                         
 -13  13   1        638.50        417.38       142.43 o                         
 -11  13   1        182.12        120.21       126.47 o                         
  -9  13   1        437.00        596.08       143.66 o                         
  -7  13   1        295.21        505.89       181.32 o                         
  -5  13   1        410.64        318.26       133.08 o                         
  -3  13   1       1702.37       1664.82       291.86 o                         
  -1  13   1        495.91        412.40       134.50 o                         
   1  13   1       2805.88       2683.75       210.91 o                         
   3  13   1        212.02        259.31       126.50 o                         
   5  13   1       2240.58       2042.35       199.61 o                         
   7  13   1          7.28         51.08       119.53 o                         
   9  13   1       1032.18        895.56       154.12 o                         
  11  13   1        280.22        424.82       135.43 o                         
  13  13   1        312.48        170.88       131.26 o                         
  15  13   1        588.91        766.15       150.09 o                         
  17  13   1         37.79         30.09       164.28 o                         
   4  14   1        375.49        526.22       258.23 o                         
 -44   0   2        411.99        520.71       154.25 o                         
 -42   0   2       4919.25       4624.57       241.78 o                         
 -40   0   2       5204.95       5218.55       249.75 o                         
 -38   0   2       6927.79       6631.42       274.83 o                         
 -36   0   2       4835.19       4890.29       268.81 o                         
 -34   0   2       2158.73       2142.69       147.86 o                         
 -32   0   2       5782.67       5248.65       219.85 o                         
 -30   0   2         33.04          9.76        88.43 o                         
 -28   0   2       5459.72       5042.33       265.28 o                         
 -26   0   2      11743.75      11207.54       326.33 o                         
 -24   0   2        298.65        314.01        59.09 o                         
 -22   0   2      42916.86      43636.69      1824.29 o                         
 -20   0   2        870.04       1091.59        73.55 o                         
 -18   0   2      59099.81      59847.43       729.53 o                         
 -16   0   2       1249.03       1664.63        45.59 o                         
 -14   0   2      82725.63      86490.72      1364.53 o                         
 -12   0   2        200.13        290.16        24.02 o                         
  -8   0   2       1798.69       2401.33        59.94 o                         
  -6   0   2       5649.46       6747.26       155.73 o                         
  -4   0   2       1981.03       1879.21        54.16 o                         
  -2   0   2      38458.33      39656.96      1081.20 o                         
   0   0   2     118466.41     126574.27      3373.26 o                         
   2   0   2      21197.68      25256.96       349.40 o                         
   4   0   2      26169.07      28753.12       355.57 o                         
   6   0   2      47537.49      47004.28      1764.75 o                         
   8   0   2      52181.39      56549.25       903.73 o                         
  10   0   2      57990.43      62707.39      1005.25 o                         
  12   0   2       9360.25       9658.48       181.00 o                         
  14   0   2       1245.16       1260.46        34.29 o                         
  16   0   2       6894.02       6567.41        99.57 o                         
  18   0   2       1104.53       1119.73        36.87 o                         
  20   0   2      13688.72      14001.31       256.87 o                         
  22   0   2         52.36         71.87        33.38 o                         
  24   0   2      43906.43      43621.29       918.03 o                         
  26   0   2       2072.25       2144.21       109.57 o                         
  28   0   2      18825.84      20542.78       635.40 o                         
  30   0   2       2367.98       2291.51       189.69 o                         
  32   0   2       5492.50       5837.97       205.83 o                         
  34   0   2       3695.47       3321.90       192.66 o                         
  36   0   2        811.01        711.13       100.45 o                         
  38   0   2       3836.57       3658.43       173.98 o                         
  40   0   2        880.77        843.36       115.64 o                         
  42   0   2       2529.93       2690.80       166.39 o                         
 -45   1   2       2118.22       1757.43       248.46 o                         
 -43   1   2       1745.03       1613.95       125.13 o                         
 -41   1   2         39.25         83.77        75.98 o                         
 -39   1   2       6044.78       5826.87       154.43 o                         
 -37   1   2       1342.57       1368.63        81.22 o                         
 -35   1   2       3512.32       3171.96       117.38 o                         
 -33   1   2       9902.76       9530.28       262.03 o                         
 -31   1   2       6180.18       5579.40       220.43 o                         
 -29   1   2      27668.06      27205.54       655.20 o                         
 -27   1   2       6463.18       6354.33       217.71 o                         
 -25   1   2      26387.85      26630.41       438.18 o                         
 -23   1   2        957.93        875.24        72.78 o                         
 -21   1   2      10672.84      10205.44       208.07 o                         
 -19   1   2        633.81        734.76        20.07 o                         
 -17   1   2        901.85        917.97        25.51 o                         
 -15   1   2      25977.60      26681.50       264.40 o                         
 -13   1   2       4294.21       4504.90        62.73 o                         
 -11   1   2      82298.55      86236.91       828.73 o                         
  -9   1   2      23232.64      23814.29       228.25 o                         
  -7   1   2     136343.62     143783.58      1360.07 o                         
  -5   1   2       9562.86      10245.07       146.13 o                         
  -3   1   2     107009.48     113538.56      1479.47 o                         
  -1   1   2      24144.39      25519.83       285.17 o                         
   1   1   2      50890.48      56598.86       714.52 o                         
   3   1   2       1441.43       1582.90        21.43 o                         
   5   1   2       1575.55       1416.16        31.04 o                         
   7   1   2       5726.79       6038.65       108.31 o                         
   9   1   2      46796.53      49071.55       496.25 o                         
  11   1   2      13312.48      14924.59       174.06 o                         
  13   1   2      81945.16      81392.27       747.38 o                         
  15   1   2       2089.04       1862.11        38.39 o                         
  17   1   2      62424.45      61453.61       570.73 o                         
  19   1   2       5123.18       4852.30        96.99 o                         
  21   1   2      23464.47      23354.58       510.63 o                         
  23   1   2       2294.85       2384.70        74.42 o                         
  25   1   2       6967.29       6780.07       151.28 o                         
  27   1   2       6092.69       6121.52       136.15 o                         
  29   1   2         53.07        129.57        45.32 o                         
  31   1   2       7333.54       7953.35       184.17 o                         
  33   1   2       2512.52       2420.68       106.75 o                         
  35   1   2       9686.14      10306.54       337.86 o                         
  37   1   2       4028.09       3918.35       126.12 o                         
  39   1   2       3492.76       3906.19       127.85 o                         
  41   1   2       4026.15       3733.19       130.02 o                         
  43   1   2        383.72        493.21       100.06 o                         
 -44   2   2        736.83        923.03       101.67 o                         
 -42   2   2       4968.21       4704.21       211.47 o                         
 -40   2   2       4540.30       5076.58       211.65 o                         
 -38   2   2       6095.08       6249.06       475.65 o                         
 -36   2   2       5949.41       6011.93       183.02 o                         
 -34   2   2       1232.40       1338.76       104.34 o                         
 -32   2   2       5142.89       5214.36       157.94 o                         
 -30   2   2        353.06        371.04        50.94 o                         
 -28   2   2       4681.87       4653.38       124.71 o                         
 -26   2   2      12666.85      12484.85       224.12 o                         
 -24   2   2       1202.09       1122.83        78.71 o                         
 -22   2   2      41194.39      39571.89       359.89 o                         
 -20   2   2         15.80         86.26        14.66 o                         
 -18   2   2      83185.23      79651.46       885.18 o                         
 -16   2   2        468.16        481.04        19.85 o                         
 -14   2   2      81236.23      80023.41       992.40 o                         
 -12   2   2        341.20        369.89        17.72 o                         
 -10   2   2      11886.57      10830.28       112.02 o                         
  -8   2   2       4591.54       4361.37        47.99 o                         
  -6   2   2        860.04        843.55        23.01 o                         
  -4   2   2      38843.46      41741.12       346.39 o                         
  -2   2   2      63938.29      65415.71       589.61 o                         
   0   2   2      56810.34      59937.07       471.66 o                         
   2   2   2     115264.54     121387.63      1178.30 o                         
   4   2   2      71609.36      75919.93       603.73 o                         
   6   2   2      74662.39      76913.67       801.25 o                         
   8   2   2      37893.27      38292.99       323.34 o                         
  10   2   2      43168.34      44249.19       434.14 o                         
  12   2   2       3209.46       3304.46        51.38 o                         
  14   2   2      14598.79      14760.50       146.88 o                         
  16   2   2       5890.39       6246.70        76.87 o                         
  18   2   2       1604.52       1730.57        37.46 o                         
  20   2   2      26070.08      25317.42       355.52 o                         
  22   2   2       1359.31       1304.37        66.41 o                         
  24   2   2      38924.22      37368.75      1173.08 o                         
  26   2   2       1092.11       1141.12        73.93 o                         
  28   2   2      20845.41      20113.19       471.23 o                         
  30   2   2       2347.25       2262.89       134.02 o                         
  32   2   2       6524.93       6615.82       351.03 o                         
  34   2   2       4958.05       5005.70       171.35 o                         
  36   2   2        402.07        335.90        71.89 o                         
  38   2   2       4268.01       4052.76       128.19 o                         
  40   2   2        689.19        841.89        93.69 o                         
  42   2   2       2153.93       2345.80       126.35 o                         
 -43   3   2       2176.29       1924.72       150.16 o                         
 -41   3   2        224.91        200.83        92.01 o                         
 -39   3   2       3053.97       3037.09       170.62 o                         
 -37   3   2       1641.31       1677.20       133.55 o                         
 -35   3   2       4728.89       4024.38       159.30 o                         
 -33   3   2      11049.85      10691.52       288.52 o                         
 -31   3   2       4184.27       3900.65       137.85 o                         
 -29   3   2      16550.15      15987.32       280.67 o                         
 -27   3   2       2895.70       2865.83        81.32 o                         
 -25   3   2      27109.28      25973.36       539.93 o                         
 -23   3   2       1227.39       1183.64        43.65 o                         
 -21   3   2      10255.34      10007.15       134.29 o                         
 -19   3   2       1695.21       1569.91        42.40 o                         
 -17   3   2        182.92        217.04        22.22 o                         
 -15   3   2      34846.21      33716.64       355.84 o                         
 -13   3   2       7578.65       7090.66        97.22 o                         
 -11   3   2      54289.46      53529.21       655.38 o                         
  -9   3   2      19475.39      19814.13       212.64 o                         
  -7   3   2      84057.60      82615.42       796.69 o                         
  -5   3   2      29592.48      30289.01       302.38 o                         
  -3   3   2      78326.51      80859.52       695.73 o                         
  -1   3   2      22931.15      23907.01       228.81 o                         
   1   3   2      10556.92      10258.27       101.02 o                         
   3   3   2       4837.44       5138.96        69.23 o                         
   5   3   2       5581.01       5593.67       101.77 o                         
   7   3   2       1716.21       1736.89        37.33 o                         
   9   3   2      60799.58      59971.53       630.65 o                         
  11   3   2       4830.31       4757.14        69.10 o                         
  13   3   2      72273.38      70542.02       677.91 o                         
  15   3   2       4088.85       4145.99        68.39 o                         
  17   3   2      54073.59      52475.29       715.14 o                         
  19   3   2        395.04        412.09        28.43 o                         
  21   3   2      21771.36      20960.66       278.07 o                         
  23   3   2       1302.31       1379.46        62.34 o                         
  25   3   2       2943.90       2771.80       109.54 o                         
  27   3   2       5239.64       4932.05       149.41 o                         
  29   3   2        225.98        278.45        60.61 o                         
  31   3   2      10411.51      10408.15       357.40 o                         
  33   3   2       2190.19       2144.33       102.17 o                         
  35   3   2       6595.32       6297.22       197.36 o                         
  37   3   2       5022.78       4655.95       196.00 o                         
  39   3   2       2505.84       2847.73       204.41 o                         
  41   3   2       3497.10       3631.14       162.51 o                         
  43   3   2        530.41        490.15       187.70 o                         
 -42   4   2       4000.36       4149.38       209.42 o                         
 -40   4   2       1738.72       1943.85       135.20 o                         
 -38   4   2       3765.61       3815.68       167.86 o                         
 -36   4   2       5373.89       5659.51       240.36 o                         
 -34   4   2       1419.80       1381.33       105.12 o                         
 -32   4   2       5474.43       5384.68       208.12 o                         
 -30   4   2        378.74        371.47        53.67 o                         
 -28   4   2       1439.47       1381.66        60.65 o                         
 -26   4   2      10130.50       9288.39       148.04 o                         
 -24   4   2       1850.91       1760.18        64.32 o                         
 -22   4   2      32127.98      30133.96       361.39 o                         
 -20   4   2         81.84         86.30        22.51 o                         
 -18   4   2      50719.93      47088.03       837.42 o                         
 -16   4   2        917.51        888.78        46.28 o                         
 -14   4   2      57003.23      54441.26       563.99 o                         
 -12   4   2        835.58        948.00        33.95 o                         
 -10   4   2      11529.53      10737.37       124.49 o                         
  -8   4   2       6813.05       6859.55       101.53 o                         
  -6   4   2       6607.81       7399.55       105.52 o                         
  -4   4   2      21180.57      22175.33       246.66 o                         
  -2   4   2      36427.23      38357.45       389.49 o                         
   0   4   2      30365.01      29527.64       303.92 o                         
   2   4   2      85267.38      88339.06       900.20 o                         
   4   4   2      41528.18      42713.75       460.05 o                         
   6   4   2      59855.51      59162.28       584.84 o                         
   8   4   2       9168.19       8189.41       129.57 o                         
  10   4   2      30289.95      30834.55       375.93 o                         
  12   4   2        218.98        241.05        23.09 o                         
  14   4   2       9759.67       9389.51       134.94 o                         
  16   4   2       5222.76       5295.26       101.34 o                         
  18   4   2        307.77        319.63        24.56 o                         
  20   4   2      27837.30      27134.61       453.41 o                         
  22   4   2        521.15        574.55        42.98 o                         
  24   4   2      23817.54      23695.80       703.22 o                         
  26   4   2       2184.84       1957.20        99.41 o                         
  28   4   2      15427.38      14646.43       463.32 o                         
  30   4   2       3949.00       3666.55       147.65 o                         
  32   4   2       4711.82       4341.14       220.82 o                         
  34   4   2       3244.57       3097.00       125.67 o                         
  36   4   2         22.59         64.24        69.57 o                         
  38   4   2       3362.12       3431.60       149.51 o                         
  40   4   2        515.83        792.42        97.55 o                         
  42   4   2       1928.62       2123.80       210.63 o                         
 -41   5   2         79.50        125.27        94.39 o                         
 -39   5   2       1842.37       1710.39       130.56 o                         
 -37   5   2        703.95        650.13        97.50 o                         
 -35   5   2       3807.02       3741.47       194.62 o                         
 -33   5   2       6735.22       6318.09       203.75 o                         
 -31   5   2       2740.65       2560.08       103.89 o                         
 -29   5   2      16285.88      15345.77       283.56 o                         
 -27   5   2       2198.79       2003.52        75.48 o                         
 -25   5   2      17046.79      15493.84       248.12 o                         
 -23   5   2        827.62        785.81        57.60 o                         
 -21   5   2       6767.08       6370.17       149.61 o                         
 -19   5   2       4342.75       4160.11       129.08 o                         
 -17   5   2        255.44        267.87        22.04 o                         
 -15   5   2      17468.05      17129.68       208.05 o                         
 -13   5   2       2615.66       2692.31        69.05 o                         
 -11   5   2      52236.63      51234.43       562.93 o                         
  -9   5   2      22073.65      21668.73       263.45 o                         
  -7   5   2      66572.17      67989.03       727.23 o                         
  -5   5   2      27874.11      27907.83       276.27 o                         
  -3   5   2      42154.47      42134.11       426.08 o                         
  -1   5   2       9795.64       9886.92       131.03 o                         
   1   5   2       4297.96       4294.23        67.00 o                         
   3   5   2      17370.39      17779.42       199.67 o                         
   5   5   2       4547.53       4448.73        74.97 o                         
   7   5   2       4481.14       4322.49        72.58 o                         
   9   5   2      39721.73      39157.17       489.26 o                         
  11   5   2       1209.13       1137.41        39.71 o                         
  13   5   2      63309.78      62057.91       680.21 o                         
  15   5   2       2363.07       2238.83        62.26 o                         
  17   5   2      31866.14      31346.82       471.44 o                         
  19   5   2        160.60        212.33        26.83 o                         
  21   5   2      15635.37      15192.20       255.44 o                         
  23   5   2       2029.24       2006.59        85.07 o                         
  25   5   2       2033.02       1924.90       111.10 o                         
  27   5   2       5605.32       5678.15       202.91 o                         
  29   5   2        118.67         68.52        56.88 o                         
  31   5   2       5917.62       6361.77       222.42 o                         
  33   5   2       2603.76       2755.30       126.92 o                         
  35   5   2       4193.24       4128.92       172.89 o                         
  37   5   2       3420.82       3256.32       161.34 o                         
  39   5   2       2235.96       2360.68       126.26 o                         
  41   5   2       2133.77       2046.31       294.03 o                         
 -40   6   2       1516.15       1852.35       143.73 o                         
 -38   6   2       2350.49       2409.48       150.84 o                         
 -36   6   2       2607.23       2635.24       206.03 o                         
 -34   6   2       1679.63       1777.79       126.03 o                         
 -32   6   2       2824.36       2702.59       113.39 o                         
 -30   6   2        191.21        122.33        63.65 o                         
 -28   6   2       2270.29       2198.66        93.73 o                         
 -26   6   2       4893.49       4464.54       113.52 o                         
 -24   6   2        812.19        751.48        52.29 o                         
 -22   6   2      17699.63      16739.42       353.79 o                         
 -20   6   2         26.92         93.92        33.23 o                         
 -18   6   2      33474.11      32807.77       367.69 o                         
 -16   6   2        112.53        206.97        29.64 o                         
 -14   6   2      24170.04      22941.46       316.87 o                         
 -12   6   2        664.51        644.73        37.64 o                         
 -10   6   2      12379.08      11969.07       154.60 o                         
  -8   6   2       2276.35       2304.83        47.64 o                         
  -6   6   2       2972.65       3182.24        64.06 o                         
  -4   6   2       9740.99       9564.08       148.61 o                         
  -2   6   2      19096.45      19100.85       204.30 o                         
   0   6   2      16848.09      16348.67       178.98 o                         
   2   6   2      32376.00      32483.25       358.28 o                         
   4   6   2      17443.54      16830.60       164.79 o                         
   6   6   2      34804.92      34642.51       391.04 o                         
   8   6   2       5408.92       5032.32        96.94 o                         
  10   6   2      15918.29      15683.54       220.43 o                         
  12   6   2         14.50         22.79        26.51 o                         
  14   6   2       3537.53       3589.32        78.77 o                         
  16   6   2       3029.80       3085.96        74.36 o                         
  18   6   2         95.56        109.14        29.65 o                         
  20   6   2      15894.34      15007.78       338.96 o                         
  22   6   2        745.50        717.27        56.54 o                         
  24   6   2      13683.36      13583.77       798.93 o                         
  26   6   2       2019.13       1886.80       118.97 o                         
  28   6   2       8856.42       8703.21       606.61 o                         
  30   6   2       1780.05       1952.80       127.28 o                         
  32   6   2       1951.40       2048.11       144.58 o                         
  34   6   2       2566.83       2658.91       174.18 o                         
  36   6   2         12.36         32.94        76.64 o                         
  38   6   2       1780.05       1797.92       169.25 o                         
 -39   7   2       1443.91       1604.16       191.33 o                         
 -37   7   2        432.41        622.78       107.61 o                         
 -35   7   2       1887.72       1837.16       161.56 o                         
 -33   7   2       2426.23       2283.91       165.26 o                         
 -31   7   2       2090.92       1891.76       126.50 o                         
 -29   7   2       8088.22       7911.38       202.74 o                         
 -27   7   2       2216.66       1993.95        99.45 o                         
 -25   7   2       7400.21       6916.86       174.73 o                         
 -23   7   2        585.82        580.52        52.36 o                         
 -21   7   2       4950.91       4710.12       117.79 o                         
 -19   7   2        571.27        621.17        44.67 o                         
 -17   7   2        222.34        280.03        37.06 o                         
 -15   7   2       5726.52       5781.98       112.73 o                         
 -13   7   2       2507.47       2465.54        69.88 o                         
 -11   7   2      23604.19      23505.56       259.97 o                         
  -9   7   2       2065.42       2203.30        64.06 o                         
  -7   7   2      22170.54      22029.68       291.61 o                         
  -5   7   2       9610.89       9497.79       136.78 o                         
  -3   7   2      16901.46      16723.46       213.04 o                         
  -1   7   2       5761.10       5767.98       102.10 o                         
   1   7   2       5230.65       5187.88       101.76 o                         
   3   7   2        906.72       1012.63        62.99 o                         
   5   7   2       3005.98       3071.45        85.38 o                         
   7   7   2       1132.68        975.93        57.25 o                         
   9   7   2      16621.01      16356.61       222.33 o                         
  11   7   2        806.09        810.97        43.77 o                         
  13   7   2      19922.18      20063.19       258.58 o                         
  15   7   2        293.32        293.48        36.51 o                         
  17   7   2      16221.97      16191.25       238.81 o                         
  19   7   2         70.21        111.53        39.43 o                         
  21   7   2       6763.13       6536.91       145.31 o                         
  23   7   2        802.62        852.11        61.17 o                         
  25   7   2        357.03        363.88        64.00 o                         
  27   7   2       2385.57       2374.71       118.04 o                         
  29   7   2         39.60        119.32        60.35 o                         
  31   7   2       2952.37       3014.95       176.01 o                         
  33   7   2       1747.81       1890.41       180.09 o                         
  35   7   2       2169.33       2166.83       246.17 o                         
 -36   8   2       1545.25       1551.57       170.12 o                         
 -34   8   2        704.68        896.86       133.17 o                         
 -32   8   2       1281.36       1296.54       111.31 o                         
 -30   8   2        187.95        186.13        76.94 o                         
 -28   8   2       1929.25       1992.87       122.22 o                         
 -26   8   2       1779.06       1732.57       121.83 o                         
 -24   8   2        408.62        531.26        67.59 o                         
 -22   8   2       9255.44       8694.64       205.98 o                         
 -20   8   2         22.73         93.22        61.38 o                         
 -18   8   2      18335.89      18504.90       315.70 o                         
 -16   8   2         18.53          7.66        43.38 o                         
 -14   8   2      11958.66      12336.60       201.69 o                         
 -12   8   2        565.02        559.69        42.22 o                         
 -10   8   2       5574.07       5481.06       113.80 o                         
  -8   8   2       1204.15       1255.53        53.98 o                         
  -6   8   2        248.41        255.14        30.59 o                         
  -4   8   2       5404.25       5646.05       112.53 o                         
  -2   8   2       7658.81       7610.99       130.66 o                         
   0   8   2       9967.87      10051.57       149.72 o                         
   2   8   2      14494.26      14815.84       253.92 o                         
   4   8   2       8185.06       8121.98       159.82 o                         
   6   8   2      16062.74      16374.20       261.52 o                         
   8   8   2       4648.33       4740.74       112.58 o                         
  10   8   2       7127.24       6926.93       133.15 o                         
  12   8   2        112.10        118.36        33.92 o                         
  14   8   2       2651.80       2631.92        92.18 o                         
  16   8   2       2081.13       2279.33        84.88 o                         
  18   8   2        223.36        203.93        45.89 o                         
  20   8   2       5759.28       5437.20       175.66 o                         
  22   8   2        482.75        512.00        85.47 o                         
  24   8   2       7785.86       7153.55       314.52 o                         
  26   8   2        561.62        681.47       103.80 o                         
  28   8   2       5694.16       5870.83       255.39 o                         
  30   8   2        695.03        664.89       115.24 o                         
  32   8   2        832.73        729.08       149.73 o                         
  34   8   2       1457.65       1514.75       178.57 o                         
 -35   9   2       1286.89       1189.16       235.72 o                         
 -33   9   2       1727.33       1705.62       166.63 o                         
 -31   9   2        757.47       1100.30       131.24 o                         
 -29   9   2       4718.10       4839.34       221.86 o                         
 -27   9   2       1035.89        931.55       104.49 o                         
 -25   9   2       4397.54       4332.25       152.12 o                         
 -23   9   2        172.22        279.13        67.75 o                         
 -21   9   2       2267.52       2205.65       108.09 o                         
 -19   9   2        675.34        583.92        84.54 o                         
 -17   9   2        386.07        451.72        66.65 o                         
 -15   9   2       4394.98       4323.84       144.82 o                         
 -13   9   2        576.52        578.87        74.14 o                         
 -11   9   2      11290.69      11466.70       286.82 o                         
  -9   9   2       2384.44       2713.31       135.21 o                         
  -7   9   2      13229.23      13648.13       295.20 o                         
  -5   9   2       3744.96       3661.20       130.73 o                         
  -3   9   2       9712.57       9942.35       248.35 o                         
  -1   9   2       3572.84       3581.52        86.97 o                         
   1   9   2       2084.25       2348.40       137.90 o                         
   3   9   2       2040.17       2028.55        86.16 o                         
   5   9   2        924.69        895.75        66.80 o                         
   7   9   2       1439.20       1485.59        89.44 o                         
   9   9   2       6826.86       6882.84       248.62 o                         
  11   9   2        943.02        879.89        77.25 o                         
  13   9   2      12283.79      12027.50       270.64 o                         
  15   9   2        509.04        544.34        73.67 o                         
  17   9   2       9415.49       9076.90       317.97 o                         
  19   9   2          7.86          0.87        75.17 o                         
  21   9   2       3309.28       3029.22       140.14 o                         
  23   9   2        560.62        627.82       135.51 o                         
  25   9   2       1100.16       1099.90       124.76 o                         
  27   9   2       1530.06       1460.77       138.76 o                         
  29   9   2         11.91        -22.73       100.09 o                         
  31   9   2       1631.98       1889.37       211.10 o                         
 -30  10   2         54.97         82.26       200.18 o                         
 -28  10   2        558.86        688.47       287.80 o                         
 -26  10   2       1572.82       1327.87       178.85 o                         
 -24  10   2        313.63        370.91       108.06 o                         
 -22  10   2       4329.63       3838.28       239.13 o                         
 -20  10   2         56.43        122.48        99.85 o                         
 -18  10   2       6435.62       6369.74       287.99 o                         
 -16  10   2         93.00        129.76       110.21 o                         
 -14  10   2       6944.51       6779.83       491.37 o                         
 -12  10   2        253.16        182.33       126.92 o                         
 -10  10   2       2016.36       2346.31       136.07 o                         
  -8  10   2        595.72        657.36        93.19 o                         
  -6  10   2        110.03         77.45        59.92 o                         
  -4  10   2       2615.03       2557.13       113.78 o                         
  -2  10   2       3266.26       3350.22       119.31 o                         
   0  10   2       4810.15       4711.78       185.89 o                         
   2  10   2       5367.64       5263.94       221.16 o                         
   4  10   2       3599.83       3748.95       163.12 o                         
   6  10   2       6318.06       6621.57       173.12 o                         
   8  10   2       1380.15       1327.70       102.10 o                         
  10  10   2       4525.04       4500.23       202.67 o                         
  12  10   2        114.64        190.53        60.09 o                         
  14  10   2       1309.61       1353.38       111.62 o                         
  16  10   2        923.04       1009.96        89.83 o                         
  18  10   2         81.84         29.05        80.90 o                         
  20  10   2       3419.28       3539.44       173.29 o                         
  22  10   2         18.07        -38.12        97.60 o                         
  24  10   2       4201.91       3792.00       229.40 o                         
  26  10   2        220.03        368.63       125.22 o                         
  28  10   2       2403.93       2168.42       170.33 o                         
  30  10   2        677.97        398.96       346.66 o                         
 -29  11   2       2144.35       1993.14       284.00 o                         
 -27  11   2        169.50        323.48       170.08 o                         
 -25  11   2       2553.07       2595.64       212.26 o                         
 -23  11   2         15.71         78.76       127.47 o                         
 -21  11   2       1135.93       1012.22       166.15 o                         
 -19  11   2        421.10        482.74       140.08 o                         
 -17  11   2        106.69        102.68        83.13 o                         
 -15  11   2       2990.34       3401.94       227.01 o                         
 -13  11   2        101.97         61.59        85.57 o                         
 -11  11   2       4414.70       4905.60       220.05 o                         
  -9  11   2       1402.48       1624.06       118.97 o                         
  -7  11   2       6487.00       6684.01       278.37 o                         
  -5  11   2       1948.93       2033.88       146.81 o                         
  -3  11   2       4050.80       4005.65       208.35 o                         
  -1  11   2       1960.74       1855.81       136.48 o                         
   1  11   2        607.66        416.38       102.36 o                         
   3  11   2       1612.86       1760.09       146.24 o                         
   5  11   2        221.58        307.32        84.55 o                         
   7  11   2        932.11        976.88        88.96 o                         
   9  11   2       3463.84       3456.11       153.54 o                         
  11  11   2        686.87        662.99        78.27 o                         
  13  11   2       5609.14       5920.69       202.39 o                         
  15  11   2        338.51        371.20        77.90 o                         
  17  11   2       4259.94       4270.50       203.94 o                         
  19  11   2          4.06         28.21        80.46 o                         
  21  11   2       2272.88       1965.04       179.22 o                         
  23  11   2        340.46        528.67       193.67 o                         
  25  11   2        608.18        844.67       225.14 o                         
  27  11   2        783.31       1080.93       243.58 o                         
 -24  12   2        196.82        307.96       118.51 o                         
 -22  12   2       2106.10       2078.03       170.28 o                         
 -20  12   2          2.90         69.59       104.97 o                         
 -18  12   2       3567.65       4176.70       380.60 o                         
 -16  12   2        119.22        151.05       109.93 o                         
 -14  12   2       3566.04       3503.97       271.29 o                         
 -12  12   2        174.97        138.44       106.94 o                         
 -10  12   2        656.91        839.03       172.10 o                         
  -8  12   2       1239.91       1498.66       156.65 o                         
  -6  12   2          1.40        125.51       105.08 o                         
  -4  12   2       1801.27       2059.89       270.71 o                         
  -2  12   2       1146.35       1283.55       152.16 o                         
   0  12   2       2183.70       2007.56       230.17 o                         
   2  12   2       3571.22       3834.30       223.45 o                         
   4  12   2       2455.98       2424.63       161.77 o                         
   6  12   2       3011.75       3320.13       191.29 o                         
   8  12   2        668.70        526.12       133.03 o                         
  10  12   2       2436.86       2970.55       197.05 o                         
  12  12   2          2.85         22.82       112.54 o                         
  14  12   2       1292.72       1414.05       154.16 o                         
  16  12   2        427.13        369.02       154.12 o                         
  18  12   2        164.04        160.31       193.67 o                         
  22  12   2          6.48       -129.93       201.54 o                         
 -17  13   2         48.91        -24.42       191.37 o                         
 -15  13   2       1091.22       1322.84       171.78 o                         
 -13  13   2         10.97       -119.10       158.03 o                         
 -11  13   2       1826.99       1898.94       190.95 o                         
  -9  13   2        361.10         72.90       133.87 o                         
  -7  13   2       2040.16       2075.28       198.11 o                         
  -5  13   2        708.91        699.07       147.91 o                         
  -3  13   2       1322.61       1598.96       216.13 o                         
  -1  13   2        812.58        861.03       149.01 o                         
   1  13   2        315.39        310.40       156.29 o                         
   3  13   2        553.98        623.38       119.58 o                         
   5  13   2        123.77        325.42       127.68 o                         
   7  13   2        305.64        238.93       132.08 o                         
   9  13   2       1349.87       1646.08       176.06 o                         
  11  13   2        330.52        392.45       126.81 o                         
  13  13   2       1892.64       2241.63       250.59 o                         
  15  13   2         67.79        308.68       231.10 o                         
 -44   0   3       4311.39       4416.76       361.30 o                         
 -42   0   3       1405.94       1396.60       152.24 o                         
 -40   0   3       2292.74       2350.00       179.28 o                         
 -38   0   3       5150.77       5278.04       249.45 o                         
 -36   0   3        281.22        218.78        93.72 o                         
 -34   0   3       8446.74       8366.97       566.37 o                         
 -32   0   3       4535.13       4667.49       209.74 o                         
 -30   0   3      19183.86      18617.26       950.46 o                         
 -28   0   3      22365.81      21876.19       546.67 o                         
 -26   0   3      23383.29      23358.08      1004.44 o                         
 -24   0   3      25783.01      24017.37       588.13 o                         
 -22   0   3       8077.70       7767.74       120.84 o                         
 -20   0   3      19619.36      20546.59       313.17 o                         
 -18   0   3        881.61        830.52        98.73 o                         
 -16   0   3       2509.17       2729.01       105.53 o                         
 -14   0   3      30873.18      31861.74       848.33 o                         
 -12   0   3       1207.98       1185.81       128.17 o                         
 -10   0   3      89599.20      99691.55      2704.09 o                         
  -8   0   3         15.72        127.12        21.96 o                         
  -6   0   3     126951.25     125435.85      1941.80 o                         
  -2   0   3     248354.95     268544.06      4123.17 o                         
   0   0   3       3875.07       4672.01        94.92 o                         
   2   0   3      23617.22      23600.21       385.76 o                         
   6   0   3         21.51        105.04        13.98 o                         
   8   0   3      16974.31      17714.46       399.95 o                         
  10   0   3       9743.30       9404.26       203.74 o                         
  12   0   3      25763.07      26640.84       404.55 o                         
  14   0   3      60791.22      61632.80       873.83 o                         
  16   0   3      12520.42      12585.80       190.22 o                         
  18   0   3      30175.39      30153.64       391.99 o                         
  20   0   3      11712.72      11373.13       145.98 o                         
  22   0   3      22071.41      22113.21       370.58 o                         
  24   0   3        979.94       1005.01        65.99 o                         
  26   0   3       8290.44       8388.60       258.31 o                         
  28   0   3       2397.74       2365.90       123.97 o                         
  30   0   3       1149.88       1113.23        97.48 o                         
  32   0   3       5592.99       5616.63       272.52 o                         
  34   0   3         24.70        108.50        81.64 o                         
  36   0   3       9722.79      10289.12       359.57 o                         
  38   0   3        346.68        316.05        93.05 o                         
  40   0   3       4273.78       5051.04       269.65 o                         
  42   0   3       1405.32       1221.53       130.29 o                         
 -45   1   3       3277.71       2821.27       289.69 o                         
 -43   1   3          6.29        164.97        90.17 o                         
 -41   1   3      10438.01      10199.11       303.30 o                         
 -39   1   3       1121.83       1381.73       111.93 o                         
 -37   1   3      11463.38      11609.65       339.10 o                         
 -35   1   3       3080.05       3441.41       152.23 o                         
 -33   1   3       6981.91       6873.33       211.38 o                         
 -31   1   3       5239.31       5047.54       152.13 o                         
 -29   1   3        905.59        973.85        83.67 o                         
 -27   1   3      10307.61       9719.44       211.06 o                         
 -25   1   3       5593.58       4978.37       170.33 o                         
 -23   1   3       3940.87       3952.87        83.42 o                         
 -21   1   3      45403.29      44524.00       480.59 o                         
 -19   1   3      10831.40      11164.43       144.25 o                         
 -17   1   3      80543.80      80877.74       842.36 o                         
 -15   1   3       6174.63       6453.10       101.08 o                         
 -13   1   3      87555.13      90219.35      1006.52 o                         
 -11   1   3       2519.87       2787.89        66.89 o                         
  -9   1   3      33990.03      34451.58       440.04 o                         
  -7   1   3        307.56        376.53        17.43 o                         
  -5   1   3       1606.10       1848.97        49.00 o                         
  -3   1   3      54477.23      58480.20       653.60 o                         
  -1   1   3      13641.81      14632.65       212.64 o                         
   1   1   3      50561.79      53091.80       758.64 o                         
   3   1   3      63520.08      69793.73       633.90 o                         
   5   1   3      84945.87      86569.66       823.58 o                         
   7   1   3      30383.64      30641.31       584.50 o                         
   9   1   3      73068.23      73372.92       817.44 o                         
  11   1   3      28213.93      29985.10       292.99 o                         
  13   1   3       8340.23       8279.46       132.87 o                         
  15   1   3       9923.93       9608.93       115.68 o                         
  17   1   3        274.31        384.19        20.14 o                         
  19   1   3       2354.68       2607.27        48.96 o                         
  21   1   3      14539.85      13805.00       244.16 o                         
  23   1   3       2978.06       2991.30        94.24 o                         
  25   1   3      28201.52      27789.97       588.30 o                         
  27   1   3        308.67        400.32        52.94 o                         
  29   1   3      17131.83      17303.76       445.71 o                         
  31   1   3         30.38        145.30        55.24 o                         
  33   1   3       8123.81       7963.18       180.18 o                         
  35   1   3       1869.22       1833.24       114.74 o                         
  37   1   3       2927.83       2675.80       134.16 o                         
  39   1   3       2107.20       2047.83       102.57 o                         
  41   1   3          4.64         62.98        68.23 o                         
  43   1   3       2775.64       2823.98       292.14 o                         
 -44   2   3       3431.52       3621.76       168.89 o                         
 -42   2   3        952.80       1085.17       109.49 o                         
 -40   2   3       2092.78       2102.87       178.06 o                         
 -38   2   3       3539.14       3649.63       156.01 o                         
 -36   2   3        106.99        138.63        60.52 o                         
 -34   2   3       7190.37       6837.98       246.52 o                         
 -32   2   3       5288.80       5291.08       145.12 o                         
 -30   2   3      13524.58      12813.11       266.96 o                         
 -28   2   3      17773.61      17337.51       323.89 o                         
 -26   2   3      19315.05      18405.45       292.14 o                         
 -24   2   3      16741.17      16530.45       285.34 o                         
 -22   2   3       6574.99       6449.53       118.73 o                         
 -20   2   3      12999.39      12379.16       164.49 o                         
 -18   2   3         48.11        104.45        18.50 o                         
 -16   2   3       6239.44       6449.62        98.62 o                         
 -14   2   3      24090.97      24805.47       322.13 o                         
 -12   2   3       2953.00       3291.38        54.16 o                         
 -10   2   3      79441.80      81544.05       744.05 o                         
  -8   2   3       4345.83       4771.83        70.40 o                         
  -6   2   3     120431.59     120582.16      1232.47 o                         
  -4   2   3       2994.13       3215.69        49.37 o                         
  -2   2   3     117536.68     121745.78      1228.33 o                         
   0   2   3       8206.08       9096.79       146.74 o                         
   2   2   3      18871.13      20027.06       206.44 o                         
   4   2   3       6363.07       7074.70        83.60 o                         
   6   2   3         76.50         93.85        10.90 o                         
   8   2   3       7964.53       7898.21       167.59 o                         
  10   2   3      37845.26      38094.48       368.56 o                         
  12   2   3      16844.11      17117.89       183.89 o                         
  14   2   3      44058.50      43691.91       451.12 o                         
  16   2   3      17139.19      16771.85       249.64 o                         
  18   2   3      34486.83      34587.91       586.34 o                         
  20   2   3       4209.34       4097.53        75.14 o                         
  22   2   3      26496.13      25591.80       511.13 o                         
  24   2   3         13.80         70.91        26.09 o                         
  26   2   3       5859.54       5368.02       169.12 o                         
  28   2   3       2101.40       2184.08        85.29 o                         
  30   2   3        734.25        711.73        62.84 o                         
  32   2   3       6477.02       6805.45       190.75 o                         
  34   2   3         73.73        146.59        64.47 o                         
  36   2   3       9610.78      10009.89       259.02 o                         
  38   2   3        707.95        669.14        74.95 o                         
  40   2   3       4235.19       4601.90       159.11 o                         
  42   2   3       1371.87       1037.08       135.90 o                         
 -43   3   3          2.89        101.05        80.99 o                         
 -41   3   3       6253.01       6070.18       212.96 o                         
 -39   3   3        366.99        402.63        91.66 o                         
 -37   3   3       9470.87      10157.61       304.78 o                         
 -35   3   3       2733.76       2719.14       134.55 o                         
 -33   3   3       7889.51       8104.03       222.95 o                         
 -31   3   3       3056.23       2929.00       104.84 o                         
 -29   3   3        473.82        513.34        58.18 o                         
 -27   3   3       5121.15       4899.95       124.60 o                         
 -25   3   3       3415.04       3185.66        66.35 o                         
 -23   3   3       6947.08       6619.78       104.69 o                         
 -21   3   3      22097.59      21550.41       351.52 o                         
 -19   3   3       5280.17       5180.47        97.88 o                         
 -17   3   3      64644.82      63230.78       794.43 o                         
 -15   3   3      11521.73      11671.41       157.22 o                         
 -13   3   3      72392.54      70002.43       742.18 o                         
 -11   3   3       3868.93       3660.17        74.24 o                         
  -9   3   3      15472.77      14906.93       164.66 o                         
  -7   3   3        198.25        285.46        22.84 o                         
  -5   3   3       2213.75       2209.04        34.13 o                         
  -3   3   3      17329.04      17583.04       182.55 o                         
  -1   3   3       6732.36       6730.04        95.45 o                         
   1   3   3      59486.02      60752.17       629.87 o                         
   3   3   3      21092.32      21674.40       221.91 o                         
   5   3   3      64092.00      64262.67       629.65 o                         
   7   3   3      31901.71      32160.04       450.26 o                         
   9   3   3      35404.91      35226.75       520.77 o                         
  11   3   3      18079.04      18151.63       185.89 o                         
  13   3   3      14143.61      14117.44       192.02 o                         
  15   3   3       4746.31       4751.35        70.32 o                         
  17   3   3        862.93        883.69        33.38 o                         
  19   3   3       4431.80       4154.87        74.69 o                         
  21   3   3      17360.92      16958.66       391.59 o                         
  23   3   3       1295.68       1357.97        54.38 o                         
  25   3   3      16923.32      16626.02       513.35 o                         
  27   3   3         24.08        133.98        43.59 o                         
  29   3   3      16400.92      16163.67       694.27 o                         
  31   3   3         72.04         65.49        63.78 o                         
  33   3   3       6967.54       7531.23       295.08 o                         
  35   3   3       1329.07       1349.59        84.91 o                         
  37   3   3       1230.14       1232.81        96.54 o                         
  39   3   3       3035.83       3219.84       167.05 o                         
  41   3   3         14.00        -28.40        88.07 o                         
 -42   4   3        529.20        531.19       104.93 o                         
 -40   4   3       1202.88       1318.08       119.97 o                         
 -38   4   3       1652.30       1546.68       122.93 o                         
 -36   4   3          1.63        -77.79        77.79 o                         
 -34   4   3       7056.24       6767.47       207.97 o                         
 -32   4   3       3001.87       2862.69       132.82 o                         
 -30   4   3       9465.39       9137.54       233.58 o                         
 -28   4   3       9425.98       8693.20       170.96 o                         
 -26   4   3      14636.65      13865.53       262.62 o                         
 -24   4   3      15742.49      15318.88       214.01 o                         
 -22   4   3      10747.93      10179.47       158.48 o                         
 -20   4   3       6750.42       6187.28        99.86 o                         
 -18   4   3         18.86         70.59        21.24 o                         
 -16   4   3       4502.54       4311.58        91.55 o                         
 -14   4   3       7806.12       7545.45       119.36 o                         
 -12   4   3        890.82       1057.89        40.59 o                         
 -10   4   3      50048.88      47430.78       572.03 o                         
  -8   4   3       2328.23       2392.44        68.44 o                         
  -6   4   3      97672.51      96352.32       785.79 o                         
  -4   4   3        184.96        191.59        13.05 o                         
  -2   4   3      65214.87      63696.56       555.45 o                         
   0   4   3       1814.14       1893.17        31.52 o                         
   2   4   3      34302.52      34931.79       356.22 o                         
   4   4   3       2132.39       2027.21        34.37 o                         
   6   4   3         74.87        173.69        24.53 o                         
   8   4   3       7259.05       7310.59       116.23 o                         
  10   4   3      18258.70      18273.20       251.36 o                         
  12   4   3      16986.11      16447.70       234.17 o                         
  14   4   3      24197.93      22873.96       240.55 o                         
  16   4   3      10968.95      10258.27       198.63 o                         
  18   4   3      33124.47      32239.53       563.27 o                         
  20   4   3       2817.86       2813.61        76.99 o                         
  22   4   3      15564.25      14905.46       433.68 o                         
  24   4   3        239.13        258.19        45.25 o                         
  26   4   3       4562.84       4267.79       154.72 o                         
  28   4   3       2553.73       2585.40       101.95 o                         
  30   4   3        734.19        730.65        70.29 o                         
  32   4   3       5902.50       6340.35       262.43 o                         
  34   4   3        114.21        145.15        68.77 o                         
  36   4   3       5568.71       6171.59       339.13 o                         
  38   4   3       1102.10       1257.69       112.00 o                         
  40   4   3       3882.79       4294.83       214.09 o                         
 -41   5   3       4779.61       4887.05       200.51 o                         
 -39   5   3        302.14        450.53        98.75 o                         
 -37   5   3       6749.47       6729.14       222.28 o                         
 -35   5   3       1044.33       1286.10       109.06 o                         
 -33   5   3       4490.15       4182.81       165.74 o                         
 -31   5   3       3262.95       3251.82       116.21 o                         
 -29   5   3        823.18        749.14        66.12 o                         
 -27   5   3       3245.33       2995.41        92.04 o                         
 -25   5   3       1512.01       1412.02        59.94 o                         
 -23   5   3       5326.49       5138.15       111.55 o                         
 -21   5   3      18296.12      17339.95       290.78 o                         
 -19   5   3       3044.43       3090.99        90.98 o                         
 -17   5   3      41306.09      39580.41       459.79 o                         
 -15   5   3       8355.94       8394.01       135.18 o                         
 -13   5   3      34747.98      33309.11       380.02 o                         
 -11   5   3       4137.86       4372.81        90.60 o                         
  -9   5   3      21725.31      20661.79       307.44 o                         
  -7   5   3       2903.45       2928.30        55.34 o                         
  -5   5   3       1639.92       1511.16        45.46 o                         
  -3   5   3       6234.29       6007.53       101.41 o                         
  -1   5   3       9471.54       9591.59       114.79 o                         
   1   5   3      45801.39      45225.69       663.97 o                         
   3   5   3      13863.67      13729.24       172.11 o                         
   5   5   3      49091.17      48591.56       540.21 o                         
   7   5   3      20020.86      20503.36       254.49 o                         
   9   5   3      24910.24      24469.83       411.29 o                         
  11   5   3      17074.66      16159.85       253.33 o                         
  13   5   3       7489.56       7362.05       126.29 o                         
  15   5   3       7875.04       7883.06       138.88 o                         
  17   5   3        972.11       1029.57        41.95 o                         
  19   5   3       2021.86       1978.14        53.76 o                         
  21   5   3      10890.80      10411.96       259.79 o                         
  23   5   3       1057.58       1142.63        61.14 o                         
  25   5   3      16264.53      16096.39       475.46 o                         
  27   5   3        390.73        373.48        69.37 o                         
  29   5   3      11382.56      12139.21       331.17 o                         
  31   5   3        421.02        412.42        63.21 o                         
  33   5   3       5100.38       5092.57       144.98 o                         
  35   5   3       1266.15       1310.54        89.00 o                         
  37   5   3        825.72        744.20       105.08 o                         
  39   5   3       1698.33       1508.69       289.42 o                         
 -40   6   3       1034.72       1235.11       130.36 o                         
 -38   6   3       2105.14       2150.22       142.55 o                         
 -36   6   3          7.51         35.12        85.26 o                         
 -34   6   3       3727.21       3380.83       160.22 o                         
 -32   6   3       2284.06       2211.76       106.80 o                         
 -30   6   3       9080.09       8835.11       338.47 o                         
 -28   6   3       5869.97       5584.36       133.16 o                         
 -26   6   3       9686.53       9123.76       179.31 o                         
 -24   6   3      10090.65       9306.51       176.77 o                         
 -22   6   3       8017.44       8013.22       138.56 o                         
 -20   6   3       8390.05       8275.75       146.29 o                         
 -18   6   3         30.34         54.27        30.85 o                         
 -16   6   3       3105.61       2959.77        76.96 o                         
 -14   6   3       5800.64       5616.54       108.24 o                         
 -12   6   3       1791.96       1740.33        63.98 o                         
 -10   6   3      28683.86      28445.53       336.90 o                         
  -8   6   3          1.76         83.19        17.90 o                         
  -6   6   3      62435.79      62100.91       584.18 o                         
  -4   6   3        450.27        533.33        22.72 o                         
  -2   6   3      48513.06      46994.68       423.82 o                         
   0   6   3        666.99        633.24        46.32 o                         
   2   6   3      24373.78      23894.66       358.14 o                         
   4   6   3       1852.52       1922.70        38.79 o                         
   6   6   3         32.21         63.18        17.40 o                         
   8   6   3       9175.34       8785.86       179.29 o                         
  10   6   3       5899.29       5965.23       130.09 o                         
  12   6   3      11424.62      11282.09       176.66 o                         
  14   6   3      17235.41      17596.32       299.64 o                         
  16   6   3       8433.68       8640.55       196.74 o                         
  18   6   3      18366.96      18496.56       283.00 o                         
  20   6   3       3585.22       3390.28       120.50 o                         
  22   6   3      10402.84      10249.76       444.64 o                         
  24   6   3         31.44        101.86        58.61 o                         
  26   6   3       4591.91       4561.85       161.97 o                         
  28   6   3        810.18        887.39        81.44 o                         
  30   6   3        468.08        379.43        84.00 o                         
  32   6   3       4567.37       4846.30       270.91 o                         
  34   6   3         40.18         44.01        98.92 o                         
  36   6   3       3474.21       3763.65       253.39 o                         
 -39   7   3        291.49        580.07       154.48 o                         
 -37   7   3       5495.66       5662.59       221.94 o                         
 -35   7   3        981.12       1132.39       139.31 o                         
 -33   7   3       2815.56       2889.92       140.37 o                         
 -31   7   3       2803.62       2643.97       133.20 o                         
 -29   7   3       1017.25        884.58       103.03 o                         
 -27   7   3       2810.50       2755.73       110.01 o                         
 -25   7   3       1124.25       1023.88        66.73 o                         
 -23   7   3       5240.60       4833.76       175.05 o                         
 -21   7   3       9025.23       8417.40       184.71 o                         
 -19   7   3       6155.13       6170.01       195.84 o                         
 -17   7   3      23717.05      23008.10       327.24 o                         
 -15   7   3       3318.07       3307.00        85.87 o                         
 -13   7   3      28794.74      27848.20       339.25 o                         
 -11   7   3       4357.98       4247.99        75.79 o                         
  -9   7   3      14702.23      14323.46       176.48 o                         
  -7   7   3        148.66        182.65        26.28 o                         
  -5   7   3       1815.29       1854.22        50.41 o                         
  -3   7   3      10444.16      10268.15       131.56 o                         
  -1   7   3         63.74        147.11        17.79 o                         
   1   7   3      22725.41      22571.61       379.81 o                         
   3   7   3       3609.22       3807.85       113.50 o                         
   5   7   3      26389.72      25773.92       381.40 o                         
   7   7   3      12119.32      12044.47       194.54 o                         
   9   7   3      25904.61      24884.62       395.27 o                         
  11   7   3       5488.73       5903.14       172.05 o                         
  13   7   3       5472.80       5272.28       115.40 o                         
  15   7   3       4672.60       4811.60       109.67 o                         
  17   7   3         62.59         76.85        34.93 o                         
  19   7   3       3670.35       3466.19       105.37 o                         
  21   7   3       3980.83       4299.85       114.80 o                         
  23   7   3        814.75        883.82       120.39 o                         
  25   7   3       9260.72       9679.28       268.31 o                         
  27   7   3        622.20        659.00        83.21 o                         
  29   7   3       6258.92       5992.50       204.25 o                         
  31   7   3         74.48         60.12        78.69 o                         
  33   7   3       3457.76       3491.51       199.24 o                         
  35   7   3        470.23        470.92       124.01 o                         
 -36   8   3         41.88        148.06       156.24 o                         
 -34   8   3       2347.66       2281.73       175.78 o                         
 -32   8   3       1961.48       2013.87       130.57 o                         
 -30   8   3       5504.95       5479.08       194.61 o                         
 -28   8   3       3560.11       3638.42       160.44 o                         
 -26   8   3       5344.57       5387.33       193.03 o                         
 -24   8   3       5110.49       4903.42       224.03 o                         
 -22   8   3       2444.53       2305.94       104.51 o                         
 -20   8   3       5785.96       5433.02       176.13 o                         
 -18   8   3         78.96         85.95        41.85 o                         
 -16   8   3       2357.17       2278.39       111.73 o                         
 -14   8   3       4374.30       4495.97       104.92 o                         
 -12   8   3        454.70        401.98        36.47 o                         
 -10   8   3      16906.60      17638.28       219.33 o                         
  -8   8   3          1.53         24.58        27.77 o                         
  -6   8   3      27687.02      27879.12       374.66 o                         
  -4   8   3        419.84        468.44        35.12 o                         
  -2   8   3      25617.13      25432.39       387.66 o                         
   0   8   3        903.20       1123.04       106.79 o                         
   2   8   3       9781.21       9719.36       209.05 o                         
   4   8   3       2481.31       2728.81        87.81 o                         
   6   8   3         41.43         91.70        35.19 o                         
   8   8   3       5319.19       5044.48       117.41 o                         
  10   8   3       3070.78       3082.85        89.34 o                         
  12   8   3       5718.77       5876.52       116.69 o                         
  14   8   3      10302.98      10829.14       200.54 o                         
  16   8   3       6413.41       6266.17       137.93 o                         
  18   8   3       9731.04       9468.91       193.10 o                         
  20   8   3       1588.75       1457.01        87.41 o                         
  22   8   3       5843.66       5683.31       184.26 o                         
  24   8   3          8.55         22.52        89.17 o                         
  26   8   3       3785.55       3323.36       204.22 o                         
  28   8   3        366.22        247.59       109.29 o                         
  30   8   3        251.54        331.16       119.36 o                         
  32   8   3       2473.18       2768.41       201.41 o                         
 -33   9   3       1472.19       1363.84       352.08 o                         
 -31   9   3       1694.26       1496.39       141.10 o                         
 -29   9   3        165.86        165.72        96.49 o                         
 -27   9   3       1785.46       1773.32       119.74 o                         
 -25   9   3        538.53        476.94        85.28 o                         
 -23   9   3       1580.22       1396.51       110.05 o                         
 -21   9   3       5599.75       5483.22       152.66 o                         
 -19   9   3       1811.25       1833.02        88.09 o                         
 -17   9   3      11026.50      10530.19       331.77 o                         
 -15   9   3       1545.66       1578.92        71.14 o                         
 -13   9   3      11892.22      12212.41       232.61 o                         
 -11   9   3        285.73        337.76        64.93 o                         
  -9   9   3       5651.45       5444.08       143.93 o                         
  -7   9   3        396.66        518.43        51.26 o                         
  -5   9   3        465.43        433.01        55.02 o                         
  -3   9   3       4467.02       4630.05       125.71 o                         
  -1   9   3        555.21        535.06        57.70 o                         
   1   9   3      10394.25      10328.22       221.45 o                         
   3   9   3       3428.31       3473.72       104.63 o                         
   5   9   3      11980.12      11820.69       218.96 o                         
   7   9   3       5347.08       5390.43       128.33 o                         
   9   9   3       7395.10       7232.71       153.58 o                         
  11   9   3       4219.15       4224.70       114.88 o                         
  13   9   3       1719.32       1635.26        76.38 o                         
  15   9   3       3061.09       3324.06       117.45 o                         
  17   9   3        137.36        232.87        74.17 o                         
  19   9   3       1060.84        704.55        95.23 o                         
  21   9   3       2955.66       3076.11       158.41 o                         
  23   9   3        535.59        474.56       102.44 o                         
  25   9   3       5106.38       4900.19       222.70 o                         
  27   9   3        219.68        245.32       104.17 o                         
  29   9   3       3309.16       3131.72       222.40 o                         
  31   9   3        109.02        198.35       117.82 o                         
 -32  10   3        419.87        294.31       173.06 o                         
 -30  10   3       2005.47       1801.37       215.56 o                         
 -28  10   3       2159.83       2668.71       245.07 o                         
 -26  10   3       2224.69       2091.66       166.76 o                         
 -24  10   3       2741.61       2741.28       177.93 o                         
 -22  10   3       1240.84       1120.04       132.97 o                         
 -20  10   3       1827.17       1690.66       147.51 o                         
 -18  10   3          8.38          1.99        74.23 o                         
 -16  10   3       1114.72       1123.21       189.17 o                         
 -14  10   3       2055.58       2264.74       145.06 o                         
 -12  10   3        348.25        344.65        86.22 o                         
 -10  10   3       6296.89       6006.53       299.50 o                         
  -8  10   3         19.31         13.20        64.80 o                         
  -6  10   3      10348.89       9972.96       333.90 o                         
  -4  10   3        320.25        353.79        69.31 o                         
  -2  10   3      10521.29      10488.41       254.80 o                         
   0  10   3        320.07        316.26        67.93 o                         
   2  10   3       3243.26       3038.48       155.62 o                         
   4  10   3        756.11        806.41        62.70 o                         
   6  10   3          6.24         45.43        49.00 o                         
   8  10   3       2164.47       2343.21       105.14 o                         
  10  10   3       1561.84       1715.47        95.28 o                         
  12  10   3       2762.42       2895.86       116.45 o                         
  14  10   3       3444.13       3827.60       134.03 o                         
  16  10   3       1547.94       1674.75       113.37 o                         
  18  10   3       4518.93       4300.12       192.47 o                         
  20  10   3        570.50        623.12       104.25 o                         
  22  10   3       2953.35       2565.86       192.64 o                         
  24  10   3         22.89         11.87       110.80 o                         
  26  10   3       1012.38       1068.02       290.10 o                         
  28  10   3        550.02        605.73       137.17 o                         
 -29  11   3         36.47         63.74       185.53 o                         
 -27  11   3        826.22        934.40       147.76 o                         
 -25  11   3        315.67        291.02       108.94 o                         
 -23  11   3        621.24        776.02       126.39 o                         
 -21  11   3       1980.28       2277.48       164.87 o                         
 -19  11   3        425.60        529.26       160.55 o                         
 -17  11   3       4788.75       4747.46       350.18 o                         
 -15  11   3        445.47        526.70       178.68 o                         
 -13  11   3       4019.29       4561.59       302.71 o                         
 -11  11   3         41.97        165.57        86.95 o                         
  -9  11   3       1677.63       2032.24       178.13 o                         
  -7  11   3        277.37        413.46        79.25 o                         
  -5  11   3        184.01        177.10        78.61 o                         
  -3  11   3       1792.40       1669.80       176.45 o                         
  -1  11   3        519.17        525.15       111.83 o                         
   1  11   3       3705.83       3709.11       199.35 o                         
   3  11   3       1671.62       1811.63       152.71 o                         
   5  11   3       4243.18       4245.73       344.38 o                         
   7  11   3       2020.54       2171.03       133.01 o                         
   9  11   3       2058.16       1990.25       116.47 o                         
  11  11   3       2359.73       2581.81       144.12 o                         
  13  11   3        531.12        478.63        76.81 o                         
  15  11   3        945.59        928.04        99.77 o                         
  17  11   3        164.24        244.39        94.86 o                         
  19  11   3        466.12        602.31       109.81 o                         
  21  11   3       1580.14       1460.03       166.30 o                         
  23  11   3        248.97        245.01       121.93 o                         
  25  11   3       1989.17       2186.47       201.90 o                         
 -24  12   3        946.22       1166.25       175.28 o                         
 -22  12   3        211.36        200.70       118.76 o                         
 -20  12   3        695.76       1008.28       134.98 o                         
 -18  12   3         75.66         77.89       111.74 o                         
 -16  12   3        445.79        473.79       117.08 o                         
 -14  12   3        736.76        650.11       120.82 o                         
 -12  12   3         22.93         19.56        99.37 o                         
 -10  12   3       2735.83       2309.24       198.49 o                         
  -8  12   3        125.57        264.31       114.31 o                         
  -6  12   3       4161.38       3878.95       203.66 o                         
  -4  12   3        182.60        258.66       135.30 o                         
  -2  12   3       2525.77       2536.56       189.45 o                         
   0  12   3        551.63        488.72       152.90 o                         
   2  12   3        779.51        832.05       128.53 o                         
   4  12   3        649.25        663.24       108.36 o                         
   6  12   3          5.41        155.97       129.08 o                         
   8  12   3        561.09        553.30       123.55 o                         
  10  12   3       1393.71       1728.46       159.44 o                         
  12  12   3       1146.70       1360.67       145.49 o                         
  14  12   3       1796.37       1791.33       317.36 o                         
  16  12   3        506.51        638.52       239.24 o                         
  18  12   3       1758.55       2159.69       312.21 o                         
 -17  13   3       1846.73       1920.99       334.99 o                         
 -15  13   3        148.55         47.36       131.41 o                         
 -13  13   3       1856.53       2283.26       251.20 o                         
 -11  13   3         37.38         92.90       123.92 o                         
  -9  13   3        814.60        559.25       152.19 o                         
  -7  13   3        141.73        148.09       128.52 o                         
  -5  13   3         76.38         79.77       140.51 o                         
  -3  13   3        847.10       1147.96       191.65 o                         
  -1  13   3         45.19        224.31       129.07 o                         
   1  13   3       1474.28       1166.86       209.46 o                         
   3  13   3        465.68        574.59       145.35 o                         
   5  13   3       1475.97       1811.37       180.13 o                         
   7  13   3        817.30        975.42       150.38 o                         
   9  13   3        951.65       1344.36       235.80 o                         
  11  13   3        816.66       1043.63       180.99 o                         
  13  13   3        252.52        643.95       265.28 o                         
 -44   0   4       2047.87       2083.47       290.24 o                         
 -42   0   4        825.48        902.63       141.39 o                         
 -40   0   4      12117.04      12604.28       631.60 o                         
 -38   0   4        220.67        293.91       211.98 o                         
 -36   0   4      15362.55      14548.82       438.60 o                         
 -34   0   4        239.61        274.20        86.98 o                         
 -32   0   4      16678.52      17024.20       726.00 o                         
 -30   0   4       2512.72       2561.86       223.10 o                         
 -28   0   4       9596.24       9411.99       300.00 o                         
 -26   0   4       6566.16       6658.73       160.43 o                         
 -24   0   4       1514.62       1439.99        52.86 o                         
 -22   0   4      23636.62      24829.39       380.20 o                         
 -20   0   4      15924.35      15287.63       377.00 o                         
 -18   0   4      32707.86      32558.93       694.59 o                         
 -16   0   4      92301.38      96273.81      2660.96 o                         
 -14   0   4      45960.77      49666.34      1412.13 o                         
 -12   0   4      80849.34      82964.75      1612.39 o                         
 -10   0   4      38290.68      38908.01       781.30 o                         
  -8   0   4      46199.71      48682.60      1016.64 o                         
  -6   0   4        992.41        942.59        48.78 o                         
  -4   0   4      35407.55      37828.20      1066.01 o                         
  -2   0   4      38597.95      43360.84       693.88 o                         
   2   0   4      94727.96     101188.24      1587.37 o                         
   4   0   4      17145.78      19725.37       289.69 o                         
   6   0   4     120970.28     125381.20      1696.10 o                         
   8   0   4       5228.56       5680.99       217.54 o                         
  10   0   4     117734.98     118399.80      2392.61 o                         
  12   0   4       6927.25       7251.93       171.31 o                         
  14   0   4      21144.26      20383.63       574.37 o                         
  16   0   4      14993.30      14941.73       223.09 o                         
  18   0   4        952.32       1082.51        33.10 o                         
  20   0   4       5649.48       5612.41       101.89 o                         
  22   0   4       5604.71       5536.99       142.95 o                         
  24   0   4       9730.34       9241.76       183.36 o                         
  26   0   4      13870.25      13972.74       279.73 o                         
  28   0   4       4323.04       4048.74       160.37 o                         
  30   0   4      10611.09      10633.14       425.14 o                         
  32   0   4        889.45        973.69       103.57 o                         
  34   0   4      11288.61      11248.03       310.36 o                         
  36   0   4         17.39         72.86        90.62 o                         
  38   0   4       2359.91       2504.70       189.74 o                         
  40   0   4       1248.51       1230.56       127.86 o                         
  42   0   4        880.88       1112.12       225.68 o                         
 -43   1   4       5235.88       5203.72       220.22 o                         
 -41   1   4         50.09         95.00        96.91 o                         
 -39   1   4       6035.00       6079.34       189.68 o                         
 -37   1   4       1504.25       1455.55        99.54 o                         
 -35   1   4        470.70        490.83        64.58 o                         
 -33   1   4       9315.35       9162.43       200.87 o                         
 -31   1   4        497.48        597.02        58.81 o                         
 -29   1   4      33326.48      32065.76       528.85 o                         
 -27   1   4       4029.60       3862.83        78.22 o                         
 -25   1   4      33934.50      33028.75       386.52 o                         
 -23   1   4      13854.52      13622.84       195.41 o                         
 -21   1   4      37687.74      38084.76       459.98 o                         
 -19   1   4      11382.73      11351.47       181.46 o                         
 -17   1   4       5403.16       5379.58       104.49 o                         
 -15   1   4      15539.50      17211.54       319.53 o                         
 -13   1   4      10388.27      10412.95       206.11 o                         
 -11   1   4       6031.42       6555.78       122.65 o                         
  -9   1   4      60903.07      63808.70       879.59 o                         
  -7   1   4       7956.93       8470.05       165.27 o                         
  -5   1   4     175963.81     183187.80      2325.45 o                         
  -3   1   4       8242.19       8615.58       160.61 o                         
  -1   1   4     152686.38     162026.17      2488.43 o                         
   1   1   4        718.68        837.64        26.29 o                         
   3   1   4      47378.14      49751.41       688.73 o                         
   5   1   4        763.67        911.28        26.49 o                         
   7   1   4       4356.08       5083.50       112.68 o                         
   9   1   4      16705.03      17042.11       219.32 o                         
  11   1   4       2698.06       2416.16        63.01 o                         
  13   1   4      33049.30      32801.75       343.74 o                         
  15   1   4      23861.57      22709.69       287.49 o                         
  17   1   4      30303.98      29923.36       408.87 o                         
  19   1   4      14711.47      14011.21       182.90 o                         
  21   1   4      14899.99      15273.37       179.33 o                         
  23   1   4      18603.48      17256.49       346.42 o                         
  25   1   4       3597.11       3445.62        90.86 o                         
  27   1   4       6505.99       6189.59       137.13 o                         
  29   1   4         58.65         52.47        49.20 o                         
  31   1   4       2112.32       2131.04        97.09 o                         
  33   1   4       4749.67       5149.90       150.76 o                         
  35   1   4       1767.81       1895.44       104.24 o                         
  37   1   4       5097.79       5406.88       166.25 o                         
  39   1   4          3.59         84.36        85.02 o                         
  41   1   4       4282.83       4595.67       145.24 o                         
 -44   2   4       2265.55       2104.84       127.32 o                         
 -42   2   4        976.44        856.09        97.32 o                         
 -40   2   4       9283.60       9281.26       257.23 o                         
 -38   2   4        357.58        312.69        93.92 o                         
 -36   2   4      14023.87      14184.10       365.51 o                         
 -34   2   4         89.73        175.93        60.37 o                         
 -32   2   4      15332.87      15190.96       307.77 o                         
 -30   2   4       1785.73       1884.42        92.72 o                         
 -28   2   4       9000.54       8682.66       163.43 o                         
 -26   2   4       4692.67       4649.10       142.28 o                         
 -24   2   4        522.25        488.50        41.00 o                         
 -22   2   4      11487.47      11515.92       177.44 o                         
 -20   2   4      13845.42      13524.51       213.93 o                         
 -18   2   4      33150.41      33984.34       531.65 o                         
 -16   2   4      47188.05      47116.70       513.25 o                         
 -14   2   4      49673.38      52142.55       605.54 o                         
 -12   2   4      60369.95      59895.48       685.16 o                         
 -10   2   4      19452.23      19534.90       230.49 o                         
  -8   2   4      28921.89      28994.15       431.67 o                         
  -6   2   4       8829.19       9452.04       111.00 o                         
  -4   2   4       9737.30      10206.24       130.95 o                         
  -2   2   4      12605.06      13167.04       190.73 o                         
   0   2   4        851.51        839.39        27.92 o                         
   2   2   4      61011.45      59289.39       783.15 o                         
   4   2   4        866.03        944.88        26.63 o                         
   6   2   4      85874.66      85609.60       834.38 o                         
   8   2   4       8574.00       8687.08       117.05 o                         
  10   2   4      74088.99      73943.16       791.19 o                         
  12   2   4       6841.64       7091.40       134.65 o                         
  14   2   4      18643.24      18729.38       306.86 o                         
  16   2   4       2623.76       2761.92        56.56 o                         
  18   2   4       1194.36       1217.27        39.46 o                         
  20   2   4       6926.06       6852.18       102.21 o                         
  22   2   4       5701.83       5482.77       128.32 o                         
  24   2   4       7860.47       7910.48       243.53 o                         
  26   2   4      11150.66      11301.48       276.76 o                         
  28   2   4       3019.15       3161.36        92.98 o                         
  30   2   4       9490.88       9740.20       285.60 o                         
  32   2   4        602.52        859.74        72.18 o                         
  34   2   4       8321.83       8259.71       199.13 o                         
  36   2   4         16.51         46.68        70.55 o                         
  38   2   4       2789.40       2792.84       127.28 o                         
  40   2   4        862.19        973.20       108.41 o                         
 -43   3   4       5193.08       5505.68       217.49 o                         
 -41   3   4         16.78         44.26        89.16 o                         
 -39   3   4       3176.58       3215.72       163.36 o                         
 -37   3   4       1646.37       1536.11       112.19 o                         
 -35   3   4       1112.70       1004.88        95.31 o                         
 -33   3   4       8103.81       7998.41       220.12 o                         
 -31   3   4        352.26        341.14        66.93 o                         
 -29   3   4      20680.37      20200.17       384.34 o                         
 -27   3   4       5027.90       4838.79       134.39 o                         
 -25   3   4      38807.68      36914.62       553.46 o                         
 -23   3   4       7050.35       7164.49       146.66 o                         
 -21   3   4      22510.31      21421.81       285.02 o                         
 -19   3   4       7141.02       6693.12       116.54 o                         
 -17   3   4       7713.58       7427.39       142.55 o                         
 -15   3   4      14035.91      13647.65       201.79 o                         
 -13   3   4       1817.60       1964.67        47.16 o                         
 -11   3   4       6508.44       6637.42        99.66 o                         
  -9   3   4      56145.78      57099.34       656.26 o                         
  -7   3   4       5041.66       5616.15        68.98 o                         
  -5   3   4     101417.77      99295.27       946.35 o                         
  -3   3   4      11061.23      12238.55       192.57 o                         
  -1   3   4     108823.55     111953.78      1524.76 o                         
   1   3   4       5779.00       6455.36       128.11 o                         
   3   3   4      47554.91      48185.64       512.64 o                         
   5   3   4        208.12        292.06        14.40 o                         
   7   3   4       5142.45       5230.00        95.29 o                         
   9   3   4      18184.61      18569.33       321.70 o                         
  11   3   4       1450.83       1379.80        39.69 o                         
  13   3   4      18519.88      18679.42       234.45 o                         
  15   3   4       7814.71       7775.67       124.91 o                         
  17   3   4      26904.74      26265.39       299.84 o                         
  19   3   4      17575.56      16936.55       365.93 o                         
  21   3   4      20147.90      19832.16       373.33 o                         
  23   3   4      10536.27       9744.72       198.80 o                         
  25   3   4       2690.75       2755.30        91.02 o                         
  27   3   4       6536.57       6521.51       199.04 o                         
  29   3   4        111.22        192.83        56.88 o                         
  31   3   4       3090.09       2991.76       107.37 o                         
  33   3   4       2306.42       2593.17       157.24 o                         
  35   3   4        693.61        705.72        82.71 o                         
  37   3   4       5322.76       6252.10       220.60 o                         
  39   3   4        149.04        196.86        92.22 o                         
  41   3   4       3833.06       4633.76       368.09 o                         
 -42   4   4        843.10        871.81       114.36 o                         
 -40   4   4       5570.82       5552.78       205.96 o                         
 -38   4   4         37.95        147.87        80.46 o                         
 -36   4   4      11958.96      11755.17       295.87 o                         
 -34   4   4         77.42        125.47        71.74 o                         
 -32   4   4      11281.93      11242.47       273.62 o                         
 -30   4   4        846.76        791.72        80.55 o                         
 -28   4   4       3670.75       3566.66       109.08 o                         
 -26   4   4       5045.82       5027.58       104.20 o                         
 -24   4   4         99.51        136.41        27.45 o                         
 -22   4   4       9072.87       9004.49       133.56 o                         
 -20   4   4      16295.34      15580.77       197.43 o                         
 -18   4   4      18207.69      18272.88       248.95 o                         
 -16   4   4      29233.86      28582.90       359.64 o                         
 -14   4   4      37719.65      37902.75       434.19 o                         
 -12   4   4      34696.48      33050.11       413.21 o                         
 -10   4   4      20756.09      20652.08       239.46 o                         
  -8   4   4      28092.51      28064.24       279.16 o                         
  -6   4   4       2353.73       2544.19        42.23 o                         
  -4   4   4       5639.53       5879.92        85.83 o                         
  -2   4   4       5222.92       5074.34        99.41 o                         
   0   4   4        756.45        905.39        30.59 o                         
   2   4   4      40794.98      39968.86       428.76 o                         
   4   4   4        636.29        455.76        17.52 o                         
   6   4   4      65876.28      64332.41       681.06 o                         
   8   4   4       4809.09       4841.24        83.46 o                         
  10   4   4      56587.61      56751.45       757.39 o                         
  12   4   4       2504.63       2448.65        58.48 o                         
  14   4   4      23044.26      22410.39       230.83 o                         
  16   4   4       3994.76       4030.55       116.10 o                         
  18   4   4        270.31        273.22        27.23 o                         
  20   4   4       8789.53       8435.12       137.56 o                         
  22   4   4       2058.58       2061.61        71.20 o                         
  24   4   4       4734.12       4779.68       139.27 o                         
  26   4   4       8285.55       8146.67       182.34 o                         
  28   4   4       4016.76       4050.49       118.21 o                         
  30   4   4      10484.81       9951.34       336.27 o                         
  32   4   4        910.34       1237.51        86.75 o                         
  34   4   4       5124.64       5279.10       325.35 o                         
  36   4   4        100.30        156.58        91.38 o                         
  38   4   4       3388.02       3638.58       245.21 o                         
 -41   5   4         10.38        107.64        92.02 o                         
 -39   5   4       2264.22       2439.98       147.91 o                         
 -37   5   4       1087.81        965.83       108.72 o                         
 -35   5   4        320.40        362.84        73.04 o                         
 -33   5   4       5685.47       5775.01       183.68 o                         
 -31   5   4        541.33        499.75        68.55 o                         
 -29   5   4      12302.00      11354.32       266.17 o                         
 -27   5   4       2362.37       2270.51        76.80 o                         
 -25   5   4      22398.82      20914.85       265.38 o                         
 -23   5   4       3683.03       3492.68        82.70 o                         
 -21   5   4      12478.76      11777.05       214.07 o                         
 -19   5   4       8809.87       8491.57       144.07 o                         
 -17   5   4       3337.26       3212.29        85.21 o                         
 -15   5   4       1836.07       1954.26        63.88 o                         
 -13   5   4       1082.88       1145.74        47.94 o                         
 -11   5   4       3081.53       2998.86        58.10 o                         
  -9   5   4      30933.74      30292.79       311.27 o                         
  -7   5   4       5433.29       5379.10        76.16 o                         
  -5   5   4      52528.99      51834.92       519.32 o                         
  -3   5   4       2662.89       2651.01        91.44 o                         
  -1   5   4      51450.72      50188.40       507.56 o                         
   1   5   4       1832.38       1933.06        60.81 o                         
   3   5   4      29147.37      29218.14       367.73 o                         
   5   5   4        186.37        237.29        22.76 o                         
   7   5   4       1522.60       1744.04        45.82 o                         
   9   5   4       5187.82       5279.19        92.13 o                         
  11   5   4       1260.68       1210.64        37.23 o                         
  13   5   4      21371.03      20895.50       240.15 o                         
  15   5   4       5062.62       4981.77        91.01 o                         
  17   5   4      15405.30      15380.19       236.04 o                         
  19   5   4      14256.47      13771.73       195.28 o                         
  21   5   4       9219.99       9303.63       221.16 o                         
  23   5   4       7987.21       7816.36       201.15 o                         
  25   5   4       2779.24       2663.32        93.05 o                         
  27   5   4       5244.50       4871.18       180.86 o                         
  29   5   4        132.20        171.13        59.66 o                         
  31   5   4       2581.77       2537.77       149.62 o                         
  33   5   4       2798.66       3038.51       155.37 o                         
  35   5   4        482.18        630.49        99.25 o                         
  37   5   4       4517.30       4138.41       336.76 o                         
 -40   6   4       4241.17       4521.61       235.22 o                         
 -38   6   4         22.82        126.88        90.78 o                         
 -36   6   4       7288.67       7535.64       241.67 o                         
 -34   6   4        381.34        277.82        87.38 o                         
 -32   6   4       5905.67       5832.99       166.95 o                         
 -30   6   4       1077.76       1087.25        73.64 o                         
 -28   6   4       1733.31       1793.88        79.35 o                         
 -26   6   4       2850.46       2647.36        83.06 o                         
 -24   6   4         86.01        149.22        39.64 o                         
 -22   6   4       5365.76       5108.34       126.72 o                         
 -20   6   4      10059.08       9667.96       164.70 o                         
 -18   6   4      12839.24      12434.37       206.07 o                         
 -16   6   4      22764.55      21481.41       306.10 o                         
 -14   6   4      11875.39      11797.65       193.09 o                         
 -12   6   4      23180.60      22520.56       260.05 o                         
 -10   6   4      10767.23      10968.62       143.95 o                         
  -8   6   4      14678.57      14287.29       180.45 o                         
  -6   6   4         56.29        121.85        17.39 o                         
  -4   6   4       4404.35       4227.62       106.78 o                         
  -2   6   4       7096.25       7104.17       131.76 o                         
   0   6   4        381.78        520.04        49.73 o                         
   2   6   4      25361.60      24775.67       333.05 o                         
   4   6   4       2018.76       2071.61        71.16 o                         
   6   6   4      45466.13      44663.56       510.52 o                         
   8   6   4       2340.41       2289.19        65.51 o                         
  10   6   4      31731.70      30521.22       405.01 o                         
  12   6   4       3633.56       3640.37        94.06 o                         
  14   6   4      14142.47      14097.00       187.72 o                         
  16   6   4       4534.05       4367.42        93.42 o                         
  18   6   4        120.16        128.82        37.88 o                         
  20   6   4       5777.56       5473.19       128.53 o                         
  22   6   4       2198.72       2209.67        79.39 o                         
  24   6   4       4902.71       5058.98       201.60 o                         
  26   6   4       6119.44       6155.59       172.71 o                         
  28   6   4       2653.72       2738.39       140.04 o                         
  30   6   4       7884.44       8529.38       384.74 o                         
  32   6   4        436.40        448.30       106.04 o                         
  34   6   4       4938.02       5025.79       226.73 o                         
  36   6   4        118.29        105.52       109.03 o                         
 -39   7   4       1532.88       1803.00       253.89 o                         
 -37   7   4        950.41        951.43       255.79 o                         
 -35   7   4        129.49        292.22       181.06 o                         
 -33   7   4       4413.80       4104.97       185.14 o                         
 -31   7   4        646.14        559.85        99.73 o                         
 -29   7   4       8244.85       8220.76       449.33 o                         
 -27   7   4       2918.88       2631.91       107.45 o                         
 -25   7   4      10639.53      10344.75       313.11 o                         
 -23   7   4       4280.28       3872.27       111.97 o                         
 -21   7   4       7582.45       7463.16       157.68 o                         
 -19   7   4       5215.08       4911.95       142.96 o                         
 -17   7   4        679.13        688.35        77.60 o                         
 -15   7   4       4163.39       4131.26        83.19 o                         
 -13   7   4       4344.34       4320.48        78.59 o                         
 -11   7   4       3507.13       3589.78        69.48 o                         
  -9   7   4      16157.72      15727.59       174.65 o                         
  -7   7   4        680.37        815.75        38.61 o                         
  -5   7   4      44861.46      44032.97       542.31 o                         
  -3   7   4       1278.72       1437.32        47.59 o                         
  -1   7   4      39587.92      38974.37       505.25 o                         
   1   7   4        824.58        799.07        50.06 o                         
   3   7   4      13134.26      12720.00       218.68 o                         
   5   7   4       3476.24       3510.76       100.14 o                         
   7   7   4       3267.83       3170.95        94.98 o                         
   9   7   4       6333.69       6401.32       140.38 o                         
  11   7   4        758.91        813.14        70.17 o                         
  13   7   4      13324.25      13625.80       292.93 o                         
  15   7   4       5621.49       5787.65       195.00 o                         
  17   7   4      13378.07      12996.00       275.19 o                         
  19   7   4       7988.13       7887.91       186.98 o                         
  21   7   4       6537.81       6568.44       170.00 o                         
  23   7   4       7542.43       7746.62       371.33 o                         
  25   7   4       1231.24       1275.54       170.04 o                         
  27   7   4       4387.64       4155.93       193.49 o                         
  29   7   4        158.88        322.44        81.60 o                         
  31   7   4       2047.13       1921.43       128.52 o                         
  33   7   4       2232.89       2322.47       164.58 o                         
 -36   8   4       3783.41       3214.04       255.80 o                         
 -34   8   4        250.05        343.90       174.96 o                         
 -32   8   4       3738.25       3606.89       186.96 o                         
 -30   8   4       1165.17       1004.60       118.53 o                         
 -28   8   4       1472.00       1589.57       107.97 o                         
 -26   8   4       1431.22       1366.00       100.51 o                         
 -24   8   4        336.21        383.85        73.53 o                         
 -22   8   4       3747.70       3592.73       183.82 o                         
 -20   8   4       5037.98       4981.69       147.15 o                         
 -18   8   4       6704.71       6767.67       143.86 o                         
 -16   8   4      10395.64      10325.67       290.18 o                         
 -14   8   4       5714.81       5654.07       140.56 o                         
 -12   8   4      14826.22      14408.53       191.02 o                         
 -10   8   4       4015.48       4244.23       126.27 o                         
  -8   8   4       7154.21       6716.26       136.59 o                         
  -6   8   4         12.86         70.93        33.10 o                         
  -4   8   4       2049.36       1910.95        64.11 o                         
  -2   8   4       3910.14       3896.17        91.94 o                         
   0   8   4        116.18        100.84        35.00 o                         
   2   8   4      13476.35      13837.50       227.04 o                         
   4   8   4       1214.46       1291.70        61.55 o                         
   6   8   4      23237.42      22671.17       317.46 o                         
   8   8   4       1570.77       1732.94        71.11 o                         
  10   8   4      13419.85      12790.62       262.26 o                         
  12   8   4       3152.02       3323.65        99.40 o                         
  14   8   4       5966.76       6105.33       132.52 o                         
  16   8   4       2840.27       2791.38        88.68 o                         
  18   8   4        118.50        172.81        52.57 o                         
  20   8   4       2573.51       2505.75       107.65 o                         
  22   8   4       2302.49       2378.68       140.07 o                         
  24   8   4       3442.65       3281.90       212.25 o                         
  26   8   4       3509.07       3327.51       182.06 o                         
  28   8   4       1240.29        960.68       124.35 o                         
  30   8   4       4258.52       3826.40       201.62 o                         
  32   8   4         54.40        139.88       103.73 o                         
 -33   9   4       2209.99       1920.28       201.40 o                         
 -31   9   4        209.91        161.67       136.45 o                         
 -29   9   4       5353.98       5352.42       605.84 o                         
 -27   9   4        846.36        694.17       117.15 o                         
 -25   9   4       5679.20       5370.52       227.74 o                         
 -23   9   4       2268.36       2358.71       124.67 o                         
 -21   9   4       3710.29       3876.32       222.58 o                         
 -19   9   4       2754.33       2838.88       103.63 o                         
 -17   9   4        648.81        701.14        62.18 o                         
 -15   9   4       1832.29       1840.36        80.07 o                         
 -13   9   4       1042.61       1153.26       113.38 o                         
 -11   9   4       1783.12       1856.74        91.65 o                         
  -9   9   4       8199.43       8241.47       159.38 o                         
  -7   9   4        781.24        861.05        52.71 o                         
  -5   9   4      16394.20      17083.79       426.45 o                         
  -3   9   4        528.85        484.60        69.55 o                         
  -1   9   4      15067.78      14827.99       269.05 o                         
   1   9   4        137.45        119.43        41.66 o                         
   3   9   4       6595.73       6433.36       138.56 o                         
   5   9   4        592.58        594.50        52.02 o                         
   7   9   4        926.04        898.96        72.26 o                         
   9   9   4       2790.66       2873.36       123.62 o                         
  11   9   4        411.35        507.31        55.57 o                         
  13   9   4       5820.42       6059.44       160.17 o                         
  15   9   4       2012.85       2198.01        88.14 o                         
  17   9   4       5110.25       4978.77       203.44 o                         
  19   9   4       3562.11       3398.97       150.72 o                         
  21   9   4       2308.30       2489.01       225.18 o                         
  23   9   4       3615.25       3404.19       214.13 o                         
  25   9   4        784.69        783.65       328.89 o                         
  27   9   4       1781.29       1426.98       166.57 o                         
  29   9   4        148.74        346.46       123.83 o                         
 -32  10   4       2274.85       2343.60       266.10 o                         
 -30  10   4        493.71        496.19       127.96 o                         
 -28  10   4        884.06        944.64       139.63 o                         
 -26  10   4       1377.81       1331.54       123.29 o                         
 -24  10   4          0.43         75.56        82.87 o                         
 -22  10   4       2406.71       2441.02       141.47 o                         
 -20  10   4       1786.11       1790.10       156.05 o                         
 -18  10   4       3392.60       3463.05       308.42 o                         
 -16  10   4       5842.78       6581.79       216.22 o                         
 -14  10   4       4615.08       5211.82       214.32 o                         
 -12  10   4       6240.20       6851.34       242.64 o                         
 -10  10   4       2088.71       2264.89       128.54 o                         
  -8  10   4       4182.63       4492.06       197.29 o                         
  -6  10   4          7.70        123.38        67.81 o                         
  -4  10   4       2296.32       2308.22       135.65 o                         
  -2  10   4       1906.66       1913.04       119.27 o                         
   0  10   4        300.41        352.23        82.28 o                         
   2  10   4       5768.16       5794.67       262.98 o                         
   4  10   4        130.03        151.13        59.00 o                         
   6  10   4       9856.68      10022.43       250.46 o                         
   8  10   4        665.12        786.61        66.97 o                         
  10  10   4       8614.79       9394.00       331.95 o                         
  12  10   4        750.82        808.42        68.01 o                         
  14  10   4       2540.67       2619.14       151.38 o                         
  16  10   4       1320.34       1599.55       216.93 o                         
  18  10   4         95.98         41.12        86.83 o                         
  20  10   4       1654.25       1711.53       138.26 o                         
  22  10   4        390.37        495.03       127.88 o                         
  24  10   4       1279.28       1255.73       162.04 o                         
  26  10   4       1552.72       1447.98       212.80 o                         
 -27  11   4        309.76        351.94       131.29 o                         
 -25  11   4       3296.75       3919.55       248.45 o                         
 -23  11   4        692.25        651.29       124.05 o                         
 -21  11   4       2175.54       2068.48       270.71 o                         
 -19  11   4       1268.72       1339.77       138.42 o                         
 -17  11   4        484.07        635.28       118.68 o                         
 -15  11   4       1544.52       1729.63       181.86 o                         
 -13  11   4        148.92        202.67       111.14 o                         
 -11  11   4        780.43        900.33       114.91 o                         
  -9  11   4       3138.04       3247.25       160.25 o                         
  -7  11   4        959.86       1072.07        92.41 o                         
  -5  11   4       6030.71       6160.98       268.79 o                         
  -3  11   4        513.97        761.08       128.56 o                         
  -1  11   4       6271.79       6689.49       289.99 o                         
   1  11   4         48.26        211.65       124.90 o                         
   3  11   4       3425.03       3416.06       174.41 o                         
   5  11   4         76.10         90.65        75.89 o                         
   7  11   4        427.09        553.04        91.06 o                         
   9  11   4       1493.15       1600.87       116.94 o                         
  11  11   4         16.37         64.56        77.78 o                         
  13  11   4       2168.96       2414.45       130.47 o                         
  15  11   4        615.99        697.50       112.33 o                         
  17  11   4       2049.61       2128.00       154.28 o                         
  19  11   4       1317.88       1463.75       141.61 o                         
  21  11   4       1377.47       1257.83       173.43 o                         
  23  11   4       1200.64       1266.97       168.81 o                         
  25  11   4        245.06        131.28       187.43 o                         
 -24  12   4         17.48        120.30       133.08 o                         
 -22  12   4        840.85        616.59       133.25 o                         
 -20  12   4        501.72        582.17       127.19 o                         
 -18  12   4       1758.75       1640.14       214.25 o                         
 -16  12   4       1594.00       1841.68       213.39 o                         
 -14  12   4       1921.29       2338.21       386.80 o                         
 -12  12   4       1728.55       2045.84       187.54 o                         
 -10  12   4        649.73        610.70       143.28 o                         
  -8  12   4       1908.28       1665.55       176.74 o                         
  -6  12   4        150.19        124.03       119.10 o                         
  -4  12   4        627.01        675.15       160.61 o                         
  -2  12   4        435.86        316.50       121.77 o                         
   0  12   4         84.42       -137.12       143.00 o                         
   2  12   4       2391.24       2759.70       250.12 o                         
   4  12   4          8.29         -2.99       139.34 o                         
   6  12   4       2479.09       2773.78       140.89 o                         
   8  12   4        242.46        318.36        95.82 o                         
  10  12   4       2869.34       2917.85       185.22 o                         
  12  12   4        272.54        410.14       132.28 o                         
  14  12   4       1128.42        997.44       168.07 o                         
  16  12   4        301.07        413.64       137.56 o                         
  18  12   4         27.42        -36.35       202.08 o                         
 -15  13   4        766.13        992.23       287.25 o                         
 -13  13   4         64.54        -46.88       148.03 o                         
 -11  13   4        463.50        580.73       145.86 o                         
  -9  13   4       1188.41       1032.61       168.12 o                         
  -7  13   4        321.17        561.33       146.79 o                         
  -5  13   4       2633.16       2829.83       269.68 o                         
  -3  13   4        188.49        139.83       133.48 o                         
  -1  13   4       2630.53       2772.24       219.84 o                         
   1  13   4         31.82        377.87       168.41 o                         
   3  13   4       1389.95       1432.47       222.47 o                         
   5  13   4        109.36         74.45       154.01 o                         
   7  13   4        230.70        403.85       165.14 o                         
   9  13   4        726.73        773.92       170.93 o                         
  11  13   4          5.85        192.32       248.19 o                         
 -44   0   5       1604.14       1566.50       184.25 o                         
 -42   0   5       5155.99       5353.72       274.42 o                         
 -40   0   5       1207.41       1227.04       155.15 o                         
 -38   0   5       3337.15       3560.88       213.66 o                         
 -36   0   5        265.48        490.96       163.56 o                         
 -34   0   5       1668.60       1712.40       218.36 o                         
 -32   0   5       5930.81       5940.91       361.30 o                         
 -30   0   5        378.51        444.04       125.86 o                         
 -28   0   5      25354.33      25279.99      1408.87 o                         
 -26   0   5        763.18        804.74        52.71 o                         
 -24   0   5      40440.88      41567.90       703.67 o                         
 -22   0   5        372.47        438.07        93.04 o                         
 -20   0   5      45288.11      47731.52      1413.75 o                         
 -18   0   5       4371.43       4197.83       150.43 o                         
 -16   0   5      14134.63      13599.97       331.60 o                         
 -14   0   5       9600.17      10402.18       263.25 o                         
 -12   0   5       1735.65       1726.44        79.20 o                         
 -10   0   5       6009.63       6199.39       169.44 o                         
  -8   0   5      33053.06      34846.50       580.26 o                         
  -6   0   5      20246.25      21900.96       663.75 o                         
  -4   0   5     150355.12     156380.30      2980.22 o                         
  -2   0   5      52006.95      56086.28      1555.89 o                         
   0   0   5      76233.83      80588.74      1266.71 o                         
   2   0   5       5826.83       5742.52       122.69 o                         
   4   0   5      56745.68      61865.38       989.81 o                         
   6   0   5        964.14       1134.09        40.36 o                         
   8   0   5      13597.30      14345.68       329.82 o                         
  10   0   5       5887.21       6073.83       175.64 o                         
  12   0   5        334.64        425.39        44.45 o                         
  14   0   5      45202.41      45156.00       817.21 o                         
  16   0   5       3010.53       2953.90       104.18 o                         
  18   0   5      36604.30      35679.96       724.87 o                         
  20   0   5      10800.53      10156.24       174.75 o                         
  22   0   5      27878.84      26736.31       477.04 o                         
  24   0   5      10212.64       9533.99       190.21 o                         
  26   0   5       4886.17       4898.99       154.54 o                         
  28   0   5       5865.59       5688.51       164.26 o                         
  30   0   5        104.24          7.62        74.03 o                         
  32   0   5       5525.01       5671.54       205.49 o                         
  34   0   5       1443.36       1715.69       176.66 o                         
  36   0   5       3081.01       3291.08       172.17 o                         
  38   0   5       4687.00       5150.00       217.34 o                         
  40   0   5        513.96        640.83       144.77 o                         
 -43   1   5       1484.35       1648.74       152.21 o                         
 -41   1   5       3196.28       3242.59       184.63 o                         
 -39   1   5       5420.74       5518.12       224.15 o                         
 -37   1   5       1470.61       1441.35       123.78 o                         
 -35   1   5      13113.70      13211.30       347.69 o                         
 -33   1   5       1126.50       1132.98        89.15 o                         
 -31   1   5      19413.95      18713.22       557.76 o                         
 -29   1   5        191.24        161.03        60.19 o                         
 -27   1   5      10029.11       9686.70       200.72 o                         
 -25   1   5       1759.92       1788.19        68.43 o                         
 -23   1   5        241.61        279.55        36.82 o                         
 -21   1   5      12658.03      13176.56       209.54 o                         
 -19   1   5       3445.02       3642.29        86.55 o                         
 -17   1   5      52730.18      56204.00       802.74 o                         
 -15   1   5      27891.13      28642.57       433.98 o                         
 -13   1   5      67660.58      68613.21       957.12 o                         
 -11   1   5      33116.52      33161.67       484.13 o                         
  -9   1   5      62122.75      62891.65       783.36 o                         
  -7   1   5      19665.66      20236.80       414.11 o                         
  -5   1   5      10255.83      10993.16       317.81 o                         
  -3   1   5      29320.46      30697.67       502.26 o                         
  -1   1   5       2435.09       2601.90        83.74 o                         
   1   1   5       2387.14       2766.38        65.81 o                         
   3   1   5      61550.96      61326.79       845.99 o                         
   5   1   5       1114.05       1113.29        73.76 o                         
   7   1   5      98448.92     101600.38      1505.30 o                         
   9   1   5        560.68        694.71        36.85 o                         
  11   1   5      74321.42      75059.73       860.36 o                         
  13   1   5       1521.64       1720.93        39.66 o                         
  15   1   5      35284.11      34894.78       314.72 o                         
  17   1   5       1762.08       1879.26        48.41 o                         
  19   1   5       2477.45       2503.05        60.11 o                         
  21   1   5      12879.57      12499.33       168.27 o                         
  23   1   5        398.61        443.10        31.47 o                         
  25   1   5      11473.98      11204.78       179.43 o                         
  27   1   5       5442.51       5617.88       119.32 o                         
  29   1   5       6132.32       6609.74       148.48 o                         
  31   1   5       7443.04       7567.17       180.44 o                         
  33   1   5       4064.72       4357.00       161.01 o                         
  35   1   5       7385.99       7426.00       190.38 o                         
  37   1   5        195.29        284.24        81.11 o                         
  39   1   5       3178.61       3186.24       158.81 o                         
  41   1   5        236.05        325.77       202.08 o                         
 -44   2   5       1829.95       2040.34       283.18 o                         
 -42   2   5       5252.73       5447.43       321.02 o                         
 -40   2   5        925.40        980.85       162.61 o                         
 -38   2   5       3882.90       3853.91       345.03 o                         
 -36   2   5        322.69        268.46        84.45 o                         
 -34   2   5       1980.97       2210.94       139.96 o                         
 -32   2   5       6653.62       6722.22       193.13 o                         
 -30   2   5        735.83        750.49        72.85 o                         
 -28   2   5      27543.65      26613.69       397.80 o                         
 -26   2   5         86.24        136.02        29.97 o                         
 -24   2   5      41606.92      40778.37       468.02 o                         
 -22   2   5       1967.42       1917.37        64.37 o                         
 -20   2   5      42228.43      41879.12       554.56 o                         
 -18   2   5       2573.73       2666.88        72.61 o                         
 -16   2   5      25342.40      25158.70       349.81 o                         
 -14   2   5       6819.72       6945.42       116.08 o                         
 -12   2   5        885.98        994.57        42.21 o                         
 -10   2   5      19386.02      19740.77       354.20 o                         
  -8   2   5      27851.17      27720.71       477.30 o                         
  -6   2   5      30018.89      30674.29       442.41 o                         
  -4   2   5      85926.64      85601.79      1341.41 o                         
  -2   2   5      38008.89      38521.33       479.86 o                         
   0   2   5      96454.22      95840.74      1156.01 o                         
   2   2   5      19144.57      19296.08       341.43 o                         
   4   2   5      44644.71      44885.11       520.17 o                         
   6   2   5       3002.72       2888.44        60.27 o                         
   8   2   5      19027.96      20880.58       418.90 o                         
  10   2   5      12570.90      12920.73       182.34 o                         
  12   2   5        402.68        597.52        30.45 o                         
  14   2   5      27848.63      27827.67       325.63 o                         
  16   2   5       1341.41       1273.18        47.09 o                         
  18   2   5      29395.38      29701.52       313.38 o                         
  20   2   5       5626.87       5582.53        93.70 o                         
  22   2   5      30265.25      30329.35       364.99 o                         
  24   2   5       6203.06       5705.47       100.62 o                         
  26   2   5       7285.29       7408.93       140.56 o                         
  28   2   5       5195.10       4988.70       118.02 o                         
  30   2   5        224.77        237.56        47.82 o                         
  32   2   5       5024.78       5277.72       198.99 o                         
  34   2   5       1137.27       1364.18       107.93 o                         
  36   2   5       2822.79       3110.79       129.41 o                         
  38   2   5       2841.22       2849.02       149.88 o                         
  40   2   5        903.67       1036.82       164.25 o                         
 -43   3   5        959.16        908.82       138.30 o                         
 -41   3   5       2182.57       2103.05       165.63 o                         
 -39   3   5       6643.86       6668.41       256.14 o                         
 -37   3   5       1479.80       1343.83       157.80 o                         
 -35   3   5      13807.42      14105.25       495.55 o                         
 -33   3   5        996.96        960.18       102.75 o                         
 -31   3   5      14134.97      14015.18       356.69 o                         
 -29   3   5         47.84        123.21        40.27 o                         
 -27   3   5      11861.02      11359.62       213.13 o                         
 -25   3   5       2393.77       2418.45        94.30 o                         
 -23   3   5        450.19        446.83        39.84 o                         
 -21   3   5      13248.24      13584.89       221.27 o                         
 -19   3   5       9340.12       8266.87       139.35 o                         
 -17   3   5      41792.78      40834.21       499.74 o                         
 -15   3   5      13738.79      13490.09       231.10 o                         
 -13   3   5      64023.15      65074.74       704.26 o                         
 -11   3   5      32701.29      32528.23       447.40 o                         
  -9   3   5      37539.57      38413.50       432.68 o                         
  -7   3   5      28249.14      28526.24       405.15 o                         
  -5   3   5       9842.10       9831.17       156.00 o                         
  -3   3   5      14691.96      14899.77       283.38 o                         
  -1   3   5       5896.48       5700.01        98.57 o                         
   1   3   5       4770.19       5032.73        78.13 o                         
   3   3   5      35556.80      35389.45       489.88 o                         
   5   3   5       1929.55       2030.65        57.52 o                         
   7   3   5      90220.48      88591.73      1263.23 o                         
   9   3   5        666.99        703.96        24.67 o                         
  11   3   5      75023.86      75911.71      1202.64 o                         
  13   3   5         79.47        139.80        20.86 o                         
  15   3   5      22541.80      22955.98       345.66 o                         
  17   3   5       3080.89       3085.35        65.00 o                         
  19   3   5       6566.64       6362.98       119.59 o                         
  21   3   5       8163.98       8242.55       179.39 o                         
  23   3   5         47.16        140.86        32.06 o                         
  25   3   5       9481.00       9696.52       183.90 o                         
  27   3   5       3835.18       3941.98       113.14 o                         
  29   3   5       9734.72      10182.32       252.50 o                         
  31   3   5       5786.89       6011.91       269.05 o                         
  33   3   5       2779.88       2958.40       111.97 o                         
  35   3   5       5148.77       5836.60       303.50 o                         
  37   3   5        524.04        786.45       106.02 o                         
  39   3   5       3580.34       3550.67       316.55 o                         
 -42   4   5       3753.29       4401.67       225.53 o                         
 -40   4   5        398.05        437.51       162.33 o                         
 -38   4   5       4363.53       4255.97       278.87 o                         
 -36   4   5        449.06        519.70       105.52 o                         
 -34   4   5       2237.47       2213.59       126.38 o                         
 -32   4   5       5864.95       5639.06       222.46 o                         
 -30   4   5         95.58        178.12        65.63 o                         
 -28   4   5      20726.25      19709.45       412.53 o                         
 -26   4   5          3.06         33.25        37.59 o                         
 -24   4   5      36431.94      34887.18       473.49 o                         
 -22   4   5       1628.42       1643.84        58.33 o                         
 -20   4   5      28831.50      26902.04       392.09 o                         
 -18   4   5       5208.83       4979.35       108.64 o                         
 -16   4   5      12574.80      12175.38       197.55 o                         
 -14   4   5       3693.15       3701.36        73.03 o                         
 -12   4   5         21.47         89.88        18.57 o                         
 -10   4   5      11866.64      11477.54       155.72 o                         
  -8   4   5      29230.84      28759.04       275.16 o                         
  -6   4   5      23773.10      23583.83       265.78 o                         
  -4   4   5      54134.91      51681.87       637.02 o                         
  -2   4   5      21313.25      20834.48       384.03 o                         
   0   4   5      66374.73      67832.05       988.06 o                         
   2   4   5      16219.69      16214.88       236.86 o                         
   4   4   5      32598.73      31712.97       489.26 o                         
   6   4   5        291.50        280.18        24.43 o                         
   8   4   5      10849.94      10680.63       208.42 o                         
  10   4   5       6209.56       6198.11        89.42 o                         
  12   4   5       1534.38       1577.82        44.73 o                         
  14   4   5      15518.73      15309.07       186.35 o                         
  16   4   5       1183.12       1230.38        39.92 o                         
  18   4   5      33063.41      32709.97       576.69 o                         
  20   4   5       2922.10       2845.93        84.11 o                         
  22   4   5      17515.75      16913.63       346.21 o                         
  24   4   5       3329.60       3231.19       132.60 o                         
  26   4   5       7352.54       7339.67       224.84 o                         
  28   4   5       5239.37       4966.86       132.50 o                         
  30   4   5        624.17        606.50        77.98 o                         
  32   4   5       3430.95       3288.19       221.77 o                         
  34   4   5        728.12        708.93       101.58 o                         
  36   4   5       2584.72       2697.53       263.65 o                         
  38   4   5       1952.66       2228.35       214.68 o                         
 -41   5   5       1985.18       2170.95       194.71 o                         
 -39   5   5       4516.30       4553.12       225.69 o                         
 -37   5   5       1831.67       2002.84       153.99 o                         
 -35   5   5      10298.08      10088.98       340.47 o                         
 -33   5   5        322.90        347.03        77.29 o                         
 -31   5   5      12533.13      12090.68       284.99 o                         
 -29   5   5         20.87         13.22        49.37 o                         
 -27   5   5       7485.55       7030.92       150.11 o                         
 -25   5   5        786.08        813.75        51.52 o                         
 -23   5   5        746.40        745.11        49.12 o                         
 -21   5   5      12414.07      11851.24       273.04 o                         
 -19   5   5       2657.55       2475.35        78.51 o                         
 -17   5   5      27574.64      26798.27       362.07 o                         
 -15   5   5       9673.90       9300.78       161.41 o                         
 -13   5   5      35467.38      34858.66       358.14 o                         
 -11   5   5      14340.78      13459.80       143.82 o                         
  -9   5   5      32379.25      31057.89       297.23 o                         
  -7   5   5      15355.25      14923.13       175.31 o                         
  -5   5   5      11027.50      10991.77       165.04 o                         
  -3   5   5       4064.55       3917.76       106.52 o                         
  -1   5   5       1438.50       1491.91        62.65 o                         
   1   5   5       7800.76       7722.19       144.39 o                         
   3   5   5      18562.78      17561.23       209.39 o                         
   5   5   5       1445.57       1378.38        56.52 o                         
   7   5   5      37900.52      37146.17       394.83 o                         
   9   5   5        343.89        384.74        26.33 o                         
  11   5   5      40855.95      40495.83       516.04 o                         
  13   5   5       1499.73       1362.90        42.60 o                         
  15   5   5      18683.01      18340.16       275.84 o                         
  17   5   5       1589.47       1618.69        51.17 o                         
  19   5   5       3468.39       3296.91        87.83 o                         
  21   5   5       3919.31       3857.26        83.83 o                         
  23   5   5          1.05         40.86        36.94 o                         
  25   5   5       6560.00       6572.06       154.05 o                         
  27   5   5       1040.32       1141.70       119.71 o                         
  29   5   5       5386.29       5520.08       243.03 o                         
  31   5   5       3767.93       3499.27       179.39 o                         
  33   5   5       2477.67       2666.92       164.67 o                         
  35   5   5       3708.41       3403.50       195.19 o                         
  37   5   5        675.76        640.59       256.20 o                         
 -40   6   5        549.53        626.55       132.17 o                         
 -38   6   5       3166.87       3372.80       198.21 o                         
 -36   6   5         83.52         90.71       105.64 o                         
 -34   6   5       1259.54       1192.07       131.32 o                         
 -32   6   5       4313.88       4095.81       165.90 o                         
 -30   6   5        320.49        264.65        61.89 o                         
 -28   6   5      11577.53      10732.64       221.41 o                         
 -26   6   5         42.32         48.27        45.42 o                         
 -24   6   5      18746.57      17884.44       279.55 o                         
 -22   6   5        520.52        567.74        52.74 o                         
 -20   6   5      18984.40      18289.32       287.74 o                         
 -18   6   5       1456.52       1397.82        63.03 o                         
 -16   6   5       6360.49       6185.75       133.36 o                         
 -14   6   5       3519.95       3424.27        69.17 o                         
 -12   6   5          1.16         57.67        17.75 o                         
 -10   6   5       3599.57       3636.32        85.06 o                         
  -8   6   5      13680.33      13713.95       183.31 o                         
  -6   6   5       9945.53       9964.25       141.12 o                         
  -4   6   5      26186.73      26360.66       344.25 o                         
  -2   6   5      12645.35      11890.42       485.79 o                         
   0   6   5      28475.86      26775.50       498.89 o                         
   2   6   5       7962.11       7719.69       105.85 o                         
   4   6   5      16947.76      16974.40       196.62 o                         
   6   6   5        125.68        187.65        23.69 o                         
   8   6   5       4161.49       4275.51        92.62 o                         
  10   6   5       1816.82       1930.79        72.07 o                         
  12   6   5        832.62        883.01        49.40 o                         
  14   6   5       9511.17       9539.87       136.40 o                         
  16   6   5        739.46        732.72        40.73 o                         
  18   6   5      16617.84      16843.73       365.43 o                         
  20   6   5       1485.18       1441.72        66.12 o                         
  22   6   5      10061.42       9699.22       200.22 o                         
  24   6   5       2632.04       2504.19       111.24 o                         
  26   6   5       4654.24       4399.90       253.78 o                         
  28   6   5       2247.15       2120.52       185.73 o                         
  30   6   5        196.43        244.83        96.78 o                         
  32   6   5       2662.87       2547.35       144.17 o                         
  34   6   5        420.85        578.11       116.92 o                         
  36   6   5       1717.41       2587.72       300.54 o                         
 -39   7   5       2121.46       2504.72       277.49 o                         
 -37   7   5       1302.63       1124.91       177.76 o                         
 -35   7   5       5129.82       4919.54       286.75 o                         
 -33   7   5        213.31        308.38       139.73 o                         
 -31   7   5       7213.73       7569.34       255.02 o                         
 -29   7   5         56.18         85.97        71.19 o                         
 -27   7   5       3369.00       3210.10       119.03 o                         
 -25   7   5       1028.48        967.66        67.01 o                         
 -23   7   5        190.50        275.50        50.07 o                         
 -21   7   5       4146.22       4070.09       113.12 o                         
 -19   7   5       1255.85       1227.03        55.73 o                         
 -17   7   5      11068.34      11382.12       157.55 o                         
 -15   7   5       7879.25       7802.83       118.89 o                         
 -13   7   5      21905.80      22036.55       261.72 o                         
 -11   7   5       5780.20       5661.68       105.58 o                         
  -9   7   5       9206.71       9417.35       148.20 o                         
  -7   7   5       7191.36       7091.61       160.38 o                         
  -5   7   5       1821.33       1906.81        67.51 o                         
  -3   7   5       3838.22       4001.80       115.28 o                         
  -1   7   5        233.34        311.11        46.20 o                         
   1   7   5        676.20        812.09        55.41 o                         
   3   7   5      12892.64      12561.53       218.69 o                         
   5   7   5        233.44        292.14        42.36 o                         
   7   7   5      23745.59      24147.67       594.91 o                         
   9   7   5        216.17        207.66        42.17 o                         
  11   7   5      17390.98      17793.17       304.80 o                         
  13   7   5         70.78        109.90        38.16 o                         
  15   7   5       8498.00       8188.13       208.01 o                         
  17   7   5       1168.31       1304.36        81.70 o                         
  19   7   5       1656.85       1681.16        83.55 o                         
  21   7   5       2167.38       2345.92       105.61 o                         
  23   7   5        144.35        254.14        72.39 o                         
  25   7   5       4541.59       4690.17       174.76 o                         
  27   7   5        998.22       1186.30       126.81 o                         
  29   7   5       2641.14       2895.01       164.11 o                         
  31   7   5       2740.08       2902.70       207.56 o                         
  33   7   5       1342.22       1344.55       142.58 o                         
 -36   8   5         14.63        189.60       267.72 o                         
 -34   8   5        686.77        528.26       142.33 o                         
 -32   8   5       2671.57       2387.40       203.55 o                         
 -30   8   5        463.26        536.27       138.22 o                         
 -28   8   5       5453.94       5365.39       238.28 o                         
 -26   8   5          4.25         25.90        59.76 o                         
 -24   8   5      10532.06      10359.40       193.48 o                         
 -22   8   5        536.04        582.00        58.70 o                         
 -20   8   5      10606.17      10918.32       277.70 o                         
 -18   8   5        503.40        484.29        51.61 o                         
 -16   8   5       3122.04       3237.33        97.15 o                         
 -14   8   5       1943.79       1824.17        66.61 o                         
 -12   8   5         29.43         95.79        35.00 o                         
 -10   8   5       3028.81       3081.86        98.93 o                         
  -8   8   5       5542.09       5391.23       141.00 o                         
  -6   8   5       5183.32       5441.83       187.51 o                         
  -4   8   5      13663.94      13394.78       270.94 o                         
  -2   8   5       6321.99       6449.77       133.38 o                         
   0   8   5      12706.46      12895.84       228.33 o                         
   2   8   5       3341.09       2938.54       157.82 o                         
   4   8   5       9082.02       8713.89       182.17 o                         
   6   8   5        291.57        257.02        49.07 o                         
   8   8   5       2480.68       2513.54       112.73 o                         
  10   8   5       1418.14       1597.51        77.10 o                         
  12   8   5        203.15        268.30        45.38 o                         
  14   8   5       5829.74       6217.65       210.23 o                         
  16   8   5        134.91        205.22        65.22 o                         
  18   8   5       6722.30       7092.87       184.50 o                         
  20   8   5       1217.72       1185.82        87.11 o                         
  22   8   5       5579.43       5795.96       303.36 o                         
  24   8   5       1613.69       1510.46       103.35 o                         
  26   8   5       2685.00       2476.96       163.76 o                         
  28   8   5       1137.45        974.92       129.40 o                         
  30   8   5          8.31          0.95       106.44 o                         
 -33   9   5        125.82        213.76       118.77 o                         
 -31   9   5       4241.50       4685.14       230.95 o                         
 -29   9   5         12.72        101.43       107.83 o                         
 -27   9   5       2149.08       2097.78       144.14 o                         
 -25   9   5        412.68        379.58        74.20 o                         
 -23   9   5        274.31        314.32        64.26 o                         
 -21   9   5       3689.39       3904.80       159.87 o                         
 -19   9   5        574.77        584.15        59.06 o                         
 -17   9   5       6778.50       7016.05       174.26 o                         
 -15   9   5       2719.50       2851.77        93.46 o                         
 -13   9   5       9887.06      10415.69       317.36 o                         
 -11   9   5       3837.71       3731.59       107.60 o                         
  -9   9   5       7063.90       7416.93       238.31 o                         
  -7   9   5       4299.31       4236.57       131.56 o                         
  -5   9   5       1360.73       1371.26       128.85 o                         
  -3   9   5       2848.01       2952.34       130.45 o                         
  -1   9   5        371.92        380.97        71.27 o                         
   1   9   5       1172.83       1243.30        72.53 o                         
   3   9   5       5759.30       5690.05       144.08 o                         
   5   9   5        567.65        554.99        58.73 o                         
   7   9   5      11174.40      11285.31       202.09 o                         
   9   9   5        101.72        124.19        48.22 o                         
  11   9   5      10854.00      11490.92       207.39 o                         
  13   9   5         16.51         59.75        53.69 o                         
  15   9   5       5248.88       5235.57       168.48 o                         
  17   9   5        503.75        531.13        75.91 o                         
  19   9   5        729.70        761.63        84.96 o                         
  21   9   5       1931.21       1934.88       143.31 o                         
  23   9   5          0.60         87.51       161.53 o                         
  25   9   5       2355.69       2594.40       201.05 o                         
  27   9   5        539.03        706.75       139.77 o                         
  29   9   5       1494.47       1498.65       263.38 o                         
 -32  10   5       1077.26       1038.34       207.78 o                         
 -30  10   5         69.85         94.79       115.64 o                         
 -28  10   5       3695.05       3256.40       264.50 o                         
 -26  10   5          9.83        113.84        92.48 o                         
 -24  10   5       5352.90       6090.60       246.78 o                         
 -22  10   5        219.68        246.92        89.90 o                         
 -20  10   5       4342.68       4786.37       177.34 o                         
 -18  10   5       1266.36       1316.63       216.39 o                         
 -16  10   5       1661.99       1602.50       122.61 o                         
 -14  10   5       1531.99       1770.36       135.23 o                         
 -12  10   5         18.59          2.05        81.36 o                         
 -10  10   5       1947.47       1872.29       134.17 o                         
  -8  10   5       3408.09       3878.71       230.48 o                         
  -6  10   5       3083.48       3169.04       165.48 o                         
  -4  10   5       8633.29       9253.83       504.60 o                         
  -2  10   5       3238.55       3143.82       138.03 o                         
   0  10   5       8126.33       8282.73       242.96 o                         
   2  10   5        765.07        799.77        88.48 o                         
   4  10   5       5121.35       4991.48       170.42 o                         
   6  10   5         34.55        105.64        49.20 o                         
   8  10   5       2397.85       2455.82        95.44 o                         
  10  10   5       1413.17       1607.49        90.61 o                         
  12  10   5        194.89        263.14        61.97 o                         
  14  10   5       3682.86       4058.14       157.49 o                         
  16  10   5        195.51        230.14        76.83 o                         
  18  10   5       4992.95       5189.45       196.16 o                         
  20  10   5        658.29        848.43       143.76 o                         
  22  10   5       3458.39       3374.33       431.97 o                         
  24  10   5        930.53        939.68       154.68 o                         
  26  10   5        985.06        982.83       161.17 o                         
 -27  11   5       1311.93       1440.66       359.00 o                         
 -25  11   5        409.04        564.95       120.77 o                         
 -23  11   5        137.96        193.14       107.71 o                         
 -21  11   5       1722.47       1696.22       154.87 o                         
 -19  11   5        309.12        358.94       119.20 o                         
 -17  11   5       4628.38       4470.73       297.31 o                         
 -15  11   5       1179.63       1599.66       201.95 o                         
 -13  11   5       4272.89       4978.60       257.87 o                         
 -11  11   5       2793.19       3079.61       265.56 o                         
  -9  11   5       2972.83       2922.25       207.59 o                         
  -7  11   5       2583.99       2453.36       190.76 o                         
  -5  11   5        596.98        660.48       154.63 o                         
  -3  11   5       1998.65       2168.48       177.26 o                         
  -1  11   5        455.50        561.81        92.63 o                         
   1  11   5       1145.86       1265.76       111.99 o                         
   3  11   5       2942.85       3051.92       147.61 o                         
   5  11   5        343.54        254.12        82.62 o                         
   7  11   5       5960.87       5950.89       232.36 o                         
   9  11   5         40.91         21.76        76.82 o                         
  11  11   5       5975.87       6361.97       245.81 o                         
  13  11   5         28.54        139.78       123.75 o                         
  15  11   5       2467.24       2533.62       217.79 o                         
  17  11   5        470.46        616.92       113.81 o                         
  19  11   5        573.59        396.99       136.45 o                         
  21  11   5       1257.00       1243.68       170.68 o                         
  23  11   5          1.39         18.72       183.36 o                         
 -22  12   5        149.33         41.19       144.04 o                         
 -20  12   5       2201.40       2452.59       186.99 o                         
 -18  12   5        574.47        838.77       144.38 o                         
 -16  12   5       1267.79       1251.50       153.25 o                         
 -14  12   5        683.33        611.62       147.63 o                         
 -12  12   5         17.21         13.73       102.51 o                         
 -10  12   5       1622.71       1629.48       175.84 o                         
  -8  12   5        923.12       1035.47       160.77 o                         
  -6  12   5       1802.12       2027.86       312.75 o                         
  -4  12   5       2734.36       3067.95       267.25 o                         
  -2  12   5       1303.19       1393.21       177.56 o                         
   0  12   5       4124.24       4648.50       301.09 o                         
   2  12   5        758.36        729.87       141.91 o                         
   4  12   5       2459.05       2552.89       233.53 o                         
   6  12   5          4.46         79.20       110.34 o                         
   8  12   5       1070.83       1204.32       139.53 o                         
  10  12   5        773.01        768.74       126.29 o                         
  12  12   5        329.11        256.30       137.61 o                         
  14  12   5       1483.82       1506.65       191.35 o                         
  16  12   5         14.01         64.70       142.46 o                         
  18  12   5       2052.14       1694.22       276.13 o                         
 -11  13   5        917.72        943.95       316.55 o                         
  -9  13   5        942.71       1164.98       174.34 o                         
  -7  13   5       1097.29       1234.62       174.82 o                         
  -5  13   5        101.34        173.87       206.42 o                         
  -3  13   5        890.10       1108.08       412.03 o                         
  -1  13   5        139.49        136.57       161.57 o                         
   1  13   5        424.14        370.48       130.59 o                         
   3  13   5       1246.00       1515.64       187.81 o                         
   5  13   5         92.58        155.64       127.40 o                         
   7  13   5       2554.05       2830.54       257.57 o                         
 -42   0   6         41.09        194.54       133.40 o                         
 -40   0   6       4083.75       3894.07       183.37 o                         
 -38   0   6       2269.72       2244.08       144.09 o                         
 -36   0   6       5687.88       5654.96       337.16 o                         
 -34   0   6       7519.05       7912.35       444.58 o                         
 -32   0   6       8449.97       8927.37       455.70 o                         
 -30   0   6      16135.93      15929.88       482.01 o                         
 -28   0   6       6266.74       6160.63       171.43 o                         
 -26   0   6       7500.50       7738.43       164.89 o                         
 -24   0   6        294.34        346.05        49.38 o                         
 -22   0   6       3523.64       3716.87       162.34 o                         
 -20   0   6       1906.30       2221.07       113.42 o                         
 -18   0   6        184.70        342.13        55.47 o                         
 -16   0   6      49762.69      51325.22      1050.60 o                         
 -14   0   6        842.71        900.62        65.18 o                         
 -12   0   6      64445.55      66976.13      1329.67 o                         
 -10   0   6        109.48        274.12        32.74 o                         
  -8   0   6      61095.79      59910.89      1690.43 o                         
  -6   0   6       6672.30       6906.53       189.31 o                         
  -4   0   6      60776.77      66103.84      1689.34 o                         
  -2   0   6        503.37        639.61        67.27 o                         
   0   0   6       1907.38       2239.30        69.66 o                         
   2   0   6       5475.35       5813.57       129.36 o                         
   4   0   6      14055.44      13159.74       248.56 o                         
   6   0   6      18156.63      18361.98       424.74 o                         
   8   0   6      41824.34      39936.96      1786.99 o                         
  10   0   6      10207.33      10023.97       259.06 o                         
  12   0   6      38233.52      38479.25       805.42 o                         
  14   0   6       5924.85       5741.72       153.31 o                         
  16   0   6      25843.47      25462.65       472.81 o                         
  18   0   6        606.96        651.41        59.92 o                         
  20   0   6      10576.29       9841.59       200.79 o                         
  22   0   6       3773.92       3781.68       190.73 o                         
  24   0   6        845.93        855.27        77.08 o                         
  26   0   6       8908.58       8586.78       201.13 o                         
  28   0   6        331.74        326.69        90.44 o                         
  30   0   6       6594.98       7028.93       193.26 o                         
  32   0   6       1620.07       1689.11       127.16 o                         
  34   0   6       7675.33       8160.68       259.97 o                         
  36   0   6       2444.44       2408.61       155.81 o                         
  38   0   6       1066.21       1234.40       166.97 o                         
 -43   1   6       5482.59       5696.01       225.68 o                         
 -41   1   6       2428.41       2648.19       129.53 o                         
 -39   1   6       3803.73       3916.31       192.05 o                         
 -37   1   6       2456.21       2448.05       125.61 o                         
 -35   1   6        433.55        430.33        75.75 o                         
 -33   1   6       3151.85       3254.15       161.03 o                         
 -31   1   6       2132.32       2279.00       123.21 o                         
 -29   1   6       5123.03       5024.15       114.63 o                         
 -27   1   6      14918.69      14993.16       244.00 o                         
 -25   1   6       1113.41       1264.78        54.58 o                         
 -23   1   6      38453.01      38799.37       483.40 o                         
 -21   1   6       5240.88       5608.30       115.14 o                         
 -19   1   6      44719.72      45104.64       598.12 o                         
 -17   1   6       1416.61       1544.59        77.21 o                         
 -15   1   6      30841.56      30353.70       607.75 o                         
 -13   1   6        476.76        531.62        36.30 o                         
 -11   1   6       2743.53       2787.89        92.20 o                         
  -9   1   6       4437.79       4320.65        88.43 o                         
  -7   1   6       7188.06       6506.98       212.89 o                         
  -5   1   6      55537.34      55171.99      1003.87 o                         
  -3   1   6      19401.84      19215.83       895.26 o                         
  -1   1   6      52061.19      51839.07       649.61 o                         
   1   1   6      32883.88      32768.96       422.38 o                         
   3   1   6      52380.09      52936.18       603.40 o                         
   5   1   6      26001.19      25039.98       335.53 o                         
   7   1   6      14646.45      14096.48       357.41 o                         
   9   1   6      14625.65      15577.80       290.73 o                         
  11   1   6        460.83        465.36        36.36 o                         
  13   1   6       4952.84       4905.71        91.59 o                         
  15   1   6      11429.67      11565.29       139.42 o                         
  17   1   6       1149.11       1196.59        39.30 o                         
  19   1   6      27375.11      26996.15       276.89 o                         
  21   1   6         60.14         97.74        26.14 o                         
  23   1   6      27543.56      27015.57       377.78 o                         
  25   1   6        767.19        763.09        49.59 o                         
  27   1   6       9213.93       9364.17       164.45 o                         
  29   1   6       1531.67       1480.94        70.04 o                         
  31   1   6       1806.02       1858.88        88.06 o                         
  33   1   6       4866.58       5051.20       152.29 o                         
  35   1   6         63.97          6.00        81.82 o                         
  37   1   6       3037.33       3350.54       156.84 o                         
  39   1   6       1245.50       1572.70       235.44 o                         
 -44   2   6       2008.62       2373.98       281.29 o                         
 -42   2   6         35.94         36.69       107.76 o                         
 -40   2   6       3825.92       3877.36       199.72 o                         
 -38   2   6       2978.04       2965.76       172.36 o                         
 -36   2   6       4528.52       4633.86       200.61 o                         
 -34   2   6       8678.63       8690.50       224.67 o                         
 -32   2   6       5884.78       5714.04       196.47 o                         
 -30   2   6      14972.96      15340.61       308.87 o                         
 -28   2   6       5298.23       5303.14       129.47 o                         
 -26   2   6       9151.86       9159.50       207.72 o                         
 -24   2   6         97.29        117.01        34.18 o                         
 -22   2   6       2336.49       2263.79        68.48 o                         
 -20   2   6       8590.37       8772.78       148.70 o                         
 -18   2   6         81.87        202.35        28.24 o                         
 -16   2   6      37380.11      37724.52       463.37 o                         
 -14   2   6       2564.25       2593.76        89.80 o                         
 -12   2   6      75186.77      76005.82      1055.63 o                         
 -10   2   6       5504.89       5409.63       121.01 o                         
  -8   2   6      67658.48      65854.52      1076.44 o                         
  -6   2   6       5362.57       5581.69       171.43 o                         
  -4   2   6      32760.40      36434.05      1106.70 o                         
  -2   2   6       9852.10       9808.48       124.20 o                         
   0   2   6         91.71        138.08        15.47 o                         
   2   2   6       8334.91       8516.89       179.82 o                         
   4   2   6      11368.11      10420.64       174.16 o                         
   6   2   6      11472.92      10904.21       149.74 o                         
   8   2   6      49328.80      48247.89       972.16 o                         
  10   2   6      15588.44      15702.62       218.47 o                         
  12   2   6      52535.75      51395.21       532.46 o                         
  14   2   6       3769.69       3616.78        68.38 o                         
  16   2   6      21923.06      21726.82       255.53 o                         
  18   2   6         39.97        105.98        23.09 o                         
  20   2   6      10667.91      10495.86       137.01 o                         
  22   2   6       3923.12       3913.46        81.63 o                         
  24   2   6       1120.51       1055.60        50.86 o                         
  26   2   6       7962.36       8150.52       154.91 o                         
  28   2   6        167.10        188.76        48.23 o                         
  30   2   6       8969.78       9472.71       241.10 o                         
  32   2   6       2200.49       2266.31       112.19 o                         
  34   2   6       6559.88       7423.45       268.66 o                         
  36   2   6       2660.35       2774.79       130.10 o                         
  38   2   6       1249.28       1474.19       140.65 o                         
 -43   3   6       4273.92       4449.03       381.92 o                         
 -41   3   6       1953.14       2010.01       198.60 o                         
 -39   3   6       2467.05       2667.04       210.41 o                         
 -37   3   6       3397.94       3229.35       393.72 o                         
 -35   3   6        239.52        504.67       148.78 o                         
 -33   3   6       2060.92       2077.12       217.54 o                         
 -31   3   6       2874.91       3136.21       188.91 o                         
 -29   3   6       2131.36       2089.11       102.80 o                         
 -27   3   6      15239.44      15144.82       264.43 o                         
 -25   3   6       2605.34       2676.16        88.80 o                         
 -23   3   6      30987.78      31003.41       505.87 o                         
 -21   3   6        109.41        207.74        31.39 o                         
 -19   3   6      36912.18      37588.76       522.13 o                         
 -17   3   6        152.69        244.34        29.66 o                         
 -15   3   6      17833.97      17353.84       272.53 o                         
 -13   3   6        310.68        360.07        24.45 o                         
 -11   3   6        220.20        277.67        23.26 o                         
  -9   3   6      11166.22      11043.39       149.24 o                         
  -7   3   6       9125.72       9522.66       160.24 o                         
  -5   3   6      29542.71      28316.87       539.41 o                         
  -3   3   6      30473.29      29713.24       367.06 o                         
  -1   3   6      42964.16      41073.02       485.97 o                         
   1   3   6      34908.25      34243.96       399.79 o                         
   3   3   6      20095.82      19151.32       424.75 o                         
   5   3   6      18160.46      18459.57       532.56 o                         
   7   3   6       5222.95       5087.84       161.94 o                         
   9   3   6      15603.20      15806.97       338.00 o                         
  11   3   6        855.11        856.61        33.14 o                         
  13   3   6       1849.69       2067.89        56.66 o                         
  15   3   6      15944.56      15985.60       331.56 o                         
  17   3   6        183.31        223.25        26.48 o                         
  19   3   6      26963.86      26815.04       298.06 o                         
  21   3   6         19.92          5.48        28.02 o                         
  23   3   6      16235.03      16205.08       336.18 o                         
  25   3   6       1123.83       1087.91        61.04 o                         
  27   3   6       9729.47       9424.48       257.45 o                         
  29   3   6       2415.12       2274.77        98.98 o                         
  31   3   6       1707.13       1667.16        91.19 o                         
  33   3   6       3784.76       3838.72       145.30 o                         
  35   3   6        125.35        227.33        81.16 o                         
  37   3   6       3272.72       3630.88       201.19 o                         
 -42   4   6         25.69        -11.01       118.03 o                         
 -40   4   6       2860.19       2950.89       187.65 o                         
 -38   4   6       2921.08       2898.85       181.69 o                         
 -36   4   6       4561.46       4680.54       211.74 o                         
 -34   4   6       8189.21       8032.34       270.91 o                         
 -32   4   6       3391.72       3764.87       232.19 o                         
 -30   4   6      11135.39      11832.43       555.65 o                         
 -28   4   6       1442.22       1251.95        94.28 o                         
 -26   4   6       8509.43       8081.17       171.85 o                         
 -24   4   6         87.69        117.39        43.40 o                         
 -22   4   6       1391.61       1350.25        67.45 o                         
 -20   4   6      12930.37      12436.66       189.88 o                         
 -18   4   6        413.85        509.56        39.17 o                         
 -16   4   6      30730.55      30420.83       370.19 o                         
 -14   4   6       3176.81       3023.73        63.71 o                         
 -12   4   6      45888.12      44651.99       501.21 o                         
 -10   4   6       9489.38       9115.68       142.31 o                         
  -8   4   6      46320.24      44475.40       480.87 o                         
  -6   4   6       6491.22       6143.39       127.21 o                         
  -4   4   6      11364.76      10941.18       213.09 o                         
  -2   4   6       7824.46       7907.12       155.18 o                         
   0   4   6         17.36         95.61        22.85 o                         
   2   4   6       5955.59       5741.07       107.67 o                         
   4   4   6      20001.60      19699.81       431.31 o                         
   6   4   6       5520.50       5442.61        95.45 o                         
   8   4   6      41153.29      40264.59       541.49 o                         
  10   4   6       6695.09       6683.97       147.75 o                         
  12   4   6      30645.18      29708.33       516.10 o                         
  14   4   6       1480.89       1578.15        46.43 o                         
  16   4   6      20169.70      19938.53       373.19 o                         
  18   4   6        506.84        484.78        33.90 o                         
  20   4   6       6480.58       6537.41       180.38 o                         
  22   4   6       2857.86       2871.18       107.89 o                         
  24   4   6        303.32        292.14        50.84 o                         
  26   4   6       7131.84       7242.85       213.08 o                         
  28   4   6        161.83        155.09        67.38 o                         
  30   4   6       8093.75       8223.64       241.54 o                         
  32   4   6       1851.19       1903.53       151.12 o                         
  34   4   6       3294.35       3744.92       196.30 o                         
  36   4   6       2444.50       2483.18       172.02 o                         
 -41   5   6       1508.67       1834.38       199.96 o                         
 -39   5   6       2350.20       2352.33       244.54 o                         
 -37   5   6       2706.50       2883.93       158.60 o                         
 -35   5   6         17.77         29.30        85.37 o                         
 -33   5   6       3250.63       3132.59       160.94 o                         
 -31   5   6       2744.05       2636.84       129.39 o                         
 -29   5   6       1868.17       1770.83        90.48 o                         
 -27   5   6      13524.40      12817.47       223.28 o                         
 -25   5   6       1242.49       1218.48        61.26 o                         
 -23   5   6      25275.42      23748.68       316.91 o                         
 -21   5   6         48.05         83.36        35.77 o                         
 -19   5   6      35277.41      33306.77       441.76 o                         
 -17   5   6         34.06         58.34        30.10 o                         
 -15   5   6      13300.42      12947.93       174.67 o                         
 -13   5   6       2791.04       2707.90        56.60 o                         
 -11   5   6        227.42        261.90        24.56 o                         
  -9   5   6      16091.35      15928.94       184.01 o                         
  -7   5   6       6042.33       5781.89       110.77 o                         
  -5   5   6      19005.04      18706.68       255.79 o                         
  -3   5   6      27470.98      26799.86       361.36 o                         
  -1   5   6      36195.05      35018.01       487.52 o                         
   1   5   6      27031.06      26463.47       401.68 o                         
   3   5   6      20544.37      20041.41       340.62 o                         
   5   5   6      22665.13      23210.24       312.91 o                         
   7   5   6       1116.12       1231.17        67.91 o                         
   9   5   6       9613.52       9789.66       168.48 o                         
  11   5   6        840.77        894.35        78.65 o                         
  13   5   6       3706.82       3567.37        80.89 o                         
  15   5   6      10004.00       9608.12       243.97 o                         
  17   5   6        300.08        381.76        47.09 o                         
  19   5   6      20561.82      20183.81       287.55 o                         
  21   5   6         73.16         47.35        40.13 o                         
  23   5   6      14970.96      15249.70       417.53 o                         
  25   5   6        308.27        386.33        69.11 o                         
  27   5   6       6486.36       6559.91       297.86 o                         
  29   5   6       2279.65       2158.53       128.45 o                         
  31   5   6       1170.84       1036.49       106.56 o                         
  33   5   6       2404.64       2429.59       209.00 o                         
  35   5   6          0.88         59.47       132.76 o                         
 -40   6   6       2421.18       2180.85       277.49 o                         
 -38   6   6       1268.22       1397.26       147.84 o                         
 -36   6   6       3193.31       3219.46       235.03 o                         
 -34   6   6       6579.34       6470.77       290.29 o                         
 -32   6   6       3440.66       3545.16       176.87 o                         
 -30   6   6       8082.66       7618.16       251.59 o                         
 -28   6   6       1341.59       1312.11        80.56 o                         
 -26   6   6       8027.93       7234.73       147.38 o                         
 -24   6   6        119.91        186.62        46.44 o                         
 -22   6   6       1313.16       1333.85        68.11 o                         
 -20   6   6       6468.61       6302.24       126.90 o                         
 -18   6   6         54.26        106.90        30.05 o                         
 -16   6   6      22649.29      22576.41       258.23 o                         
 -14   6   6       1014.47       1016.68        43.14 o                         
 -12   6   6      35132.73      34735.49       382.11 o                         
 -10   6   6       5070.04       4870.13        88.04 o                         
  -8   6   6      28829.51      28083.12       311.45 o                         
  -6   6   6       5507.60       5314.17       122.25 o                         
  -4   6   6       8845.97       8699.99       137.15 o                         
  -2   6   6       4870.64       4925.25        94.66 o                         
   0   6   6        203.50        290.64        36.74 o                         
   2   6   6       4774.71       4699.69       121.63 o                         
   4   6   6      12976.73      12739.10       264.13 o                         
   6   6   6       6270.46       6273.65       140.33 o                         
   8   6   6      21955.39      22314.47       292.88 o                         
  10   6   6       3730.95       3838.36       119.82 o                         
  12   6   6      20676.60      21010.66       340.99 o                         
  14   6   6       1341.72       1410.45       103.01 o                         
  16   6   6      13289.50      13532.21       258.12 o                         
  18   6   6        118.41        148.06        49.73 o                         
  20   6   6       3773.83       3636.10       141.65 o                         
  22   6   6       2148.49       2180.32        95.66 o                         
  24   6   6        852.81        855.20        80.26 o                         
  26   6   6       4178.65       4196.80       240.44 o                         
  28   6   6        261.33        226.49        82.69 o                         
  30   6   6       4824.08       4931.26       215.79 o                         
  32   6   6        734.04        697.79       119.13 o                         
  34   6   6       2839.40       3082.38       237.90 o                         
 -37   7   6       1502.43       1340.30       203.51 o                         
 -35   7   6         56.16        214.38       132.37 o                         
 -33   7   6       2388.43       2311.57       163.99 o                         
 -31   7   6        804.90        687.68       141.82 o                         
 -29   7   6       1743.49       1457.11        90.77 o                         
 -27   7   6       7486.02       6983.07       178.66 o                         
 -25   7   6       1607.04       1522.82        75.55 o                         
 -23   7   6      15959.50      15683.33       226.32 o                         
 -21   7   6        291.45        353.54        38.91 o                         
 -19   7   6      14860.18      14771.59       200.26 o                         
 -17   7   6         19.61        108.43        30.41 o                         
 -15   7   6      11227.93      10809.16       164.20 o                         
 -13   7   6        621.10        643.34        42.58 o                         
 -11   7   6        935.40        988.83        52.38 o                         
  -9   7   6       5130.65       5196.67       105.82 o                         
  -7   7   6       3767.58       3848.47        93.62 o                         
  -5   7   6      15224.90      15415.91       269.32 o                         
  -3   7   6       8125.58       7889.20       181.19 o                         
  -1   7   6      16570.45      16320.40       426.36 o                         
   1   7   6       9548.07       9563.57       197.86 o                         
   3   7   6       7827.26       7304.21       161.30 o                         
   5   7   6      12855.47      12525.49       248.98 o                         
   7   7   6       3242.74       3061.54       117.78 o                         
   9   7   6       3743.36       3936.56        94.81 o                         
  11   7   6        403.16        462.47        52.94 o                         
  13   7   6       1826.20       1874.72        78.22 o                         
  15   7   6       6098.83       6501.34       183.75 o                         
  17   7   6        374.85        342.59        62.86 o                         
  19   7   6       7980.09       8064.59       216.65 o                         
  21   7   6         20.16        139.34        76.41 o                         
  23   7   6       9069.89       9246.15       496.44 o                         
  25   7   6        125.06         85.48        76.46 o                         
  27   7   6       3398.26       3372.89       156.57 o                         
  29   7   6       1027.18       1070.78       125.52 o                         
  31   7   6        868.76        897.31       137.07 o                         
 -36   8   6       1705.97       1047.57       335.81 o                         
 -34   8   6       3794.86       3584.56       469.26 o                         
 -32   8   6       2264.23       2113.16       168.44 o                         
 -30   8   6       4546.25       4645.54       408.51 o                         
 -28   8   6       1185.06       1317.50       100.84 o                         
 -26   8   6       3747.84       3609.42       113.93 o                         
 -24   8   6         62.86        168.36        53.05 o                         
 -22   8   6       2185.90       2199.35        88.16 o                         
 -20   8   6       3593.41       3836.04       110.02 o                         
 -18   8   6         60.86        100.76        45.32 o                         
 -16   8   6      11160.67      11375.58       266.11 o                         
 -14   8   6        332.22        395.71        51.59 o                         
 -12   8   6      19675.87      20041.95       635.47 o                         
 -10   8   6       1225.13       1193.61        72.35 o                         
  -8   8   6      16714.12      16719.65       253.26 o                         
  -6   8   6       3165.49       3135.74       119.30 o                         
  -4   8   6       6688.50       6697.24       170.08 o                         
  -2   8   6       3278.17       3376.72       117.22 o                         
   0   8   6        120.23        158.36        46.85 o                         
   2   8   6       3475.99       3727.11       132.76 o                         
   4   8   6       4332.75       4410.57       143.34 o                         
   6   8   6       4670.94       4498.03       215.47 o                         
   8   8   6       9522.67       9511.08       218.45 o                         
  10   8   6       2763.81       2762.92       127.48 o                         
  12   8   6      12939.73      13180.54       276.16 o                         
  14   8   6       1355.00       1331.37        76.35 o                         
  16   8   6       7098.20       7183.49       238.13 o                         
  18   8   6         15.48          1.95        58.45 o                         
  20   8   6       2327.91       2139.11       108.79 o                         
  22   8   6       1524.71       1630.48       113.28 o                         
  24   8   6        975.57       1069.07       333.77 o                         
  26   8   6       1855.74       2149.19       384.63 o                         
  28   8   6         52.59         66.63       121.95 o                         
 -33   9   6       1282.12       1305.55       183.10 o                         
 -31   9   6        643.49        594.44       127.14 o                         
 -29   9   6        976.73        994.32       168.93 o                         
 -27   9   6       2784.88       2869.73       151.55 o                         
 -25   9   6        643.28        698.06        81.98 o                         
 -23   9   6       7584.58       7674.55       290.35 o                         
 -21   9   6        327.38        443.42        61.33 o                         
 -19   9   6       9367.75       9875.87       345.89 o                         
 -17   9   6         13.94        117.39        48.53 o                         
 -15   9   6       4446.13       4553.20       174.38 o                         
 -13   9   6        520.82        416.97        74.70 o                         
 -11   9   6        639.40        556.31        57.17 o                         
  -9   9   6       3032.88       2954.15        99.90 o                         
  -7   9   6        833.63        912.98        77.00 o                         
  -5   9   6       7826.46       8188.38       212.37 o                         
  -3   9   6       4053.40       3980.41       135.08 o                         
  -1   9   6       9094.85       8895.03       245.47 o                         
   1   9   6       6043.55       6341.91       190.82 o                         
   3   9   6       5209.64       5155.67       141.37 o                         
   5   9   6       5576.10       5528.63       149.12 o                         
   7   9   6       1094.22       1246.74       115.29 o                         
   9   9   6       3361.03       3241.47       155.70 o                         
  11   9   6        245.47        319.09        80.43 o                         
  13   9   6       1584.44       1745.07        95.21 o                         
  15   9   6       2641.35       2914.44       134.12 o                         
  17   9   6        258.80        267.57        74.66 o                         
  19   9   6       5492.80       5916.53       183.76 o                         
  21   9   6          1.76         -3.41        78.76 o                         
  23   9   6       5074.62       5622.29       336.89 o                         
  25   9   6         52.68        122.86       119.88 o                         
  27   9   6       1999.09       1542.87       267.45 o                         
 -30  10   6       2158.05       2059.60       270.16 o                         
 -28  10   6        348.73        408.11       134.67 o                         
 -26  10   6       1452.20       1496.67       219.53 o                         
 -24  10   6         21.73         40.03       100.92 o                         
 -22  10   6        526.91        562.78        97.31 o                         
 -20  10   6       1251.45       1377.57       162.61 o                         
 -18  10   6         38.07         52.72        87.72 o                         
 -16  10   6       4839.35       5085.48       205.81 o                         
 -14  10   6         97.77        208.71       105.40 o                         
 -12  10   6       6264.53       6685.77       223.27 o                         
 -10  10   6        572.67        621.23        93.52 o                         
  -8  10   6       5417.53       5675.51       260.44 o                         
  -6  10   6       1166.18       1206.32       122.00 o                         
  -4  10   6       2800.52       2825.87       135.10 o                         
  -2  10   6       1113.43       1028.68        97.67 o                         
   0  10   6          5.57         91.57        74.13 o                         
   2  10   6       1134.76       1150.02        97.63 o                         
   4  10   6       2010.83       2064.84       120.44 o                         
   6  10   6       1490.38       1472.16       103.76 o                         
   8  10   6       4773.06       5199.97       187.36 o                         
  10  10   6       1239.69       1246.25        98.19 o                         
  12  10   6       4624.98       4875.79       175.23 o                         
  14  10   6        159.46        192.81        76.97 o                         
  16  10   6       3262.60       3102.02       145.76 o                         
  18  10   6         56.14        125.71        81.29 o                         
  20  10   6       1363.30       1359.22       137.99 o                         
  22  10   6        610.30        884.71       149.92 o                         
  24  10   6        135.45        327.67       189.06 o                         
 -25  11   6        187.95        291.52       116.37 o                         
 -23  11   6       2543.24       3463.84       343.00 o                         
 -21  11   6         30.51       -113.73       117.09 o                         
 -19  11   6       3429.58       3544.08       191.41 o                         
 -17  11   6          6.81          0.12        92.65 o                         
 -15  11   6       1785.59       1918.93       160.66 o                         
 -13  11   6        269.55        399.79        98.84 o                         
 -11  11   6        100.49        133.27       109.44 o                         
  -9  11   6       1400.61       1328.11       167.36 o                         
  -7  11   6        346.35        357.83       107.83 o                         
  -5  11   6       2666.70       2829.95       190.89 o                         
  -3  11   6       1780.08       1725.18       179.63 o                         
  -1  11   6       3251.10       3248.83       197.05 o                         
   1  11   6       2738.40       3107.97       162.72 o                         
   3  11   6       1990.86       2061.54       130.90 o                         
   5  11   6       1966.89       2067.42       126.20 o                         
   7  11   6        199.96        129.13        83.55 o                         
   9  11   6       1841.58       1901.34       124.82 o                         
  11  11   6        123.77         97.55        96.14 o                         
  13  11   6        503.94        411.66       108.49 o                         
  15  11   6       1386.22       1763.84       217.41 o                         
  17  11   6         74.30        214.34       240.87 o                         
  19  11   6       2620.69       3009.24       313.56 o                         
  21  11   6          1.18        207.51       171.43 o                         
 -20  12   6        769.64        811.50       162.48 o                         
 -18  12   6         42.38        -47.27       112.15 o                         
 -16  12   6       1868.05       2448.37       629.03 o                         
 -14  12   6         96.43        -75.36       139.63 o                         
 -12  12   6       2954.46       3178.72       229.66 o                         
 -10  12   6        457.10        514.02       145.49 o                         
  -8  12   6       2800.77       2743.33       224.61 o                         
  -6  12   6        526.96        598.33       138.48 o                         
  -4  12   6        770.74        767.37       130.63 o                         
  -2  12   6        875.22        880.74       129.62 o                         
   0  12   6          0.81        117.77       121.10 o                         
   2  12   6        985.71       1041.87       157.04 o                         
   4  12   6        602.10        600.18       115.28 o                         
   6  12   6        571.24        438.12       102.20 o                         
   8  12   6       2661.32       2569.65       169.71 o                         
  10  12   6        658.76        458.40       170.11 o                         
  12  12   6       2265.88       2143.19       232.03 o                         
  14  12   6        100.55         64.62       144.40 o                         
  -5  13   6       1150.30       1395.85       290.24 o                         
  -3  13   6        552.06        522.16       240.60 o                         
  -1  13   6       1125.24       1386.90       281.29 o                         
   1  13   6        830.53        855.25       251.72 o                         
   3  13   6        634.04        712.57       227.58 o                         
   5  13   6        901.74       1184.28       235.99 o                         
   7  13   6         67.49       -173.60       198.28 o                         
 -42   0   7       9750.11       9540.88       898.11 o                         
 -40   0   7        686.83        904.04       119.04 o                         
 -38   0   7       5974.66       6340.49       280.08 o                         
 -36   0   7       2083.39       2071.20       165.93 o                         
 -34   0   7       2357.74       2359.57       232.87 o                         
 -32   0   7       5681.80       5621.02       240.16 o                         
 -30   0   7        197.92        311.03        59.54 o                         
 -28   0   7       7296.00       7507.50       202.54 o                         
 -26   0   7      17003.93      16986.71       355.86 o                         
 -24   0   7      10617.52      11473.38       332.71 o                         
 -22   0   7      26256.28      27488.28       634.25 o                         
 -20   0   7      11574.34      11484.88       368.63 o                         
 -18   0   7      52992.98      53944.16      1813.57 o                         
 -16   0   7       9318.80      10381.21       282.52 o                         
 -14   0   7      32589.93      31906.86       691.07 o                         
 -12   0   7        819.16        867.46        93.85 o                         
 -10   0   7       4262.79       4509.25       219.71 o                         
  -8   0   7      11037.53      10658.71       274.37 o                         
  -6   0   7        313.97        453.02        48.60 o                         
  -4   0   7      56887.59      59097.42      1670.08 o                         
  -2   0   7       4434.10       4093.70       140.48 o                         
   0   0   7      50900.61      50460.44      1026.78 o                         
   2   0   7       7031.28       7640.97       218.69 o                         
   4   0   7      76338.75      76847.97      1532.92 o                         
   6   0   7      14355.23      14513.85       361.37 o                         
   8   0   7      32407.79      32429.30       821.62 o                         
  10   0   7       8404.56       8085.14       334.99 o                         
  12   0   7        145.74        201.39        49.90 o                         
  14   0   7       9671.04      10356.74       279.81 o                         
  16   0   7       1566.28       1749.61        85.35 o                         
  18   0   7       6944.52       7007.91       187.49 o                         
  20   0   7      15928.73      15361.65       246.89 o                         
  22   0   7       6189.78       5978.16       151.14 o                         
  24   0   7      19163.65      18397.62       387.22 o                         
  26   0   7        816.21        894.25        85.03 o                         
  28   0   7      10027.95      10226.46       268.42 o                         
  30   0   7        267.15        225.96        80.11 o                         
  32   0   7       6247.78       6390.50       213.54 o                         
  34   0   7       1322.84       1236.63       208.32 o                         
  36   0   7        802.25        788.48       148.96 o                         
 -43   1   7       2191.99       2374.47       138.17 o                         
 -41   1   7        433.40        475.37        97.92 o                         
 -39   1   7       4189.67       3925.70       166.50 o                         
 -37   1   7       1260.48       1370.04        93.54 o                         
 -35   1   7       9704.31       9441.90       215.33 o                         
 -33   1   7       5832.30       5952.65       190.63 o                         
 -31   1   7      18012.74      17633.62       345.18 o                         
 -29   1   7       8950.50       8721.17       179.92 o                         
 -27   1   7       8791.51       8733.66       182.12 o                         
 -25   1   7      11087.77      11390.04       187.82 o                         
 -23   1   7       1665.76       1629.34        62.23 o                         
 -21   1   7       4172.43       4431.15       109.82 o                         
 -19   1   7       4664.72       4963.99       114.20 o                         
 -17   1   7       3549.48       3909.84       107.00 o                         
 -15   1   7      38305.34      38914.76       524.34 o                         
 -13   1   7        343.72        452.90        38.59 o                         
 -11   1   7      65839.20      66669.47       948.25 o                         
  -9   1   7        192.69        351.01        37.57 o                         
  -7   1   7      82224.99      80998.05      1305.73 o                         
  -5   1   7        218.63        313.76        50.17 o                         
  -3   1   7      41493.76      42733.40       716.92 o                         
  -1   1   7       1799.88       1706.08        48.35 o                         
   1   1   7       2870.57       3028.89        78.03 o                         
   3   1   7       8173.33       8101.84       118.99 o                         
   5   1   7       2035.08       1882.84        75.85 o                         
   7   1   7      30105.85      30112.33       416.32 o                         
   9   1   7      18289.22      17877.79       585.09 o                         
  11   1   7      22922.25      22397.50       599.60 o                         
  13   1   7      26220.13      26264.75       318.97 o                         
  15   1   7      16665.81      16709.41       187.28 o                         
  17   1   7      14943.41      14766.05       172.75 o                         
  19   1   7       2449.90       2591.27        60.27 o                         
  21   1   7      15161.58      14530.84       175.06 o                         
  23   1   7        236.23        227.77        31.31 o                         
  25   1   7       4566.51       4299.67        99.19 o                         
  27   1   7       4093.97       4231.34       101.27 o                         
  29   1   7        496.33        502.94        54.76 o                         
  31   1   7       9171.73       9453.42       197.86 o                         
  33   1   7        128.48        289.28        75.80 o                         
  35   1   7       6497.27       7195.26       222.94 o                         
  37   1   7        650.41        654.04       137.53 o                         
 -42   2   7       7929.25       8228.85       250.37 o                         
 -40   2   7        340.57        484.39        97.64 o                         
 -38   2   7       6024.71       6179.02       205.19 o                         
 -36   2   7       1606.44       1831.01       118.58 o                         
 -34   2   7       1948.80       1878.35       119.61 o                         
 -32   2   7       3637.15       3823.84       127.16 o                         
 -30   2   7         86.52        202.96        46.33 o                         
 -28   2   7       5291.54       5440.75       125.00 o                         
 -26   2   7       9759.68       9944.71       174.09 o                         
 -24   2   7       8319.19       8394.96       153.60 o                         
 -22   2   7      29150.26      29362.55       386.81 o                         
 -20   2   7       9989.23      10141.12       170.44 o                         
 -18   2   7      37862.04      38337.34       530.71 o                         
 -16   2   7       7454.95       7633.26       172.78 o                         
 -14   2   7      19571.54      19426.18       299.75 o                         
 -12   2   7        117.79        200.80        32.33 o                         
 -10   2   7       4414.29       4474.48       138.69 o                         
  -8   2   7       5617.14       5795.92       239.21 o                         
  -6   2   7        420.67        485.95        51.02 o                         
  -4   2   7      37293.13      37464.28       778.35 o                         
  -2   2   7       7449.23       7123.27       126.59 o                         
   0   2   7      62866.12      62477.69      1019.50 o                         
   2   2   7      10845.15      10545.42       219.71 o                         
   4   2   7      37073.52      36046.40       467.27 o                         
   6   2   7       9446.18       9298.25       186.84 o                         
   8   2   7      20825.53      20335.28       383.37 o                         
  10   2   7       9753.64      10241.65       281.80 o                         
  12   2   7        584.60        659.97        39.18 o                         
  14   2   7       6402.22       6441.37       105.78 o                         
  16   2   7       4917.17       4730.45        87.38 o                         
  18   2   7       4654.35       4624.86        99.59 o                         
  20   2   7      17046.68      17070.60       197.82 o                         
  22   2   7       3275.94       3306.90        77.77 o                         
  24   2   7      14768.82      14517.70       229.49 o                         
  26   2   7        311.48        398.11        51.58 o                         
  28   2   7       8139.83       7874.09       271.89 o                         
  30   2   7        257.24        163.21        61.08 o                         
  32   2   7       4985.69       5100.43       145.82 o                         
  34   2   7       1830.26       1783.26       115.79 o                         
  36   2   7        561.13        567.03        89.40 o                         
 -41   3   7        448.84        475.98       122.57 o                         
 -39   3   7       3910.85       3872.16       174.10 o                         
 -37   3   7        239.17        371.93        90.64 o                         
 -35   3   7       8308.40       8287.14       235.31 o                         
 -33   3   7       2752.18       2742.74       134.46 o                         
 -31   3   7      12123.89      12348.76       285.19 o                         
 -29   3   7       6988.24       7094.29       169.34 o                         
 -27   3   7      13257.03      12728.83       196.82 o                         
 -25   3   7       4641.04       4819.31       105.08 o                         
 -23   3   7       2992.86       2935.73       105.07 o                         
 -21   3   7       4515.99       4597.63       102.16 o                         
 -19   3   7       3013.30       3243.39       101.58 o                         
 -17   3   7       3390.06       3382.83        95.54 o                         
 -15   3   7      18227.80      18918.92       233.10 o                         
 -13   3   7        872.30        942.43        39.45 o                         
 -11   3   7      51428.45      51102.32       534.68 o                         
  -9   3   7        445.38        572.77        36.77 o                         
  -7   3   7      55111.04      53977.83       891.50 o                         
  -5   3   7        848.14        786.67        56.00 o                         
  -3   3   7      34710.68      34270.79       415.69 o                         
  -1   3   7        728.97        800.22        32.16 o                         
   1   3   7       3455.63       3460.38        67.50 o                         
   3   3   7       4326.08       4252.59        67.72 o                         
   5   3   7       4315.97       3900.52        74.53 o                         
   7   3   7      14443.55      14190.05       269.02 o                         
   9   3   7       9008.42       8326.24       194.31 o                         
  11   3   7      17350.12      16840.02       325.15 o                         
  13   3   7      15138.42      14796.32       239.86 o                         
  15   3   7       8126.77       8101.46       117.40 o                         
  17   3   7      15278.29      14863.39       176.63 o                         
  19   3   7       2335.68       2322.86        59.43 o                         
  21   3   7       6241.24       6338.38       112.94 o                         
  23   3   7        503.59        605.95        53.30 o                         
  25   3   7       1754.83       1861.77       114.55 o                         
  27   3   7       2991.76       3247.91       111.67 o                         
  29   3   7        693.84        725.32        72.87 o                         
  31   3   7       5537.16       6082.26       161.40 o                         
  33   3   7        105.34        126.65        77.87 o                         
  35   3   7       4863.85       5314.49       264.86 o                         
  37   3   7        410.94        300.82       200.45 o                         
 -40   4   7        113.57        137.58        89.77 o                         
 -38   4   7       6076.95       5903.24       281.11 o                         
 -36   4   7        656.32        718.23        97.27 o                         
 -34   4   7       2789.53       2940.83       140.70 o                         
 -32   4   7       1888.28       1888.51       114.59 o                         
 -30   4   7         93.12        105.35        53.69 o                         
 -28   4   7       5279.44       5116.38       142.25 o                         
 -26   4   7       3377.72       3325.06        94.50 o                         
 -24   4   7       5773.84       5835.73       124.15 o                         
 -22   4   7      17069.74      16210.33       269.82 o                         
 -20   4   7      10433.12      10513.93       220.83 o                         
 -18   4   7      26429.85      25842.33       306.95 o                         
 -16   4   7       9076.07       9106.58       138.89 o                         
 -14   4   7      14316.77      13814.18       173.31 o                         
 -12   4   7        825.36        778.77        37.78 o                         
 -10   4   7       3875.84       3938.34        74.40 o                         
  -8   4   7       3982.75       3958.32        73.65 o                         
  -6   4   7        190.72        182.71        21.17 o                         
  -4   4   7      18837.86      18424.55       372.62 o                         
  -2   4   7       2071.94       1974.12        62.19 o                         
   0   4   7      39783.17      38260.66       654.64 o                         
   2   4   7       5133.42       5224.32       182.38 o                         
   4   4   7      28957.01      28618.24       670.81 o                         
   6   4   7       7549.67       7089.29       253.32 o                         
   8   4   7      11547.21      11208.33       239.67 o                         
  10   4   7       4265.63       4330.62       109.81 o                         
  12   4   7        723.34        774.34        58.28 o                         
  14   4   7       2552.25       2589.28        99.07 o                         
  16   4   7       4893.13       4839.21       111.61 o                         
  18   4   7       4053.87       4136.79        98.40 o                         
  20   4   7       9400.56       9762.71       228.03 o                         
  22   4   7        748.65        881.58        65.30 o                         
  24   4   7       9252.66       9274.79       215.44 o                         
  26   4   7        195.85        182.06        60.11 o                         
  28   4   7       6768.03       7225.27       192.26 o                         
  30   4   7        197.85        268.64        76.83 o                         
  32   4   7       1589.03       1640.10       109.05 o                         
  34   4   7       1643.13       1824.11       134.77 o                         
  36   4   7        389.21        154.07       214.83 o                         
 -41   5   7        368.81        412.57       198.01 o                         
 -39   5   7       2105.58       2241.27       149.40 o                         
 -37   5   7        107.18        139.52        87.65 o                         
 -35   5   7       5532.61       5556.05       176.45 o                         
 -33   5   7       1715.83       2012.91       127.94 o                         
 -31   5   7       9023.14       8947.29       435.72 o                         
 -29   5   7       3917.78       3828.60       131.68 o                         
 -27   5   7       8669.37       8626.69       204.56 o                         
 -25   5   7       3053.19       2839.52       107.15 o                         
 -23   5   7        819.76        768.15        58.14 o                         
 -21   5   7       3253.33       3193.65        82.71 o                         
 -19   5   7        759.43        783.58        42.23 o                         
 -17   5   7       1364.84       1438.64        52.85 o                         
 -15   5   7      13799.79      13692.66       185.04 o                         
 -13   5   7        490.52        543.95        35.56 o                         
 -11   5   7      37316.39      36009.27       372.48 o                         
  -9   5   7        128.90        238.09        34.43 o                         
  -7   5   7      33674.28      33755.09       468.80 o                         
  -5   5   7         91.31        149.46        33.77 o                         
  -3   5   7      14122.17      14181.10       234.79 o                         
  -1   5   7        842.77        885.48        45.92 o                         
   1   5   7       2724.22       2814.68        77.47 o                         
   3   5   7       4538.63       4540.09       144.04 o                         
   5   5   7       3676.26       3459.27        76.64 o                         
   7   5   7       9359.80       9216.37       190.88 o                         
   9   5   7      13556.03      13672.08       278.59 o                         
  11   5   7      11809.18      12277.60       316.79 o                         
  13   5   7       9857.08       9512.92       276.17 o                         
  15   5   7       3832.99       3893.46       124.78 o                         
  17   5   7      11671.61      11607.02       235.36 o                         
  19   5   7        436.55        414.05        57.62 o                         
  21   5   7       4406.92       4161.20       142.46 o                         
  23   5   7        294.11        288.07        64.98 o                         
  25   5   7       1645.87       1636.55       114.36 o                         
  27   5   7       3064.62       3198.03       225.04 o                         
  29   5   7        114.43         40.48        85.71 o                         
  31   5   7       4195.75       4769.14       218.11 o                         
  33   5   7        183.02        187.56       140.94 o                         
 -38   6   7       3781.70       4076.90       214.89 o                         
 -36   6   7        644.19        594.83       120.28 o                         
 -34   6   7       1248.63       1302.95       114.54 o                         
 -32   6   7       1285.51       1310.84       107.15 o                         
 -30   6   7          3.50        105.10        72.64 o                         
 -28   6   7       3715.13       3576.18       127.51 o                         
 -26   6   7       2784.64       2740.22       100.26 o                         
 -24   6   7       4768.35       4755.46       115.87 o                         
 -22   6   7      13636.72      13422.26       258.87 o                         
 -20   6   7       5359.89       5385.69       108.26 o                         
 -18   6   7      13715.67      13015.98       189.44 o                         
 -16   6   7       4536.15       4583.68        88.30 o                         
 -14   6   7      12596.88      12026.64       167.63 o                         
 -12   6   7        584.91        645.94        42.17 o                         
 -10   6   7       2773.42       2707.83        76.28 o                         
  -8   6   7       4642.59       4471.66        94.79 o                         
  -6   6   7         73.87        109.88        35.43 o                         
  -4   6   7      15910.04      15619.13       261.08 o                         
  -2   6   7       1393.61       1448.79        57.02 o                         
   0   6   7      22159.55      21841.07       318.51 o                         
   2   6   7       4640.57       4568.56       119.57 o                         
   4   6   7      21586.78      21109.20       497.64 o                         
   6   6   7       5146.95       5384.06       161.62 o                         
   8   6   7       6394.34       6114.20       287.31 o                         
  10   6   7       4212.62       4217.91       127.13 o                         
  12   6   7        337.09        418.61        67.68 o                         
  14   6   7       2885.54       2885.39       140.79 o                         
  16   6   7       3794.06       4021.03       162.94 o                         
  18   6   7       1921.08       1864.49       108.20 o                         
  20   6   7       6302.91       6787.07       246.15 o                         
  22   6   7       1014.35       1261.59       127.24 o                         
  24   6   7       7121.67       7864.69       234.49 o                         
  26   6   7         86.31         59.14        70.05 o                         
  28   6   7       4438.22       4294.24       256.32 o                         
  30   6   7        322.62        317.54        91.65 o                         
  32   6   7       1225.36       1170.63       224.87 o                         
 -37   7   7        102.67        191.77       263.11 o                         
 -35   7   7       3899.67       3591.66       269.97 o                         
 -33   7   7       1608.62       1937.33       210.51 o                         
 -31   7   7       5164.73       4337.46       223.17 o                         
 -29   7   7       2056.28       2224.56       126.35 o                         
 -27   7   7       5706.61       5492.06       209.25 o                         
 -25   7   7       3753.62       3463.01       115.54 o                         
 -23   7   7        855.91        881.16        65.45 o                         
 -21   7   7       2674.34       2713.09        92.94 o                         
 -19   7   7       1062.77       1231.13        66.53 o                         
 -17   7   7       1172.45       1072.89        62.02 o                         
 -15   7   7       9647.93       9585.39       187.76 o                         
 -13   7   7       1867.66       1967.44        77.95 o                         
 -11   7   7      17684.20      17303.12       276.58 o                         
  -9   7   7         17.76        132.25        51.20 o                         
  -7   7   7      25908.82      24740.39       442.87 o                         
  -5   7   7         29.00         43.76        48.79 o                         
  -3   7   7      14698.63      14236.35       324.76 o                         
  -1   7   7        297.78        320.02        64.05 o                         
   1   7   7        822.47        840.15        47.74 o                         
   3   7   7       5337.14       5287.75       114.00 o                         
   5   7   7        506.60        513.70        49.37 o                         
   7   7   7       6745.85       6864.01       149.54 o                         
   9   7   7       4630.33       4739.05       125.63 o                         
  11   7   7       7966.44       8448.50       354.73 o                         
  13   7   7       8063.46       8139.42       285.79 o                         
  15   7   7       4007.48       3953.76       122.29 o                         
  17   7   7       6398.46       6700.01       245.50 o                         
  19   7   7        473.54        446.59        68.74 o                         
  21   7   7       3332.67       3196.05       163.67 o                         
  23   7   7        162.25        278.79        93.16 o                         
  25   7   7       1549.14       1665.25       135.46 o                         
  27   7   7       1802.22       1888.15       148.39 o                         
  29   7   7        120.69         64.13       101.77 o                         
  31   7   7       2636.31       3284.02       320.89 o                         
 -36   8   7        518.15        526.77       190.42 o                         
 -34   8   7        640.81        800.37       161.17 o                         
 -32   8   7       1549.75       1535.83       189.22 o                         
 -30   8   7         13.40         -5.05       102.78 o                         
 -28   8   7       1308.40       1365.75        97.28 o                         
 -26   8   7       1993.28       2060.42       110.01 o                         
 -24   8   7       3054.69       3145.78       107.39 o                         
 -22   8   7       7792.40       7940.89       259.17 o                         
 -20   8   7       3226.00       3404.73       132.39 o                         
 -18   8   7       8855.69       8630.65       232.34 o                         
 -16   8   7        977.22        996.64        64.80 o                         
 -14   8   7       7181.74       6959.81       208.19 o                         
 -12   8   7         87.28        147.70        58.31 o                         
 -10   8   7       1555.04       1471.03        75.58 o                         
  -8   8   7       2944.39       2747.68       100.75 o                         
  -6   8   7         35.74         77.80        55.55 o                         
  -4   8   7      10367.25      10144.16       267.05 o                         
  -2   8   7        878.48        899.42        79.16 o                         
   0   8   7      13548.10      13336.75       313.50 o                         
   2   8   7       3612.53       3648.05       141.21 o                         
   4   8   7      12124.97      12210.17       263.37 o                         
   6   8   7       3128.84       3132.91       124.02 o                         
   8   8   7       3344.44       3291.27       124.85 o                         
  10   8   7       3750.70       3835.84       131.90 o                         
  12   8   7        128.28        116.48        65.41 o                         
  14   8   7       2741.75       2635.58       120.06 o                         
  16   8   7       1514.00       1459.24        98.44 o                         
  18   8   7       1290.86       1224.54        93.92 o                         
  20   8   7       5328.57       5377.11       188.17 o                         
  22   8   7        983.03        980.08       103.91 o                         
  24   8   7       4457.77       4894.77       250.00 o                         
  26   8   7         79.69        262.03       167.09 o                         
  28   8   7       2566.49       2345.50       293.76 o                         
 -31   9   7       3269.65       4040.26       377.58 o                         
 -29   9   7       1587.97       1763.84       182.36 o                         
 -27   9   7       1660.69       1828.11       147.62 o                         
 -25   9   7       1451.39       1495.60       101.95 o                         
 -23   9   7        400.79        391.87        70.90 o                         
 -21   9   7       1730.40       1675.83        95.94 o                         
 -19   9   7        619.31        726.41        73.29 o                         
 -17   9   7        772.00        833.85        88.01 o                         
 -15   9   7       5350.30       5212.12       189.46 o                         
 -13   9   7        310.53        288.76        52.66 o                         
 -11   9   7       9678.22       9934.12       260.93 o                         
  -9   9   7          9.80         19.56        56.92 o                         
  -7   9   7      10987.04      10774.37       331.30 o                         
  -5   9   7         77.78        120.23        60.90 o                         
  -3   9   7       6090.94       5909.53       181.63 o                         
  -1   9   7        575.91        597.97        84.22 o                         
   1   9   7        666.00        643.59        85.84 o                         
   3   9   7       2519.11       2564.77       123.08 o                         
   5   9   7        493.88        623.65        79.80 o                         
   7   9   7       3881.86       3840.49       144.46 o                         
   9   9   7       3091.96       3203.37       131.90 o                         
  11   9   7       4090.82       4322.69       171.49 o                         
  13   9   7       3839.77       4042.71       152.14 o                         
  15   9   7       1903.01       1915.09       172.34 o                         
  17   9   7       3498.67       3400.63       165.21 o                         
  19   9   7        139.61        140.79       104.24 o                         
  21   9   7       2626.42       2736.80       150.65 o                         
  23   9   7        101.38        147.85       100.60 o                         
  25   9   7        703.55        696.57       214.02 o                         
 -28  10   7       1245.69       1335.38       302.31 o                         
 -26  10   7        870.28       1093.81       138.40 o                         
 -24  10   7       1317.76       1389.78       126.07 o                         
 -22  10   7       2652.31       2735.13       158.00 o                         
 -20  10   7       1510.90       1576.79       130.96 o                         
 -18  10   7       4930.18       5030.88       200.96 o                         
 -16  10   7       1114.36       1260.81       142.48 o                         
 -14  10   7       3146.44       2992.97       213.48 o                         
 -12  10   7         64.61         92.80        82.89 o                         
 -10  10   7        953.25        895.22       127.24 o                         
  -8  10   7       1122.78       1239.89       116.89 o                         
  -6  10   7         99.06        129.31        91.00 o                         
  -4  10   7       3936.15       3805.96       190.86 o                         
  -2  10   7         73.60         34.20        78.94 o                         
   0  10   7       5768.62       5641.02       300.14 o                         
   2  10   7        843.36        941.75        98.84 o                         
   4  10   7       5070.37       5476.36       184.55 o                         
   6  10   7       1329.55       1492.40       110.93 o                         
   8  10   7       2524.50       2674.81       144.01 o                         
  10  10   7       1137.76       1183.00        98.10 o                         
  12  10   7         80.77        137.99        81.12 o                         
  14  10   7       1070.29       1021.47       104.27 o                         
  16  10   7        554.56        728.56        97.08 o                         
  18  10   7        950.07        990.58       118.12 o                         
  20  10   7       1701.58       1767.42       136.83 o                         
  22  10   7        414.23        502.35       211.85 o                         
 -25  11   7        743.53       1214.38       273.42 o                         
 -23  11   7        124.85         36.78       118.33 o                         
 -21  11   7        619.99        742.44       116.56 o                         
 -19  11   7        255.38        312.62       104.65 o                         
 -17  11   7        571.73        916.95       138.28 o                         
 -15  11   7       1547.48       1811.26       262.73 o                         
 -13  11   7        126.79         30.94       118.78 o                         
 -11  11   7       4319.40       4347.36       279.32 o                         
  -9  11   7         48.98        217.25       121.57 o                         
  -7  11   7       4309.46       4411.34       243.30 o                         
  -5  11   7         13.66         77.37       108.87 o                         
  -3  11   7       2394.31       2598.44       289.45 o                         
  -1  11   7        313.97        330.91        95.45 o                         
   1  11   7        488.36        383.38        93.14 o                         
   3  11   7        708.46        854.06       100.53 o                         
   5  11   7        181.80        196.09        87.15 o                         
   7  11   7       1885.70       1848.11       124.84 o                         
   9  11   7        878.05        895.78       106.08 o                         
  11  11   7       1807.93       1943.32       157.03 o                         
  13  11   7       1493.06       1615.30       150.09 o                         
  15  11   7        745.70        700.66       119.46 o                         
  17  11   7       1529.10       1499.41       275.18 o                         
 -18  12   7       1808.56       2658.79       300.00 o                         
 -16  12   7        328.92        569.62       186.23 o                         
 -14  12   7        966.42        992.95       163.59 o                         
 -12  12   7         19.61        116.36       135.84 o                         
 -10  12   7        534.26        306.47       121.43 o                         
  -8  12   7        409.50        444.01       118.25 o                         
  -6  12   7         15.31         20.15       118.72 o                         
  -4  12   7       1634.18       1869.73       166.67 o                         
  -2  12   7        207.70        269.84       128.46 o                         
   0  12   7       2667.25       2909.53       292.00 o                         
   2  12   7        262.59        332.91       115.45 o                         
   4  12   7       1512.28       1670.95       150.38 o                         
   6  12   7        785.85        802.03       109.63 o                         
   8  12   7        767.90        793.19       134.96 o                         
  10  12   7        710.57        813.26       133.53 o                         
  12  12   7         33.20        224.05       197.47 o                         
 -42   0   8         89.57        116.91       131.44 o                         
 -40   0   8       1073.32       1074.60       235.17 o                         
 -38   0   8       2549.14       2675.80       193.91 o                         
 -36   0   8         95.78        203.21       105.71 o                         
 -34   0   8      10470.33      11009.41       370.65 o                         
 -32   0   8        316.46        440.06       104.68 o                         
 -30   0   8      21177.63      20704.11       812.39 o                         
 -28   0   8       2243.05       2196.34        93.94 o                         
 -26   0   8      17915.25      19007.14       396.07 o                         
 -24   0   8       2949.75       3042.06       154.42 o                         
 -22   0   8       6434.04       6363.04       224.19 o                         
 -20   0   8       3520.03       3738.16       159.56 o                         
 -18   0   8        502.56        570.35        58.38 o                         
 -16   0   8       6693.13       7337.30       232.79 o                         
 -14   0   8      19173.27      20259.09       687.89 o                         
 -12   0   8       3592.30       3999.30       218.63 o                         
 -10   0   8      37750.34      37778.01       805.57 o                         
  -8   0   8       5538.80       5365.05       246.57 o                         
  -6   0   8      81666.63      81710.95      2288.80 o                         
  -4   0   8       5807.89       5771.71       185.89 o                         
  -2   0   8      18756.67      19352.43       453.11 o                         
   0   0   8        129.27        314.17        46.88 o                         
   2   0   8       3621.64       4123.77       154.10 o                         
   4   0   8       3508.08       3534.13       143.57 o                         
   6   0   8        734.04        907.42        75.54 o                         
   8   0   8      17487.65      16978.97       412.27 o                         
  10   0   8       8121.20       7366.05       323.06 o                         
  12   0   8      22556.35      22363.44       742.95 o                         
  14   0   8       5661.47       5958.34       210.96 o                         
  16   0   8      13310.11      13537.18       293.27 o                         
  18   0   8       7753.57       7616.91       175.04 o                         
  20   0   8       5784.24       5985.13       132.75 o                         
  22   0   8       5242.25       4874.84       138.18 o                         
  24   0   8        178.91        271.86        67.38 o                         
  26   0   8       3321.79       3139.38       137.35 o                         
  28   0   8       1122.26       1317.57       131.57 o                         
  30   0   8       2046.92       2254.90       198.42 o                         
  32   0   8       3891.14       4370.10       315.19 o                         
  34   0   8        601.18        605.16       185.81 o                         
  36   0   8       3728.82       3835.20       317.09 o                         
 -41   1   8       6592.96       7332.39       228.13 o                         
 -39   1   8        216.72        259.61        88.07 o                         
 -37   1   8       8056.10       8272.69       233.36 o                         
 -35   1   8         31.82         12.07        63.90 o                         
 -33   1   8       6293.62       6478.64       188.38 o                         
 -31   1   8       1229.35       1330.82       101.23 o                         
 -29   1   8        604.44        706.62        60.51 o                         
 -27   1   8       5184.77       5481.80       123.48 o                         
 -25   1   8       3424.41       3551.33        96.93 o                         
 -23   1   8      14502.46      15283.56       236.54 o                         
 -21   1   8      12077.14      12697.85       335.44 o                         
 -19   1   8      24397.37      25775.16       382.53 o                         
 -17   1   8      21392.90      21339.03       362.54 o                         
 -15   1   8      17503.99      18054.65       280.39 o                         
 -13   1   8      13559.90      13618.24       289.82 o                         
 -11   1   8       5621.29       5495.59       151.77 o                         
  -9   1   8       3020.83       3155.41        91.91 o                         
  -7   1   8       2769.65       2913.19        86.57 o                         
  -5   1   8       2954.70       3139.94       125.21 o                         
  -3   1   8      22401.75      21896.47       308.28 o                         
  -1   1   8       1674.01       1679.67        51.16 o                         
   1   1   8      39439.19      39894.44       593.67 o                         
   3   1   8        296.48        397.04        28.02 o                         
   5   1   8      43139.82      44078.13       968.57 o                         
   7   1   8        731.73        754.73        55.26 o                         
   9   1   8      18143.38      17737.28       593.22 o                         
  11   1   8       3511.69       3488.33       313.29 o                         
  13   1   8       2658.44       2915.90       102.08 o                         
  15   1   8       2388.56       2405.29        70.54 o                         
  17   1   8       1190.23       1167.15        44.06 o                         
  19   1   8       7506.63       7394.98       111.12 o                         
  21   1   8       4562.95       4598.10        92.53 o                         
  23   1   8       4996.20       5027.72        92.65 o                         
  25   1   8       6245.92       6167.28       133.18 o                         
  27   1   8       1689.36       1951.11        96.59 o                         
  29   1   8       5762.18       5951.67       149.03 o                         
  31   1   8        217.18        169.53        69.74 o                         
  33   1   8       4021.71       4118.26       172.42 o                         
  35   1   8        255.47        416.62       297.70 o                         
 -42   2   8         45.53        120.56       109.37 o                         
 -40   2   8       1504.63       1627.20       130.30 o                         
 -38   2   8       2680.79       3022.21       151.17 o                         
 -36   2   8        168.04        219.17        81.33 o                         
 -34   2   8      10417.94      10703.44       266.24 o                         
 -32   2   8        202.11        262.49        75.19 o                         
 -30   2   8      20296.31      20645.06       350.84 o                         
 -28   2   8        941.05       1066.22        59.46 o                         
 -26   2   8      17583.88      17398.66       300.80 o                         
 -24   2   8       2376.88       2359.29        80.52 o                         
 -22   2   8       8823.31       8689.20       180.23 o                         
 -20   2   8       4277.00       4331.68       131.35 o                         
 -18   2   8         22.09         78.39        32.60 o                         
 -16   2   8       4322.09       4531.77       116.07 o                         
 -14   2   8      14440.18      14260.19       266.94 o                         
 -12   2   8       7339.85       7737.33       300.95 o                         
 -10   2   8      34679.26      34145.96       753.48 o                         
  -8   2   8       7752.69       8340.75       242.82 o                         
  -6   2   8      42940.85      43814.77       912.02 o                         
  -4   2   8       7541.18       7333.80       177.02 o                         
  -2   2   8      29621.60      29548.97       482.86 o                         
   0   2   8        448.14        417.98        43.15 o                         
   2   2   8       5789.83       5881.13       152.46 o                         
   4   2   8       2661.53       2611.37        65.03 o                         
   6   2   8        148.58        176.87        30.57 o                         
   8   2   8      14225.17      13950.71       305.71 o                         
  10   2   8       2068.72       2056.28        94.62 o                         
  12   2   8      19684.48      19209.84       319.99 o                         
  14   2   8       4244.04       4303.71       103.91 o                         
  16   2   8      12526.34      12409.20       177.90 o                         
  18   2   8       7097.81       6980.93       127.23 o                         
  20   2   8       7055.72       7160.06       112.67 o                         
  22   2   8       5269.32       4997.32       108.06 o                         
  24   2   8        127.55        231.38        48.29 o                         
  26   2   8       2567.25       2406.75        96.77 o                         
  28   2   8        889.10        955.66        87.75 o                         
  30   2   8       1850.57       1945.94       108.69 o                         
  32   2   8       3112.40       3478.70       159.57 o                         
  34   2   8        799.88       1097.64       133.92 o                         
 -41   3   8       6703.82       7254.71       240.73 o                         
 -39   3   8        248.09        172.58        95.13 o                         
 -37   3   8       9127.83       9461.36       263.31 o                         
 -35   3   8         27.36         47.58        81.52 o                         
 -33   3   8       5660.20       5787.43       190.69 o                         
 -31   3   8       2012.26       2372.66       218.39 o                         
 -29   3   8       1297.90       1149.29        78.96 o                         
 -27   3   8       6423.62       6445.04       134.26 o                         
 -25   3   8       1192.32       1194.50        62.58 o                         
 -23   3   8      14465.02      14678.05       267.26 o                         
 -21   3   8      11778.28      11728.20       177.40 o                         
 -19   3   8      31462.66      32338.30       386.86 o                         
 -17   3   8      17124.61      17257.77       241.92 o                         
 -15   3   8      24153.83      24253.67       289.79 o                         
 -13   3   8      16193.16      15459.76       260.94 o                         
 -11   3   8       5240.62       5144.24       122.51 o                         
  -9   3   8      10609.72      10679.22       229.75 o                         
  -7   3   8        992.57        855.36        59.67 o                         
  -5   3   8       3210.94       3190.23        81.34 o                         
  -3   3   8      17117.41      16325.92       247.81 o                         
  -1   3   8       2284.92       2280.98        60.10 o                         
   1   3   8      46438.78      43727.41       548.87 o                         
   3   3   8         76.74        156.35        24.06 o                         
   5   3   8      46216.36      43999.32       469.67 o                         
   7   3   8        419.92        458.55        43.66 o                         
   9   3   8      26171.35      25697.70       681.59 o                         
  11   3   8       1204.01       1189.69        60.89 o                         
  13   3   8       3946.01       3737.15        97.58 o                         
  15   3   8       5618.68       5561.68       138.01 o                         
  17   3   8          0.67         68.49        33.91 o                         
  19   3   8       8810.43       8759.51       177.07 o                         
  21   3   8       3024.13       3199.74        91.11 o                         
  23   3   8       5388.49       5755.88       147.47 o                         
  25   3   8       6419.53       6927.38       210.80 o                         
  27   3   8       2918.56       3057.68       125.10 o                         
  29   3   8       4509.55       4431.60       151.62 o                         
  31   3   8        373.89        601.26       102.57 o                         
  33   3   8       3530.16       3495.29       129.67 o                         
 -42   4   8         92.46        -29.57       163.56 o                         
 -40   4   8       1590.76       1531.05       127.98 o                         
 -38   4   8       2568.74       2755.69       148.52 o                         
 -36   4   8        297.37        261.38        78.08 o                         
 -34   4   8       7994.17       8051.01       209.12 o                         
 -32   4   8         74.56        115.24        67.40 o                         
 -30   4   8      19871.36      19610.30       548.16 o                         
 -28   4   8       1041.74       1139.10        72.13 o                         
 -26   4   8      17846.75      16909.09       272.87 o                         
 -24   4   8       2023.30       2002.10        82.62 o                         
 -22   4   8       6965.18       6704.26       125.55 o                         
 -20   4   8       5419.89       5373.28       107.51 o                         
 -18   4   8        458.30        484.13        38.99 o                         
 -16   4   8       7264.46       7335.10       123.65 o                         
 -14   4   8       7117.59       7272.20       119.49 o                         
 -12   4   8      10608.54      10074.66       161.89 o                         
 -10   4   8      35751.37      34380.56       594.89 o                         
  -8   4   8      12849.54      12848.95       334.78 o                         
  -6   4   8      38498.41      34885.29      1802.42 o                         
  -4   4   8       6149.64       5789.73       152.57 o                         
  -2   4   8      31132.29      30729.91       407.48 o                         
   0   4   8       1703.66       1503.62       115.38 o                         
   2   4   8      10932.94      10925.69       187.15 o                         
   4   4   8       4266.22       4188.31       134.98 o                         
   6   4   8        760.76        848.69        41.51 o                         
   8   4   8      16644.68      16050.00       274.39 o                         
  10   4   8        198.56        288.47        40.88 o                         
  12   4   8      18186.19      17933.89       299.82 o                         
  14   4   8       4214.71       4237.71       110.50 o                         
  16   4   8      17874.62      18148.45       375.92 o                         
  18   4   8       5081.91       5151.94       118.41 o                         
  20   4   8       6380.84       6238.12       147.91 o                         
  22   4   8       4740.23       4608.40       165.18 o                         
  24   4   8        401.80        462.06        71.65 o                         
  26   4   8       3900.09       3860.97       140.38 o                         
  28   4   8        426.10        544.23        82.94 o                         
  30   4   8       2013.37       2012.84       114.96 o                         
  32   4   8       2868.14       3123.18       138.56 o                         
  34   4   8        581.16        352.35       210.49 o                         
 -39   5   8        289.35        177.86        95.76 o                         
 -37   5   8       6050.33       6749.80       255.61 o                         
 -35   5   8         52.57        132.44        81.31 o                         
 -33   5   8       4408.77       4524.27       247.40 o                         
 -31   5   8        659.62        637.00        99.41 o                         
 -29   5   8       1463.24       1485.86        89.29 o                         
 -27   5   8       4584.69       4689.78       142.46 o                         
 -25   5   8        858.70        953.80        57.13 o                         
 -23   5   8      11558.54      11536.72       179.79 o                         
 -21   5   8       6429.68       6219.91       120.27 o                         
 -19   5   8      19022.55      18756.70       245.37 o                         
 -17   5   8       8599.11       8239.24       143.84 o                         
 -15   5   8      17682.20      17083.35       235.98 o                         
 -13   5   8      10341.12      10150.96       178.33 o                         
 -11   5   8       5402.24       5154.70       117.84 o                         
  -9   5   8       8774.49       8505.18       219.43 o                         
  -7   5   8        135.75        185.55        59.82 o                         
  -5   5   8       1768.06       1783.07        70.68 o                         
  -3   5   8      14517.48      13969.76       249.81 o                         
  -1   5   8       1734.48       1746.40       101.87 o                         
   1   5   8      25137.06      24172.76       409.64 o                         
   3   5   8        117.55        145.20        33.21 o                         
   5   5   8      29723.58      29075.65       637.48 o                         
   7   5   8        584.91        700.18        64.73 o                         
   9   5   8      20041.42      19975.65       753.72 o                         
  11   5   8        913.03       1056.65       136.40 o                         
  13   5   8       3311.06       3141.01       156.57 o                         
  15   5   8       4833.46       4758.23       188.51 o                         
  17   5   8        125.05        213.18        58.49 o                         
  19   5   8       5566.54       5435.87       168.20 o                         
  21   5   8       2360.39       2455.59       174.62 o                         
  23   5   8       5002.90       5339.21       211.42 o                         
  25   5   8       3621.75       3562.69       221.68 o                         
  27   5   8       2058.19       2011.36       128.27 o                         
  29   5   8       4982.62       5406.76       312.35 o                         
  31   5   8         81.80         91.54        80.53 o                         
 -38   6   8       1435.55       1310.41       321.70 o                         
 -36   6   8         62.53         24.72       111.43 o                         
 -34   6   8       6210.38       6263.84       255.46 o                         
 -32   6   8        101.28        101.20        84.17 o                         
 -30   6   8       8961.19       9140.35       329.13 o                         
 -28   6   8        299.29        330.04        62.05 o                         
 -26   6   8      12400.53      11935.77       242.13 o                         
 -24   6   8       2073.23       2073.08        83.54 o                         
 -22   6   8       4268.12       4045.33       115.99 o                         
 -20   6   8       2712.09       2654.27        85.31 o                         
 -18   6   8          4.90         77.32        39.11 o                         
 -16   6   8       4711.39       4506.50       154.43 o                         
 -14   6   8       3739.07       3662.49        92.14 o                         
 -12   6   8       5296.23       5191.25       131.91 o                         
 -10   6   8      20073.73      19956.08       341.57 o                         
  -8   6   8       6996.62       6924.58       156.09 o                         
  -6   6   8      25411.10      25537.31       394.70 o                         
  -4   6   8       3915.60       3877.91       107.33 o                         
  -2   6   8      19052.13      18984.17       252.67 o                         
   0   6   8        275.25        287.42        35.21 o                         
   2   6   8       5739.04       5814.06       153.71 o                         
   4   6   8       3070.15       3038.22        97.43 o                         
   6   6   8        606.44        630.26        62.00 o                         
   8   6   8       9627.57       9025.79       237.37 o                         
  10   6   8        175.02        188.53        63.23 o                         
  12   6   8      13768.76      12761.99       459.45 o                         
  14   6   8       3233.07       3111.69       180.92 o                         
  16   6   8      11027.87      11152.86       275.77 o                         
  18   6   8       4016.34       3964.14       156.32 o                         
  20   6   8       2940.05       2944.55       123.42 o                         
  22   6   8       3604.67       3444.09       163.87 o                         
  24   6   8        563.30        608.24       108.16 o                         
  26   6   8       2806.32       3330.78       181.06 o                         
  28   6   8        907.49        938.57       204.12 o                         
  30   6   8       1347.82       1332.38       245.75 o                         
 -35   7   8        174.83        317.02       118.97 o                         
 -33   7   8       2429.56       2637.65       233.11 o                         
 -31   7   8        501.26        631.03        95.63 o                         
 -29   7   8        221.44        301.08        82.84 o                         
 -27   7   8       2398.71       2447.22       116.40 o                         
 -25   7   8        304.84        269.31        70.39 o                         
 -23   7   8       7534.35       7225.13       173.83 o                         
 -21   7   8       4575.73       4778.69       124.03 o                         
 -19   7   8       8316.51       8402.21       221.34 o                         
 -17   7   8       8378.05       7880.33       175.71 o                         
 -15   7   8      10151.97       9969.30       279.68 o                         
 -13   7   8       5503.50       5067.87       155.64 o                         
 -11   7   8       1350.08       1328.76        87.12 o                         
  -9   7   8       4348.58       4167.24       135.22 o                         
  -7   7   8        771.74        799.01        74.21 o                         
  -5   7   8       3009.78       2998.20       197.19 o                         
  -3   7   8       7232.25       6992.35       181.51 o                         
  -1   7   8        398.38        421.54        75.82 o                         
   1   7   8      19039.30      18730.86       307.56 o                         
   3   7   8         87.80        115.00        41.47 o                         
   5   7   8      20233.32      20167.04       317.95 o                         
   7   7   8        202.51        224.86        65.70 o                         
   9   7   8       9436.88       9366.41       296.17 o                         
  11   7   8       1551.39       1607.77       107.37 o                         
  13   7   8       2247.03       2463.80       131.45 o                         
  15   7   8       4114.32       4130.21       129.21 o                         
  17   7   8         72.83        138.06        64.60 o                         
  19   7   8       3280.90       3415.62       132.28 o                         
  21   7   8       2035.36       2301.14       156.96 o                         
  23   7   8       3770.42       3815.80       186.76 o                         
  25   7   8       2784.38       2872.64       230.38 o                         
  27   7   8        875.59        999.84       128.04 o                         
  29   7   8       3197.25       3633.66       326.86 o                         
 -34   8   8       3961.37       4092.34       339.60 o                         
 -32   8   8         35.41         82.46       157.05 o                         
 -30   8   8       4658.80       5554.65       374.60 o                         
 -28   8   8        398.33        374.44        88.11 o                         
 -26   8   8       4461.96       4824.03       275.30 o                         
 -24   8   8        876.85        887.92        79.46 o                         
 -22   8   8       2701.37       2595.35       108.86 o                         
 -20   8   8       1212.03       1405.55       109.80 o                         
 -18   8   8         22.81         63.32        55.26 o                         
 -16   8   8       2135.58       2172.57       124.11 o                         
 -14   8   8       2465.14       2447.32       131.41 o                         
 -12   8   8       2165.78       2118.88       107.48 o                         
 -10   8   8       9096.53       8977.10       268.57 o                         
  -8   8   8       2076.57       2052.94       109.95 o                         
  -6   8   8      11692.30      11181.09       238.60 o                         
  -4   8   8       1532.61       1526.56       114.95 o                         
  -2   8   8       7430.04       7642.17       255.46 o                         
   0   8   8         32.94         33.45        52.88 o                         
   2   8   8       2561.70       2430.41       117.31 o                         
   4   8   8       1526.69       1555.86        96.55 o                         
   6   8   8         75.70        138.70        63.34 o                         
   8   8   8       4661.45       4706.47       202.59 o                         
  10   8   8        545.36        734.26       119.34 o                         
  12   8   8       6782.29       6557.87       221.99 o                         
  14   8   8       1403.42       1473.99       101.37 o                         
  16   8   8       4094.92       3929.85       149.61 o                         
  18   8   8       2465.68       2252.50       118.26 o                         
  20   8   8       1438.03       1666.74       155.98 o                         
  22   8   8       2563.32       2658.85       191.51 o                         
  24   8   8        140.03        194.21       183.91 o                         
 -29   9   8        162.38        347.20       204.79 o                         
 -27   9   8       1282.79       1169.47       212.25 o                         
 -25   9   8        411.24        412.62        84.11 o                         
 -23   9   8       3029.78       3104.97       152.01 o                         
 -21   9   8       1679.83       1788.99       141.46 o                         
 -19   9   8       4549.32       4272.19       302.85 o                         
 -17   9   8       3399.62       3283.78       165.49 o                         
 -15   9   8       3616.16       3786.25       199.60 o                         
 -13   9   8       2807.96       2571.53       145.18 o                         
 -11   9   8        791.45        786.83        73.52 o                         
  -9   9   8       1791.06       1870.51       115.42 o                         
  -7   9   8        395.25        428.46        76.18 o                         
  -5   9   8        720.53        750.25        81.22 o                         
  -3   9   8       3167.02       3070.18       118.41 o                         
  -1   9   8        133.89        128.08        74.19 o                         
   1   9   8       7232.62       7163.74       208.37 o                         
   3   9   8          2.29        -45.26        71.58 o                         
   5   9   8       7736.73       8011.23       264.81 o                         
   7   9   8        244.70        227.68        81.23 o                         
   9   9   8       4190.55       4410.09       261.96 o                         
  11   9   8        668.78        913.88       138.10 o                         
  13   9   8        738.96        682.80        88.97 o                         
  15   9   8       1085.92       1126.88        97.40 o                         
  17   9   8         80.94        297.01        92.00 o                         
  19   9   8       1958.07       2094.21       159.29 o                         
  21   9   8        870.56       1154.15       164.34 o                         
 -26  10   8       2682.39       2270.71       218.54 o                         
 -24  10   8        551.98        591.46       110.43 o                         
 -22  10   8        868.44        858.95       146.95 o                         
 -20  10   8       1187.24       1380.09       166.03 o                         
 -18  10   8          1.63         25.98        90.45 o                         
 -16  10   8       1456.61       1691.98       152.65 o                         
 -14  10   8       1209.66       1402.26       156.82 o                         
 -12  10   8       1413.21       1661.76       163.54 o                         
 -10  10   8       4875.19       4656.52       252.66 o                         
  -8  10   8       1237.37       1286.38       189.49 o                         
  -6  10   8       6655.44       5996.37       494.08 o                         
  -4  10   8        759.28        670.63        94.91 o                         
  -2  10   8       3957.84       3988.59       209.30 o                         
   0  10   8         14.63         76.24        88.86 o                         
   2  10   8       1511.15       1562.32       115.69 o                         
   4  10   8        931.00        970.13        99.26 o                         
   6  10   8        214.21        182.57        80.27 o                         
   8  10   8       2582.90       2716.38       133.94 o                         
  10  10   8         80.40          0.48       121.58 o                         
  12  10   8       3118.55       3441.51       182.55 o                         
  14  10   8        712.76        683.07       101.12 o                         
  16  10   8       2474.38       2376.38       229.53 o                         
  18  10   8       1003.09       1052.79       119.03 o                         
  20  10   8       1055.68        889.97       221.61 o                         
 -23  11   8       1627.99       1606.20       220.67 o                         
 -21  11   8       1041.87       1062.86       215.93 o                         
 -19  11   8       2585.26       2637.96       176.55 o                         
 -17  11   8       1354.57       1496.02       598.92 o                         
 -15  11   8       1552.11       1525.57       176.82 o                         
 -13  11   8       1591.48       1411.40       176.26 o                         
 -11  11   8        394.84        306.49       137.08 o                         
  -9  11   8       1161.69       1272.98       163.66 o                         
  -7  11   8        118.48        206.93       118.57 o                         
  -5  11   8        495.57        494.94       117.27 o                         
  -3  11   8       1699.43       1719.86       150.60 o                         
  -1  11   8        165.90        302.78       102.95 o                         
   1  11   8       3274.29       3436.07       183.22 o                         
   3  11   8          0.10         41.54        89.24 o                         
   5  11   8       3349.43       3455.00       164.57 o                         
   7  11   8        102.03        138.95        88.27 o                         
   9  11   8       2286.12       2107.35       169.56 o                         
  11  11   8        258.70        295.55       113.67 o                         
  13  11   8        381.20        443.95       116.52 o                         
  15  11   8        660.91        778.66       194.56 o                         
 -10  12   8       1512.30       1426.59       158.93 o                         
  -8  12   8        615.69        491.15       138.71 o                         
  -6  12   8       2022.42       2090.90       193.98 o                         
  -4  12   8        187.36        289.26       120.50 o                         
  -2  12   8       1754.57       2007.57       191.69 o                         
   0  12   8         20.53         95.98       113.74 o                         
   2  12   8        530.07        575.44       121.45 o                         
   4  12   8        244.38        118.82       131.28 o                         
   6  12   8         35.68        134.54       197.20 o                         
   8  12   8       1110.14        381.92       245.48 o                         
 -40   0   9       4912.71       5023.76       478.08 o                         
 -38   0   9       3138.81       3145.13       207.08 o                         
 -36   0   9       8963.92       9519.17       348.29 o                         
 -34   0   9       1945.80       1857.19       160.15 o                         
 -32   0   9      11989.14      12573.29       410.13 o                         
 -30   0   9         69.14         85.82        64.91 o                         
 -28   0   9       3420.50       3436.64       121.77 o                         
 -26   0   9       5364.51       5595.71       182.45 o                         
 -24   0   9        583.47        571.91        74.44 o                         
 -22   0   9      18461.46      19081.65       404.24 o                         
 -20   0   9       1833.26       1692.54       119.16 o                         
 -18   0   9      50775.49      51344.02      1559.14 o                         
 -16   0   9       5876.72       6064.06       310.04 o                         
 -14   0   9      40456.37      40765.54       887.08 o                         
 -12   0   9       4270.13       4255.17       168.21 o                         
 -10   0   9      14639.19      14242.96       369.26 o                         
  -8   0   9      12483.11      13337.07       487.98 o                         
  -6   0   9       3363.68       3525.97       202.35 o                         
  -4   0   9       9841.67      10023.71       283.42 o                         
  -2   0   9      14811.39      14387.57       687.08 o                         
   0   0   9       3043.16       3179.33       192.45 o                         
   2   0   9      29923.85      30661.79       688.98 o                         
   4   0   9       7764.55       7476.58       241.17 o                         
   6   0   9      40666.45      38091.83       837.37 o                         
   8   0   9       1720.94       1458.51       139.96 o                         
  10   0   9      22976.89      22112.81       741.33 o                         
  12   0   9        150.13        103.07        81.37 o                         
  14   0   9       8519.50       8609.19       377.04 o                         
  16   0   9       2154.81       2046.82       110.52 o                         
  18   0   9        782.09        858.59        72.09 o                         
  20   0   9       8268.31       8172.00       200.02 o                         
  22   0   9        576.90        696.47        73.72 o                         
  24   0   9       6131.72       6456.38       297.56 o                         
  26   0   9       1007.20       1004.69       206.15 o                         
  28   0   9       4182.45       4640.94       284.54 o                         
  30   0   9       3098.94       2974.52       256.60 o                         
  32   0   9       2359.81       2524.79       252.80 o                         
  34   0   9       2245.69       3068.65       273.42 o                         
 -41   1   9        412.22        303.58        96.21 o                         
 -39   1   9       2454.38       2546.09       143.17 o                         
 -37   1   9        871.30        996.95       107.12 o                         
 -35   1   9       2713.08       2814.17       137.47 o                         
 -33   1   9      10014.12      10697.37       257.39 o                         
 -31   1   9       2470.05       2329.92        99.15 o                         
 -29   1   9      20116.29      20681.49       509.85 o                         
 -27   1   9        212.04        260.14        48.36 o                         
 -25   1   9      30347.72      31253.21       422.81 o                         
 -23   1   9        172.29        228.99        41.46 o                         
 -21   1   9      20353.52      20445.45       420.36 o                         
 -19   1   9       2253.68       2415.08        95.75 o                         
 -17   1   9       4380.75       4277.41       203.07 o                         
 -15   1   9       9675.05       7972.30       264.11 o                         
 -13   1   9       1993.44       1945.54        95.23 o                         
 -11   1   9      16500.54      16549.54       294.71 o                         
  -9   1   9      17591.92      17356.76       314.50 o                         
  -7   1   9      41227.16      42442.34       897.50 o                         
  -5   1   9      28803.09      28323.89       450.76 o                         
  -3   1   9      22623.29      21619.37       360.41 o                         
  -1   1   9      25415.88      25607.05       370.90 o                         
   1   1   9       6465.71       6612.39       160.36 o                         
   3   1   9      11450.56      11361.81       188.61 o                         
   5   1   9        147.35        285.33        42.42 o                         
   7   1   9       5604.31       5777.86       128.63 o                         
   9   1   9      11007.48      10425.75       403.35 o                         
  11   1   9        346.17        375.47        67.18 o                         
  13   1   9      17549.07      17151.95       318.25 o                         
  15   1   9          9.63         55.18        35.67 o                         
  17   1   9      19210.77      19242.28       263.93 o                         
  19   1   9       1344.51       1302.86        60.56 o                         
  21   1   9      10254.33      10546.44       192.43 o                         
  23   1   9       1855.80       1782.63        82.60 o                         
  25   1   9       1910.75       1792.81        92.29 o                         
  27   1   9       2052.15       2011.11       102.47 o                         
  29   1   9          0.74         -9.94        66.45 o                         
  31   1   9       3867.75       4025.04       144.36 o                         
  33   1   9        506.69        492.32       176.31 o                         
 -40   2   9       4900.15       5201.23       198.93 o                         
 -38   2   9       2503.04       2467.43       142.07 o                         
 -36   2   9       8638.05       9329.64       255.44 o                         
 -34   2   9       1205.97       1157.56       103.44 o                         
 -32   2   9      10173.34      10745.01       262.92 o                         
 -30   2   9         32.84         73.95        59.10 o                         
 -28   2   9       2970.88       2906.31        99.18 o                         
 -26   2   9       4588.36       4742.91       161.27 o                         
 -24   2   9        151.13        197.75        46.16 o                         
 -22   2   9      20115.21      20500.88       354.77 o                         
 -20   2   9        988.18       1086.45        62.01 o                         
 -18   2   9      40443.36      41884.19       699.39 o                         
 -16   2   9       4905.09       5133.21       181.27 o                         
 -14   2   9      39406.54      41815.68      1152.00 o                         
 -12   2   9       7441.76       7556.04       213.18 o                         
 -10   2   9      18547.82      18016.68       365.43 o                         
  -8   2   9       8396.38       8810.23       258.85 o                         
  -6   2   9        661.97        813.65        60.39 o                         
  -4   2   9       7428.79       7735.73       203.24 o                         
  -2   2   9       7361.53       6934.00       188.55 o                         
   0   2   9       9947.69       9951.33       246.47 o                         
   2   2   9      27123.44      26375.36       481.49 o                         
   4   2   9       4603.98       4299.81        90.37 o                         
   6   2   9      40048.02      38779.35       536.79 o                         
   8   2   9       2282.07       2192.38       101.27 o                         
  10   2   9      23787.15      23425.43       714.41 o                         
  12   2   9         58.25        118.41        41.30 o                         
  14   2   9       6847.27       6992.33       142.71 o                         
  16   2   9       2570.30       2472.89        75.64 o                         
  18   2   9       1372.89       1308.01        57.88 o                         
  20   2   9       7391.18       7280.07       131.04 o                         
  22   2   9         95.70        128.84        46.64 o                         
  24   2   9       7483.31       7747.45       187.41 o                         
  26   2   9       1678.46       1714.90        89.20 o                         
  28   2   9       4049.62       4272.58       165.46 o                         
  30   2   9       2835.39       2846.60       143.11 o                         
  32   2   9       1961.78       2200.65       153.99 o                         
 -41   3   9         61.11         89.46       132.00 o                         
 -39   3   9       2280.71       2463.25       131.91 o                         
 -37   3   9       1123.85       1264.42       104.86 o                         
 -35   3   9        971.88        936.38        93.84 o                         
 -33   3   9       7658.36       7841.73       211.88 o                         
 -31   3   9        722.61        854.27        90.59 o                         
 -29   3   9      19658.05      19790.11       438.53 o                         
 -27   3   9        105.54        171.72        45.05 o                         
 -25   3   9      17992.82      17771.96       296.08 o                         
 -23   3   9        392.80        465.92        46.14 o                         
 -21   3   9      12750.81      12476.37       186.66 o                         
 -19   3   9       2189.52       2185.86        69.36 o                         
 -17   3   9       1833.22       1904.91        62.66 o                         
 -15   3   9       5627.50       5642.88       127.31 o                         
 -13   3   9       3849.95       3702.03       138.75 o                         
 -11   3   9      18071.80      17750.81       312.98 o                         
  -9   3   9      21598.05      19853.08       445.50 o                         
  -7   3   9      20243.95      19928.04       324.24 o                         
  -5   3   9      27355.29      27076.48       379.01 o                         
  -3   3   9      15811.47      15506.31       255.26 o                         
  -1   3   9      20639.65      20330.79       357.06 o                         
   1   3   9       3648.34       3595.17        84.56 o                         
   3   3   9      12660.01      12350.62       176.08 o                         
   5   3   9       2052.71       1895.15        74.14 o                         
   7   3   9       4780.87       4771.93       114.30 o                         
   9   3   9       9962.58       9181.71       202.53 o                         
  11   3   9        213.07        238.64        44.14 o                         
  13   3   9      20137.68      19610.79       332.58 o                         
  15   3   9        480.66        562.91        42.23 o                         
  17   3   9      19020.53      19101.02       263.13 o                         
  19   3   9        729.16        692.83        51.14 o                         
  21   3   9       9262.92       9673.35       215.88 o                         
  23   3   9       3559.18       3382.67       142.22 o                         
  25   3   9       1978.53       2182.66       161.23 o                         
  27   3   9       3524.06       3543.43       154.13 o                         
  29   3   9          0.60         55.12        84.29 o                         
  31   3   9       2915.53       2893.31       148.80 o                         
 -40   4   9       4737.54       4864.06       266.32 o                         
 -38   4   9       1269.99       1346.92       122.23 o                         
 -36   4   9       5839.81       5839.12       278.01 o                         
 -34   4   9        420.64        367.84        89.88 o                         
 -32   4   9       4921.14       4922.71       175.98 o                         
 -30   4   9        109.20        159.64        57.09 o                         
 -28   4   9       2874.65       2686.86        92.04 o                         
 -26   4   9       3340.76       3454.28        94.56 o                         
 -24   4   9        504.54        607.93        50.85 o                         
 -22   4   9      15125.64      15244.29       218.01 o                         
 -20   4   9       2091.13       2151.36        70.81 o                         
 -18   4   9      24741.18      23962.93       296.93 o                         
 -16   4   9       3900.23       3892.06        98.07 o                         
 -14   4   9      21361.74      20392.26       302.20 o                         
 -12   4   9       7123.84       6742.99       183.56 o                         
 -10   4   9      11101.07      10234.43      1443.86 o                         
  -8   4   9       6353.76       6478.87       252.37 o                         
  -6   4   9         25.05         80.23        38.27 o                         
  -4   4   9       5657.07       5298.86       105.31 o                         
  -2   4   9       7360.72       6596.65       118.31 o                         
   0   4   9       4150.64       3848.13       124.94 o                         
   2   4   9      23931.94      21764.68       445.69 o                         
   4   4   9       2440.29       2155.35        77.72 o                         
   6   4   9      31493.48      30445.88       493.75 o                         
   8   4   9       1328.56       1146.72       169.27 o                         
  10   4   9      18735.07      17992.98       383.45 o                         
  12   4   9        231.49        342.10        57.73 o                         
  14   4   9       5929.19       5933.71       158.25 o                         
  16   4   9       3844.09       3879.79       130.26 o                         
  18   4   9       1008.39       1038.04        71.17 o                         
  20   4   9       5968.12       5790.11       163.51 o                         
  22   4   9        310.61        509.76        72.72 o                         
  24   4   9       7294.40       7284.48       215.59 o                         
  26   4   9       1650.17       1561.18       116.83 o                         
  28   4   9       4518.41       5030.13       186.65 o                         
  30   4   9       2664.77       2718.94       146.96 o                         
 -39   5   9       1539.50       1533.10       239.51 o                         
 -37   5   9       1292.43       1265.23       171.21 o                         
 -35   5   9        714.22        783.22        91.89 o                         
 -33   5   9       5023.12       5381.36       252.35 o                         
 -31   5   9        361.41        319.12        66.55 o                         
 -29   5   9      11684.88      11524.18       255.16 o                         
 -27   5   9        212.65        311.48        52.80 o                         
 -25   5   9      13431.25      13109.85       202.21 o                         
 -23   5   9        519.02        568.03        50.37 o                         
 -21   5   9       8892.56       8465.40       161.91 o                         
 -19   5   9        693.60        716.49        53.05 o                         
 -17   5   9       1028.67        944.06        55.89 o                         
 -15   5   9       3770.73       3660.43       117.92 o                         
 -13   5   9       2101.63       2058.51       107.22 o                         
 -11   5   9      11367.57      10496.65       315.43 o                         
  -9   5   9       8088.06       8126.27       232.98 o                         
  -7   5   9      13157.94      12606.18       266.80 o                         
  -5   5   9      17776.23      17235.38       319.11 o                         
  -3   5   9      13123.15      12447.33       249.83 o                         
  -1   5   9      13281.68      12796.81       410.44 o                         
   1   5   9       3012.36       2841.62        79.24 o                         
   3   5   9       6331.54       6184.22       155.11 o                         
   5   5   9        422.38        460.83        54.21 o                         
   7   5   9       3015.68       2818.46       113.04 o                         
   9   5   9       5742.66       5833.79       236.00 o                         
  11   5   9        876.48        865.33        95.26 o                         
  13   5   9      11881.50      11688.51       243.46 o                         
  15   5   9        181.79        241.16        59.86 o                         
  17   5   9      13422.29      13574.32       245.87 o                         
  19   5   9        950.55       1043.36        74.60 o                         
  21   5   9       6411.06       6628.28       301.77 o                         
  23   5   9       1312.84       1455.49       110.86 o                         
  25   5   9       1536.01       1463.55       115.67 o                         
  27   5   9       2883.76       2781.28       146.10 o                         
  29   5   9          0.60        -23.96        86.37 o                         
 -36   6   9       5051.66       5318.12       208.38 o                         
 -34   6   9        233.68        354.82        92.80 o                         
 -32   6   9       2911.33       2983.31       152.49 o                         
 -30   6   9         39.48        114.55        68.45 o                         
 -28   6   9       1368.12       1351.48        84.10 o                         
 -26   6   9       1545.39       1462.08        97.18 o                         
 -24   6   9         39.86         33.49        50.83 o                         
 -22   6   9       9224.73       9178.16       219.16 o                         
 -20   6   9       1183.25       1176.93        79.99 o                         
 -18   6   9      14160.46      13532.27       261.91 o                         
 -16   6   9       1958.15       1908.89        96.14 o                         
 -14   6   9      14316.30      14041.50       391.01 o                         
 -12   6   9       3313.52       3392.15       133.34 o                         
 -10   6   9       5005.71       4850.96       188.36 o                         
  -8   6   9       2564.21       2617.28       107.36 o                         
  -6   6   9        190.03        274.54        44.36 o                         
  -4   6   9       3604.64       3550.04       100.67 o                         
  -2   6   9       2822.22       2692.98        89.17 o                         
   0   6   9       2247.48       2218.08       125.73 o                         
   2   6   9      15446.93      15046.39       469.90 o                         
   4   6   9       1944.34       1949.34        84.45 o                         
   6   6   9      14802.44      14849.20       282.91 o                         
   8   6   9        725.33        754.60        68.99 o                         
  10   6   9      10594.41      10692.99       307.08 o                         
  12   6   9         28.96        -12.67        81.31 o                         
  14   6   9       4596.96       4730.93       227.11 o                         
  16   6   9       2164.85       2040.62       140.79 o                         
  18   6   9        301.88        309.07        70.74 o                         
  20   6   9       3886.27       4096.19       194.37 o                         
  22   6   9         39.59         86.75        91.65 o                         
  24   6   9       3946.66       4441.02       287.16 o                         
  26   6   9       1108.55       1436.22       139.71 o                         
  28   6   9       2893.43       3908.85       244.73 o                         
 -35   7   9        959.78        964.29       219.17 o                         
 -33   7   9       3506.82       3623.54       213.18 o                         
 -31   7   9        144.23        220.78        98.31 o                         
 -29   7   9       6212.98       6387.00       283.81 o                         
 -27   7   9        118.09        124.21       103.63 o                         
 -25   7   9       7767.69       8038.10       355.10 o                         
 -23   7   9         47.91        101.09        75.94 o                         
 -21   7   9       4411.09       4269.36       146.27 o                         
 -19   7   9        717.64        769.59        77.74 o                         
 -17   7   9        766.25        727.36        74.95 o                         
 -15   7   9       2253.61       2204.98       124.36 o                         
 -13   7   9        840.70        718.00        89.53 o                         
 -11   7   9       4364.01       4299.74       145.39 o                         
  -9   7   9       7378.33       7161.60       228.63 o                         
  -7   7   9       7425.40       7076.70       202.21 o                         
  -5   7   9       7122.56       7170.26       416.88 o                         
  -3   7   9       7038.69       6738.20       219.12 o                         
  -1   7   9       5888.29       5892.85       249.80 o                         
   1   7   9        596.84        640.08        73.18 o                         
   3   7   9       5332.37       5298.18       266.16 o                         
   5   7   9        139.90        218.53        70.54 o                         
   7   7   9        857.52        984.06        94.72 o                         
   9   7   9       3303.46       3342.94       178.80 o                         
  11   7   9        199.11        207.35        75.12 o                         
  13   7   9       7482.20       7474.12       219.47 o                         
  15   7   9         29.27        104.05        64.18 o                         
  17   7   9       6268.71       6602.79       222.32 o                         
  19   7   9        738.08        693.88        91.80 o                         
  21   7   9       3902.92       4065.08       228.08 o                         
  23   7   9        826.83        831.65       115.57 o                         
  25   7   9        774.38        789.02       119.51 o                         
 -32   8   9       2757.10       2728.50       288.88 o                         
 -30   8   9         20.39        -13.29       154.61 o                         
 -28   8   9        789.60        923.59       107.11 o                         
 -26   8   9       1264.10       1322.02       101.34 o                         
 -24   8   9         76.81         43.27        74.74 o                         
 -22   8   9       4749.19       4853.75       162.53 o                         
 -20   8   9        258.48        291.51        67.09 o                         
 -18   8   9       8378.40       8518.01       224.92 o                         
 -16   8   9        957.51       1247.39       138.64 o                         
 -14   8   9       9325.08       9196.78       227.61 o                         
 -12   8   9       1360.24       1416.80        95.92 o                         
 -10   8   9       3551.26       3504.03       227.12 o                         
  -8   8   9       2035.19       2000.12       144.43 o                         
  -6   8   9        208.18        248.72        68.73 o                         
  -4   8   9       1853.65       1751.43       102.43 o                         
  -2   8   9       1070.26       1153.91        83.89 o                         
   0   8   9       1630.25       1607.80        89.07 o                         
   2   8   9       6379.10       6193.35       186.73 o                         
   4   8   9       1765.53       1698.58       125.26 o                         
   6   8   9       7259.93       7090.14       233.04 o                         
   8   8   9        399.48        453.54        91.42 o                         
  10   8   9       6148.03       6465.74       271.06 o                         
  12   8   9         33.50        -49.38        85.43 o                         
  14   8   9       2078.36       2158.50       133.87 o                         
  16   8   9        591.46        780.88       103.75 o                         
  18   8   9        190.02        203.56        87.55 o                         
  20   8   9       2403.33       2500.24       141.82 o                         
  22   8   9          3.61        116.14       122.18 o                         
  24   8   9       1880.17       2027.59       269.89 o                         
 -27   9   9         20.93        188.42       151.49 o                         
 -25   9   9       4782.49       5277.83       238.50 o                         
 -23   9   9         45.42        176.62        77.95 o                         
 -21   9   9       3135.00       3094.08       179.22 o                         
 -19   9   9        479.36        435.15        86.56 o                         
 -17   9   9        553.80        520.92        92.83 o                         
 -15   9   9       1594.23       1688.14       108.23 o                         
 -13   9   9        172.96        239.74        65.23 o                         
 -11   9   9       3498.15       3474.26       181.17 o                         
  -9   9   9       2755.18       2740.04       161.44 o                         
  -7   9   9       5055.53       5111.10       206.17 o                         
  -5   9   9       4548.77       4726.25       344.05 o                         
  -3   9   9       3403.90       3231.22       145.43 o                         
  -1   9   9       3573.90       3358.58       158.96 o                         
   1   9   9        862.86       1000.76       123.57 o                         
   3   9   9       2608.57       2775.41       152.60 o                         
   5   9   9         67.86         60.97        88.14 o                         
   7   9   9       1191.22       1206.21       150.49 o                         
   9   9   9       1954.45       1921.29       173.53 o                         
  11   9   9        265.95        291.37        96.87 o                         
  13   9   9       3397.89       3569.18       154.38 o                         
  15   9   9          8.73        -10.66        95.15 o                         
  17   9   9       3511.95       3585.41       238.93 o                         
  19   9   9        225.76        174.91       110.93 o                         
 -26  10   9        800.49        778.49       259.31 o                         
 -24  10   9         16.03         34.41       120.00 o                         
 -22  10   9       2926.29       3247.87       232.42 o                         
 -20  10   9        303.14        241.93        93.66 o                         
 -18  10   9       4866.34       4420.14       350.65 o                         
 -16  10   9        711.01        794.73       198.39 o                         
 -14  10   9       3685.97       3971.85       237.13 o                         
 -12  10   9       1209.59       1220.68       159.50 o                         
 -10  10   9       1473.81       1355.61       204.95 o                         
  -8  10   9       1931.82       2045.50       170.96 o                         
  -6  10   9         12.22         93.95        88.85 o                         
  -4  10   9       1374.53       1352.71       129.00 o                         
  -2  10   9       1200.51       1260.66       122.43 o                         
   0  10   9        910.01       1032.98       107.12 o                         
   2  10   9       4001.95       3904.50       172.75 o                         
   4  10   9        569.95        694.84        97.72 o                         
   6  10   9       5056.51       5616.40       228.96 o                         
   8  10   9        181.71         69.04       135.31 o                         
  10  10   9       3191.68       3330.44       186.93 o                         
  12  10   9         94.10         13.34       104.06 o                         
  14  10   9       1245.76       1300.38       132.48 o                         
  16  10   9        691.00       1115.92       289.15 o                         
  18  10   9        230.75        339.06       218.63 o                         
 -17  11   9        270.12        326.24       180.69 o                         
 -15  11   9       1018.30       1044.24       163.32 o                         
 -13  11   9        234.59        228.25       171.31 o                         
 -11  11   9       2095.77       1951.17       225.51 o                         
  -9  11   9       1353.51       1515.67       154.55 o                         
  -7  11   9       2263.69       2436.27       195.08 o                         
  -5  11   9       2507.16       2426.33       192.23 o                         
  -3  11   9       1407.01       1579.20       167.55 o                         
  -1  11   9       2493.60       2876.05       242.15 o                         
   1  11   9        294.53        321.14        98.65 o                         
   3  11   9       1315.81       1328.52       128.32 o                         
   5  11   9        233.11        401.40        95.35 o                         
   7  11   9        774.38        789.98       162.66 o                         
   9  11   9       1005.08        818.09       166.45 o                         
 -40   0  10        718.26        662.43       148.83 o                         
 -38   0  10       1651.09       1697.21       260.13 o                         
 -36   0  10         79.20        151.86       117.85 o                         
 -34   0  10       3862.69       3979.79       221.21 o                         
 -32   0  10       4148.22       4396.79       186.76 o                         
 -30   0  10       3320.71       3335.15       132.57 o                         
 -28   0  10      15659.78      16127.79       370.48 o                         
 -26   0  10       4131.32       4087.01       165.27 o                         
 -24   0  10      18194.15      18073.36       712.03 o                         
 -22   0  10       1982.99       2045.22       201.81 o                         
 -20   0  10      20494.07      21184.59       775.23 o                         
 -18   0  10         40.03         77.54        66.67 o                         
 -16   0  10       6735.78       6538.29       236.58 o                         
 -14   0  10       4116.64       3797.52       168.89 o                         
 -12   0  10        392.80        378.95        67.77 o                         
 -10   0  10      18342.55      18592.80       653.44 o                         
  -8   0  10       3019.53       2810.15       194.21 o                         
  -6   0  10      45517.58      44700.29       960.84 o                         
  -4   0  10       8688.26       8733.10       269.43 o                         
  -2   0  10      26071.51      25123.30      1262.94 o                         
   0   0  10      14766.53      14702.64       350.45 o                         
   2   0  10      11921.78      12298.12       348.13 o                         
   4   0  10      12408.54      12113.61       375.41 o                         
   6   0  10        970.63       1195.91       101.75 o                         
   8   0  10       6931.59       7047.88       329.57 o                         
  10   0  10       8328.70       7863.80       356.69 o                         
  12   0  10       4022.11       3765.76       234.90 o                         
  14   0  10      10253.74      11065.08       453.53 o                         
  16   0  10       1652.92       1740.77       108.17 o                         
  18   0  10      22010.42      22106.33       400.92 o                         
  20   0  10          1.36         31.97        63.94 o                         
  22   0  10      10655.29      11317.44       296.45 o                         
  24   0  10        750.01        482.05        91.23 o                         
  26   0  10       2704.50       2671.47       146.14 o                         
  28   0  10       2252.35       2235.73       174.38 o                         
  30   0  10       1010.60        990.54       149.40 o                         
 -39   1  10       2636.04       3031.74       153.62 o                         
 -37   1  10       4820.66       4758.85       178.55 o                         
 -35   1  10       5684.14       5973.19       196.10 o                         
 -33   1  10       5516.49       5435.55       165.12 o                         
 -31   1  10       6137.17       6433.19       155.49 o                         
 -29   1  10        394.33        473.15        59.91 o                         
 -27   1  10       3845.51       3931.84       115.84 o                         
 -25   1  10       1248.99       1343.43        72.10 o                         
 -23   1  10       1478.05       1461.06        89.69 o                         
 -21   1  10      15645.48      16176.02       374.19 o                         
 -19   1  10        492.15        592.88        73.24 o                         
 -17   1  10      36841.54      36290.07       672.15 o                         
 -15   1  10        135.59        252.77        48.86 o                         
 -13   1  10      38976.70      38313.15       605.69 o                         
 -11   1  10        901.17        867.65        62.09 o                         
  -9   1  10      24722.69      23813.27       561.55 o                         
  -7   1  10       4360.28       4215.60       122.06 o                         
  -5   1  10       5682.96       5972.19       148.96 o                         
  -3   1  10       8944.84       8379.73       186.56 o                         
  -1   1  10       2573.01       2401.70        93.30 o                         
   1   1  10      13223.69      12648.40       207.00 o                         
   3   1  10      14378.42      13537.78       264.53 o                         
   5   1  10      18420.26      17667.12       323.86 o                         
   7   1  10      24940.93      23787.19       401.15 o                         
   9   1  10       6153.04       6035.28       211.45 o                         
  11   1  10      20545.96      19997.32       414.33 o                         
  13   1  10       1570.92       1621.06        87.82 o                         
  15   1  10       9224.32       9165.61       159.55 o                         
  17   1  10       1332.43       1347.74        63.90 o                         
  19   1  10       5532.28       5383.61       119.13 o                         
  21   1  10       5968.05       5826.68       126.57 o                         
  23   1  10        250.82        294.29        63.24 o                         
  25   1  10       6160.21       6375.89       185.32 o                         
  27   1  10        216.67        258.79        90.86 o                         
  29   1  10       6949.30       7132.25       291.37 o                         
  31   1  10        707.82        623.60       185.81 o                         
 -40   2  10        830.05        987.69       139.71 o                         
 -38   2  10       1706.96       1888.68       118.01 o                         
 -36   2  10        114.45        124.10        79.25 o                         
 -34   2  10       3155.41       3318.86       132.33 o                         
 -32   2  10       4017.60       4328.46       145.96 o                         
 -30   2  10       3422.00       3557.79       115.23 o                         
 -28   2  10      13483.55      13754.96       260.08 o                         
 -26   2  10       2618.34       2716.00        98.69 o                         
 -24   2  10      19009.61      18849.94       296.98 o                         
 -22   2  10       1625.06       1726.94        87.49 o                         
 -20   2  10      17259.01      17195.12       489.46 o                         
 -18   2  10         42.85          7.26        62.21 o                         
 -16   2  10       4115.44       3640.13       134.39 o                         
 -14   2  10       4695.29       4521.01       291.46 o                         
 -12   2  10         56.21        101.17        45.56 o                         
 -10   2  10      19875.10      19703.85       508.66 o                         
  -8   2  10       4893.40       4888.73       142.88 o                         
  -6   2  10      33237.82      32063.57       529.90 o                         
  -4   2  10      10817.21      10491.97       227.90 o                         
  -2   2  10      28554.78      28044.63       525.30 o                         
   0   2  10       9619.19       9799.76       234.23 o                         
   2   2  10      11308.66      10819.09       328.35 o                         
   4   2  10      12237.29      11974.69       215.00 o                         
   6   2  10        291.78        423.25        52.80 o                         
   8   2  10       8206.80       7834.09       311.26 o                         
  10   2  10       4299.49       4019.86       127.56 o                         
  12   2  10       3649.40       3750.19       112.54 o                         
  14   2  10      12911.25      12837.44       218.15 o                         
  16   2  10        866.96        938.93        54.46 o                         
  18   2  10      16653.89      16858.27       232.09 o                         
  20   2  10        139.90        207.69        44.59 o                         
  22   2  10       9772.32      10500.08       258.05 o                         
  24   2  10        527.19        579.11        85.96 o                         
  26   2  10       3316.31       3326.43       150.87 o                         
  28   2  10       2437.90       2211.05       130.88 o                         
  30   2  10        591.89        634.91       132.18 o                         
 -39   3  10       2083.11       2170.74       127.04 o                         
 -37   3  10       4105.97       4107.83       141.02 o                         
 -35   3  10       3770.76       3768.86       132.91 o                         
 -33   3  10       3214.27       3211.86       120.19 o                         
 -31   3  10       5150.43       5253.12       144.86 o                         
 -29   3  10       1195.57       1148.32        70.74 o                         
 -27   3  10       2494.86       2499.39        84.26 o                         
 -25   3  10       1192.76       1294.66        65.08 o                         
 -23   3  10        619.14        723.26        52.79 o                         
 -21   3  10      11824.06      11992.34       253.37 o                         
 -19   3  10        288.96        387.20        52.20 o                         
 -17   3  10      21777.40      21289.79       410.73 o                         
 -15   3  10         77.66        245.54        48.29 o                         
 -13   3  10      25868.88      24297.50       563.65 o                         
 -11   3  10        413.99        457.04        62.09 o                         
  -9   3  10      18231.95      17866.31       339.38 o                         
  -7   3  10       2270.45       2279.39        85.42 o                         
  -5   3  10       1772.18       1638.83        69.85 o                         
  -3   3  10       3482.12       3266.43        99.38 o                         
  -1   3  10       1264.22       1373.55        66.06 o                         
   1   3  10       6679.25       6332.45       128.94 o                         
   3   3  10      12058.15      11811.19       193.50 o                         
   5   3  10       9694.88       9070.43       247.73 o                         
   7   3  10      14613.34      14364.43       276.53 o                         
   9   3  10       5830.76       5708.85       193.49 o                         
  11   3  10      12442.32      11640.52       203.75 o                         
  13   3  10        225.10        274.18        46.28 o                         
  15   3  10       7387.13       7142.77       137.97 o                         
  17   3  10        491.49        532.03        55.68 o                         
  19   3  10       1887.24       1878.49       100.30 o                         
  21   3  10       3176.91       3087.17       124.08 o                         
  23   3  10        286.49        269.85        77.58 o                         
  25   3  10       6144.55       6616.82       207.74 o                         
  27   3  10         89.77         69.44        85.01 o                         
  29   3  10       4255.97       4469.13       202.30 o                         
 -38   4  10       1814.26       1689.44       188.31 o                         
 -36   4  10        145.43        160.40        79.27 o                         
 -34   4  10       1498.59       1687.75        96.78 o                         
 -32   4  10       3070.32       3230.12       118.88 o                         
 -30   4  10       3607.34       3681.02       113.17 o                         
 -28   4  10       8429.63       8559.79       159.62 o                         
 -26   4  10       2014.83       2015.61       105.86 o                         
 -24   4  10      14297.31      14305.93       214.59 o                         
 -22   4  10        888.28        942.75        57.90 o                         
 -20   4  10      11453.00      10732.38       189.03 o                         
 -18   4  10        116.28        129.45        52.79 o                         
 -16   4  10       2383.67       2425.72       132.37 o                         
 -14   4  10       2400.45       2102.66        94.34 o                         
 -12   4  10        149.58        185.71       102.32 o                         
 -10   4  10      10886.35      10983.52       276.31 o                         
  -8   4  10       2247.53       2202.92       105.91 o                         
  -6   4  10      19904.81      18421.20       374.15 o                         
  -4   4  10       6399.92       6323.06       147.55 o                         
  -2   4  10      18378.35      17447.86       292.04 o                         
   0   4  10       5819.47       5609.82       134.63 o                         
   2   4  10       5625.74       5422.77       117.43 o                         
   4   4  10       5343.34       4998.05       116.50 o                         
   6   4  10        332.26        267.34        73.33 o                         
   8   4  10       3949.44       3882.66       167.67 o                         
  10   4  10       1434.75       1394.43        94.96 o                         
  12   4  10       1685.12       1594.45        90.15 o                         
  14   4  10      10304.75       9934.30       219.88 o                         
  16   4  10        913.72        761.84        75.80 o                         
  18   4  10       8580.27       8858.35       190.13 o                         
  20   4  10         40.36         60.00        64.30 o                         
  22   4  10       6424.58       6861.02       208.20 o                         
  24   4  10        304.14        295.52        87.82 o                         
  26   4  10       2783.80       2881.59       146.57 o                         
  28   4  10       1151.24       1101.98       127.76 o                         
 -37   5  10       3559.84       3629.22       227.82 o                         
 -35   5  10       4078.57       4305.34       197.32 o                         
 -33   5  10       2238.80       2240.14       150.03 o                         
 -31   5  10       3917.34       4130.42       191.88 o                         
 -29   5  10        823.60        693.49        81.28 o                         
 -27   5  10       2520.75       2394.49       103.58 o                         
 -25   5  10       1703.97       1691.93        89.23 o                         
 -23   5  10       1196.67       1195.81        77.79 o                         
 -21   5  10       8662.85       8440.17       182.59 o                         
 -19   5  10        182.98        132.90        50.91 o                         
 -17   5  10      18983.85      18787.83       335.44 o                         
 -15   5  10         86.28        237.87        67.76 o                         
 -13   5  10      22489.29      21789.44       753.54 o                         
 -11   5  10        690.77        804.33        81.95 o                         
  -9   5  10      11805.98      12168.70       231.63 o                         
  -7   5  10       1249.91       1254.04        76.61 o                         
  -5   5  10       2492.88       2523.33        96.86 o                         
  -3   5  10       5417.31       5199.64       185.97 o                         
  -1   5  10        479.13        515.86        51.59 o                         
   1   5  10       6529.70       6148.63       266.85 o                         
   3   5  10       7724.79       7138.18       200.25 o                         
   5   5  10       6664.85       6711.44       173.76 o                         
   7   5  10      11329.78      10844.72       246.95 o                         
   9   5  10       6498.25       6148.23       223.02 o                         
  11   5  10       7538.21       7383.20       300.92 o                         
  13   5  10        630.58        670.20        71.65 o                         
  15   5  10       6484.44       6459.34       176.78 o                         
  17   5  10        253.70        296.17        63.86 o                         
  19   5  10       2195.79       2022.12       122.68 o                         
  21   5  10       2126.64       2375.40       131.38 o                         
  23   5  10        431.73        429.73        92.71 o                         
  25   5  10       3676.38       4046.04       248.61 o                         
  27   5  10          9.18        -44.48       175.50 o                         
 -36   6  10         60.59        -15.46       179.30 o                         
 -34   6  10       2400.06       2582.62       166.73 o                         
 -32   6  10       2636.30       2869.68       170.60 o                         
 -30   6  10       2225.13       2247.34       152.72 o                         
 -28   6  10       6532.99       6842.98       254.21 o                         
 -26   6  10       1796.76       1753.90        93.32 o                         
 -24   6  10      11759.35      11878.66       230.32 o                         
 -22   6  10        657.25        754.79        77.35 o                         
 -20   6  10       7817.32       7902.59       194.01 o                         
 -18   6  10         25.74         45.22        68.73 o                         
 -16   6  10       3988.15       3936.59       157.98 o                         
 -14   6  10       2204.32       2190.22       117.00 o                         
 -12   6  10         50.78         90.82        61.42 o                         
 -10   6  10       9962.96       9977.33       249.45 o                         
  -8   6  10       1783.26       1894.55        84.98 o                         
  -6   6  10      13765.63      13689.15       251.01 o                         
  -4   6  10       2390.07       2549.95       145.08 o                         
  -2   6  10      13651.90      13663.26       454.73 o                         
   0   6  10       5296.69       5391.41       167.26 o                         
   2   6  10       5520.61       5400.20       160.25 o                         
   4   6  10       4506.93       4508.48       178.93 o                         
   6   6  10        215.60        286.40        59.43 o                         
   8   6  10       3204.48       3245.78       144.02 o                         
  10   6  10        840.76        775.99       105.59 o                         
  12   6  10       1838.59       2002.66       162.96 o                         
  14   6  10       5555.73       5452.45       217.63 o                         
  16   6  10       1100.01       1029.90        82.90 o                         
  18   6  10       6661.48       7133.83       194.86 o                         
  20   6  10        102.10        148.64        76.16 o                         
  22   6  10       4735.04       5114.86       184.50 o                         
  24   6  10         65.44         71.47        84.71 o                         
  26   6  10       2118.17       2983.75       304.88 o                         
 -33   7  10       2083.36       2107.67       251.18 o                         
 -31   7  10       3212.22       3365.00       246.30 o                         
 -29   7  10        241.32        190.64        88.49 o                         
 -27   7  10       2195.85       2103.16       238.00 o                         
 -25   7  10        732.14        958.90       103.79 o                         
 -23   7  10       1062.76       1084.53       105.37 o                         
 -21   7  10       5650.24       5909.00       186.76 o                         
 -19   7  10        126.48        229.90        71.22 o                         
 -17   7  10      12629.20      12167.67       370.81 o                         
 -15   7  10        160.08        259.69       100.76 o                         
 -13   7  10      13091.76      13521.10       358.81 o                         
 -11   7  10        900.81       1037.17       100.35 o                         
  -9   7  10       8125.35       8294.01       310.21 o                         
  -7   7  10       1303.13       1433.39       121.78 o                         
  -5   7  10       2128.16       2079.97       146.62 o                         
  -3   7  10       1653.43       1941.23       146.99 o                         
  -1   7  10        397.49        462.01        88.45 o                         
   1   7  10       5656.77       5735.21       192.44 o                         
   3   7  10       3552.65       3430.80       135.74 o                         
   5   7  10       4981.00       4640.13       178.30 o                         
   7   7  10       5962.24       6057.44       200.01 o                         
   9   7  10       2925.98       2964.00       186.04 o                         
  11   7  10       5586.31       5470.92       441.04 o                         
  13   7  10        668.50        600.37       118.68 o                         
  15   7  10       3677.57       3401.22       184.99 o                         
  17   7  10        129.35        109.86       103.45 o                         
  19   7  10       1453.39       1364.79       187.57 o                         
  21   7  10       1332.62       1726.74       178.54 o                         
  23   7  10        504.79        597.29       196.11 o                         
 -30   8  10       1506.76       1625.68       201.95 o                         
 -28   8  10       4780.46       4859.26       226.17 o                         
 -26   8  10       1108.95       1087.09       103.59 o                         
 -24   8  10       7495.34       8063.25       384.18 o                         
 -22   8  10        419.77        512.36        88.35 o                         
 -20   8  10       5305.16       4938.27       245.28 o                         
 -18   8  10        134.37         29.52       106.88 o                         
 -16   8  10       2637.76       2473.75       195.01 o                         
 -14   8  10       1478.68       1670.42       122.32 o                         
 -12   8  10         74.95        213.99        84.73 o                         
 -10   8  10       7141.07       7532.90       245.44 o                         
  -8   8  10        816.72       1010.09       188.02 o                         
  -6   8  10      10509.84      10831.86       346.98 o                         
  -4   8  10       2023.94       2164.40       159.65 o                         
  -2   8  10       7789.56       7773.14       228.62 o                         
   0   8  10       3680.62       3600.74       147.14 o                         
   2   8  10       3940.70       3467.60       170.95 o                         
   4   8  10       3203.27       3190.47       159.84 o                         
   6   8  10        173.24        243.25        84.60 o                         
   8   8  10       3122.34       2903.43       196.84 o                         
  10   8  10        778.45        759.68       132.44 o                         
  12   8  10       1859.64       1975.08       139.08 o                         
  14   8  10       3088.53       3399.71       145.86 o                         
  16   8  10        498.87        513.76        90.22 o                         
  18   8  10       4714.52       5093.29       195.81 o                         
  20   8  10        169.98        523.51       187.16 o                         
 -27   9  10       1349.17        873.69       255.52 o                         
 -25   9  10        499.18        391.95       107.12 o                         
 -23   9  10        716.49        781.71       125.21 o                         
 -21   9  10       3289.00       3378.86       225.47 o                         
 -19   9  10        105.14        195.67        92.97 o                         
 -17   9  10       6937.72       7561.05       347.28 o                         
 -15   9  10          4.18         67.86        89.77 o                         
 -13   9  10       6855.40       6946.36       303.42 o                         
 -11   9  10        291.38        280.72        77.73 o                         
  -9   9  10       4898.48       4550.48       297.00 o                         
  -7   9  10       1290.74       1248.29       128.33 o                         
  -5   9  10        994.04       1048.69        99.87 o                         
  -3   9  10       2072.39       2107.40       140.95 o                         
  -1   9  10        293.67        361.24       159.76 o                         
   1   9  10       2973.68       3016.19       253.28 o                         
   3   9  10       2223.38       2444.40       155.17 o                         
   5   9  10       2896.99       2767.16       164.06 o                         
   7   9  10       4064.12       4415.77       194.97 o                         
   9   9  10       1785.51       1590.58       168.73 o                         
  11   9  10       3765.93       3917.19       329.81 o                         
  13   9  10        174.75        174.32        83.61 o                         
  15   9  10       2138.53       2026.41       147.15 o                         
  17   9  10        235.83        173.87       239.78 o                         
 -22  10  10        125.52        157.33       169.55 o                         
 -20  10  10       2601.91       2100.82       193.47 o                         
 -18  10  10         19.01         94.65       120.64 o                         
 -16  10  10        728.92        632.91       192.88 o                         
 -14  10  10        610.48        531.21       140.45 o                         
 -12  10  10         15.06        -63.46       128.68 o                         
 -10  10  10       2513.95       2587.13       312.24 o                         
  -8  10  10        340.01        341.60       124.48 o                         
  -6  10  10       4030.29       4009.31       282.07 o                         
  -4  10  10       1015.12       1049.23       138.42 o                         
  -2  10  10       2792.09       2545.85       197.79 o                         
   0  10  10       1553.64       1563.71       149.81 o                         
   2  10  10        987.67        892.52       128.56 o                         
   4  10  10       1592.67       1640.38       147.20 o                         
   6  10  10         27.04         45.40       104.92 o                         
   8  10  10        998.81       1132.34       162.38 o                         
  10  10  10        563.76        752.62       122.60 o                         
  12  10  10        520.07        616.33       186.49 o                         
  -9  11  10       1593.41       1496.47       326.72 o                         
  -7  11  10        438.17        478.86       159.49 o                         
  -5  11  10        229.46        426.49       137.33 o                         
  -3  11  10        884.46       1107.39       423.29 o                         
  -1  11  10         82.13         52.48       132.13 o                         
   1  11  10       1018.98        743.82       159.63 o                         
   3  11  10       1234.11       1216.59       174.72 o                         
   5  11  10       1083.75        889.82       163.60 o                         
 -38   0  11        516.19        811.56       159.96 o                         
 -36   0  11       7308.75       7548.29       344.35 o                         
 -34   0  11       1464.82       1577.86       238.43 o                         
 -32   0  11       8826.74       9074.93       494.76 o                         
 -30   0  11       2442.83       2277.33       164.93 o                         
 -28   0  11       2878.68       2665.17       143.86 o                         
 -26   0  11       2322.46       2439.70       171.76 o                         
 -24   0  11         35.41          1.49        87.13 o                         
 -22   0  11       2853.01       3055.94       177.59 o                         
 -20   0  11       6134.05       6291.65       251.01 o                         
 -18   0  11       4299.81       4401.22       507.24 o                         
 -16   0  11      18284.57      17249.14       464.43 o                         
 -14   0  11       3280.81       3110.95       163.02 o                         
 -12   0  11      23872.56      23714.81       816.73 o                         
 -10   0  11        830.80        788.25       134.54 o                         
  -8   0  11      27914.00      28018.22       660.71 o                         
  -6   0  11        961.02        957.51        95.40 o                         
  -4   0  11       6442.78       7127.95       248.75 o                         
  -2   0  11       2903.92       2890.41       151.07 o                         
   0   0  11        233.45        348.58        77.58 o                         
   2   0  11      10683.29      10289.29       320.55 o                         
   4   0  11        343.49        414.48       115.28 o                         
   6   0  11      18234.51      16992.37       460.27 o                         
   8   0  11       7918.75       7793.54       359.68 o                         
  10   0  11      12574.03      13119.80       511.58 o                         
  12   0  11       5613.73       5998.68       311.12 o                         
  14   0  11       4949.01       4855.86       176.09 o                         
  16   0  11       6790.26       6764.54       185.76 o                         
  18   0  11        579.07        780.85        70.42 o                         
  20   0  11       6316.04       5972.61       178.37 o                         
  22   0  11       1716.00       1761.11       178.73 o                         
  24   0  11       1575.67       1506.51       120.44 o                         
  26   0  11       3434.74       3550.15       142.64 o                         
 -37   1  11        839.03       1040.48        90.10 o                         
 -35   1  11        372.51        319.90        73.76 o                         
 -33   1  11       3232.82       3640.18       196.19 o                         
 -31   1  11        943.73        975.23        85.35 o                         
 -29   1  11       4926.06       5170.84       216.16 o                         
 -27   1  11       6713.80       6888.06       198.72 o                         
 -25   1  11       8355.31       8488.98       223.92 o                         
 -23   1  11      10335.63       9878.71       275.61 o                         
 -21   1  11       7781.50       8099.21       212.38 o                         
 -19   1  11      11158.17      11294.08       283.08 o                         
 -17   1  11       2084.21       2246.31       101.94 o                         
 -15   1  11       5240.52       5020.56       174.15 o                         
 -13   1  11        313.46        260.14        61.05 o                         
 -11   1  11        863.98        985.07        97.30 o                         
  -9   1  11      13173.02      12580.01       256.35 o                         
  -7   1  11        311.52        336.98        51.10 o                         
  -5   1  11      23853.30      23416.42       404.66 o                         
  -3   1  11        845.27        917.03        71.51 o                         
  -1   1  11      26821.34      25981.01       442.74 o                         
   1   1  11       1258.01       1288.03       104.61 o                         
   3   1  11      18599.19      18508.12       344.04 o                         
   5   1  11       3637.29       3511.20       119.80 o                         
   7   1  11       3534.56       3503.16       153.24 o                         
   9   1  11       6838.13       6657.40       198.61 o                         
  11   1  11        198.56        270.55        67.28 o                         
  13   1  11       4326.37       4335.46       156.72 o                         
  15   1  11       4139.17       4223.86       106.42 o                         
  17   1  11       6552.06       6455.07       134.56 o                         
  19   1  11       8813.08       9384.98       170.38 o                         
  21   1  11       1878.10       2061.49       116.09 o                         
  23   1  11       6786.03       6751.92       212.72 o                         
  25   1  11         35.95        127.26        92.29 o                         
  27   1  11       4085.19       3674.92       214.49 o                         
  29   1  11        518.22        598.11       174.14 o                         
 -38   2  11        381.17        621.54       118.57 o                         
 -36   2  11       7069.84       7651.16       238.65 o                         
 -34   2  11       1453.49       1634.70       108.93 o                         
 -32   2  11       8556.80       8892.09       243.31 o                         
 -30   2  11       2208.04       2245.86        99.66 o                         
 -28   2  11       2685.32       2672.42       104.10 o                         
 -26   2  11       2521.95       2521.56       108.93 o                         
 -24   2  11          4.18         74.93        74.87 o                         
 -22   2  11       3303.74       3377.36       162.76 o                         
 -20   2  11       5413.49       5682.51       210.68 o                         
 -18   2  11       2449.92       2468.26       121.25 o                         
 -16   2  11      18601.18      18246.98       353.31 o                         
 -14   2  11       2401.74       2266.31       106.90 o                         
 -12   2  11      23482.84      22336.51       563.44 o                         
 -10   2  11       1399.03       1662.24        90.61 o                         
  -8   2  11      22111.29      21128.10       390.44 o                         
  -6   2  11        105.49        123.50        48.26 o                         
  -4   2  11       5566.14       5753.86       162.72 o                         
  -2   2  11       2367.00       2127.72       104.73 o                         
   0   2  11        150.27        157.43        38.16 o                         
   2   2  11       9217.96       8689.85       177.69 o                         
   4   2  11       2190.81       2123.49        99.57 o                         
   6   2  11      16422.34      15472.15       397.86 o                         
   8   2  11       5425.32       5678.21       261.20 o                         
  10   2  11      11635.80      11460.79       245.79 o                         
  12   2  11       6412.00       6555.31       156.65 o                         
  14   2  11       3393.10       3338.37       122.11 o                         
  16   2  11       7765.94       7460.79       138.65 o                         
  18   2  11        140.79        166.51        50.22 o                         
  20   2  11       3842.76       3857.63       121.33 o                         
  22   2  11        995.58       1064.46       100.62 o                         
  24   2  11       1676.72       1531.21       114.37 o                         
  26   2  11       3395.19       3518.64       158.88 o                         
 -37   3  11        857.99        949.78       113.39 o                         
 -35   3  11        237.83        226.51        72.74 o                         
 -33   3  11       3149.25       3256.37       123.52 o                         
 -31   3  11        450.03        512.26        71.33 o                         
 -29   3  11       6241.60       6291.79       180.11 o                         
 -27   3  11       4732.95       4867.98       140.61 o                         
 -25   3  11       7101.57       6966.53       164.82 o                         
 -23   3  11      10899.68      10577.12       207.54 o                         
 -21   3  11       8843.49       8824.45       208.39 o                         
 -19   3  11      10511.45      10151.44       254.68 o                         
 -17   3  11       2213.31       2073.16       128.30 o                         
 -15   3  11       4539.03       4403.33       191.92 o                         
 -13   3  11        479.23        527.71        69.51 o                         
 -11   3  11       1950.78       2022.95       114.93 o                         
  -9   3  11       8663.23       8363.96       185.78 o                         
  -7   3  11        273.67        327.64        51.02 o                         
  -5   3  11      22491.39      20962.59       570.24 o                         
  -3   3  11        138.75        172.29        45.42 o                         
  -1   3  11      21863.23      20649.82       297.73 o                         
   1   3  11       1164.94       1237.91        49.73 o                         
   3   3  11      13988.35      13570.32       207.03 o                         
   5   3  11       2590.98       2378.27        84.51 o                         
   7   3  11       3867.50       3586.77       209.06 o                         
   9   3  11       2784.38       2560.87       140.60 o
[truncated: 79,545 more chars]
