# Supplementary material for: Crystal structures of (η4-cyclo­octa-1,5-diene)bis(1,3-di­methyl­imidazol-2-yl­idene)iridium(I) iodide and (η4-cyclo­octa-1,5-diene)bis­(1,3-di­ethyl­imidazol-2-yl­idene)iridium(I) iodide
Source: Acta Crystallogr E Crystallogr Commun. 2020 Apr 3;76(Pt 5):611–4. doi: 10.1107/S2056989020004235 (PMC7199247; doi:10.1107/S2056989020004235)
Supplement: Supplementary file 3 [file e-76-00611-1sup4.mol]

cmd044abs2
  --CCDC--032120    3D                              

 60 56  0  0  0  0  0  0  0  0999 V2000
    8.2821    4.1535    6.8447 Ir     0
    8.8782    5.2226    4.0350 N      0
   11.0495    3.0836    7.6538 N      0
    8.7372    4.1535    4.8599 C      0
    9.1049    4.8214    2.7242 C      0
    9.2349    5.3880    1.9728 H      0
    8.8202    6.6090    4.4478 C      0
    9.7190    6.9979    4.4136 H      0
    8.4758    6.6628    5.3640 H      0
    8.2264    7.1045    3.8462 H      0
   10.2529    4.1535    7.4117 C      0
   12.3282    3.4898    8.0203 C      0
   13.0619    2.9241    8.2309 H      0
   10.6409    1.6880    7.5831 C      0
   11.1253    1.2420    6.8576 H      0
    9.6773    1.6381    7.4122 H      0
   10.8451    1.2447    8.4332 H      0
    6.2869    3.4541    6.3862 C      0
    6.1632    3.0081    5.4998 H      0
    5.5609    2.8618    7.5311 C      0
    5.0229    2.0892    7.2218 H      0
    4.9428    3.5318    7.9181 H      0
    7.6897    3.4648    8.8195 C      0
    8.4610    3.0891    9.3334 H      0
    6.5600    2.4032    8.5951 C      0
    6.9664    1.5456    8.3144 H      0
    6.0811    2.2490    9.4484 H      0
    8.8782    3.0844    4.0350 N      0
    9.1049    3.4856    2.7242 C      0
    9.2349    2.9190    1.9728 H      0
    8.8202    1.6980    4.4478 C      0
    9.7190    1.3091    4.4136 H      0
    8.4758    1.6442    5.3640 H      0
    8.2264    1.2025    3.8462 H      0
   11.0495    5.2234    7.6538 N      0
   12.3282    4.8172    8.0203 C      0
   13.0619    5.3829    8.2309 H      0
   10.6409    6.6190    7.5831 C      0
   11.1253    7.0650    6.8576 H      0
    9.6773    6.6689    7.4122 H      0
   10.8451    7.0623    8.4332 H      0
    6.2869    4.8529    6.3862 C      0
    6.1632    5.2989    5.4998 H      0
    5.5609    5.4452    7.5311 C      0
    5.0229    6.2178    7.2218 H      0
    4.9428    4.7752    7.9181 H      0
    7.6897    4.8422    8.8195 C      0
    8.4610    5.2179    9.3334 H      0
    6.5600    5.9038    8.5951 C      0
    6.9664    6.7614    8.3144 H      0
    6.0811    6.0580    9.4484 H      0
   14.4156    0.0000    8.4095 I      0
    6.2369    3.0943    5.4546 H      0
    6.3386    2.8053    8.8763 C      0
    5.6624    3.4533    9.1986 H      0
    6.3630    2.0437    9.5086 H      0
    8.4085    3.0300    9.3621 H      0
    5.9526    2.3052    7.4723 C      0
    4.9876    2.0887    7.4459 H      0
    6.4615    1.4831    7.2577 H      0
  1  4  1
  1 11  1
  1 18  1
  1 23  1
  1 42  1
  1 47  1
  2  4  1
  2  5  1
  2  7  1
  3 11  1
  3 12  1
  3 14  1
  4 28  1
  5  6  1
  5 29  1
  7  8  1
  7  9  1
  7 10  1
 11 35  1
 12 13  1
 12 36  1
 14 15  1
 14 16  1
 14 17  1
 18 19  1
 18 20  1
 18 42  1
 20 21  1
 20 22  1
 20 25  1
 23 24  1
 23 25  1
 23 47  1
 25 26  1
 25 27  1
 28 29  1
 28 31  1
 29 30  1
 31 32  1
 31 33  1
 31 34  1
 35 36  1
 35 38  1
 36 37  1
 38 39  1
 38 40  1
 38 41  1
 42 43  1
 42 44  1
 44 45  1
 44 46  1
 44 49  1
 47 48  1
 47 49  1
 49 50  1
 49 51  1
M  END
$$$$
