# Supplementary material for: Crystal structures of (η4-cyclo­octa-1,5-diene)bis(1,3-di­methyl­imidazol-2-yl­idene)iridium(I) iodide and (η4-cyclo­octa-1,5-diene)bis­(1,3-di­ethyl­imidazol-2-yl­idene)iridium(I) iodide
Source: Acta Crystallogr E Crystallogr Commun. 2020 Apr 3;76(Pt 5):611–4. doi: 10.1107/S2056989020004235 (PMC7199247; doi:10.1107/S2056989020004235)
Supplement: Supplementary file 4 [file e-76-00611-2sup3.hkl]

data_2                                                                          
_shelx_title ' jsmpccn2_a.res in Pccn'                                          
_shelx_refln_list_code          4                                               
_shelx_F_calc_maximum      507.46                                               
_exptl_crystal_F_000      1304.00                                               
_reflns_d_resolution_high  0.5746                                               
                                                                                
loop_                                                                           
 _space_group_symop_operation_xyz                                               
 'x, y, z'                                                                      
 '-x+1/2, -y+1/2, z'                                                            
 '-x, y+1/2, -z+1/2'                                                            
 'x+1/2, -y, -z+1/2'                                                            
 '-x, -y, -z'                                                                   
 'x-1/2, y-1/2, -z'                                                             
 'x, -y-1/2, z-1/2'                                                             
 '-x-1/2, y, z-1/2'                                                             
                                                                                
_cell_length_a    10.6041                                                       
_cell_length_b    12.3058                                                       
_cell_length_c    18.2513                                                       
_cell_angle_alpha  90.000                                                       
_cell_angle_beta   90.000                                                       
_cell_angle_gamma  90.000                                                       
                                                                                
_shelx_F_squared_multiplier     1.000                                           
                                                                                
loop_                                                                           
 _refln_index_h                                                                 
 _refln_index_k                                                                 
 _refln_index_l                                                                 
 _refln_F_squared_calc                                                          
 _refln_F_squared_meas                                                          
 _refln_F_squared_sigma                                                         
 _refln_observed_status                                                         
   2   0   0     200082.53     207895.11      3077.07 o                         
   4   0   0     191173.31     198147.55      2622.42 o                         
   6   0   0     120247.72     123938.30      1832.24 o                         
   8   0   0      85819.32      84228.39      2100.27 o                         
  10   0   0      57496.20      58731.84      1780.99 o                         
  12   0   0      47614.38      45728.89       935.34 o                         
  14   0   0      22770.40      22416.46       684.85 o                         
  16   0   0      11918.35      11110.85       634.51 o                         
   1   1   0      67304.63      71841.18      1321.61 o                         
   3   1   0       2335.14       2678.44        57.75 o                         
   5   1   0      11782.61      11659.06       216.70 o                         
   7   1   0       4375.34       4061.15       130.45 o                         
   9   1   0       7470.77       8252.42       210.41 o                         
  11   1   0       5313.29       4969.59       282.56 o                         
  13   1   0       4160.87       3750.64       316.04 o                         
  15   1   0       1949.97       1754.80       216.50 o                         
  17   1   0        638.45        329.61       234.44 o                         
   0   2   0     257520.09     271214.84      2725.57 o                         
   2   2   0     118875.36     124630.75       860.75 o                         
   4   2   0     146812.33     150208.34      1319.55 o                         
   6   2   0     108335.38     107590.27      1005.76 o                         
   8   2   0      83075.89      81130.30       779.56 o                         
  10   2   0      49868.57      49431.21       923.25 o                         
  12   2   0      30084.27      29214.21       903.62 o                         
  14   2   0      19915.20      20551.26       655.95 o                         
  16   2   0      13063.73      12790.21       476.93 o                         
   1   3   0       4107.70       4116.01        65.49 o                         
   3   3   0       8079.13       8079.14       125.25 o                         
   5   3   0       8975.23       9271.63       307.03 o                         
   7   3   0       8785.30       9249.63       252.95 o                         
   9   3   0       2613.18       2764.56       161.80 o                         
  11   3   0       1838.87       1891.30       166.95 o                         
  13   3   0       1241.61       1455.34       174.63 o                         
  15   3   0       2038.43       2154.41       202.56 o                         
  17   3   0        961.41        563.19       175.24 o                         
   0   4   0     107383.03     111561.98      1196.30 o                         
   2   4   0     160741.00     164867.48      1159.95 o                         
   4   4   0     118509.97     119537.63       969.00 o                         
   6   4   0     128788.11     132159.16      1363.90 o                         
   8   4   0      71021.98      72730.88      2755.61 o                         
  10   4   0      41337.12      42225.79      1080.52 o                         
  12   4   0      32477.42      31867.15       540.15 o                         
  14   4   0      20440.46      19785.99       492.55 o                         
  16   4   0      11309.08      10555.37       432.68 o                         
   1   5   0       4011.96       4317.94        66.59 o                         
   3   5   0       7363.08       7299.22       153.88 o                         
   5   5   0       5113.65       5482.79       181.60 o                         
   7   5   0       6394.14       7374.25       678.29 o                         
   9   5   0       1339.59       1257.68       176.53 o                         
  11   5   0       2399.19       2697.85       201.76 o                         
  13   5   0       3025.00       3006.01       340.91 o                         
  15   5   0       1547.35       1578.19       187.27 o                         
  17   5   0       1024.78        964.38       239.85 o                         
   0   6   0      95138.51      95748.80      1303.87 o                         
   2   6   0     126124.76     127265.52       925.48 o                         
   4   6   0     103957.82     102936.90      1264.37 o                         
   6   6   0      76507.02      77556.48       909.69 o                         
   8   6   0      51807.78      53778.00       903.99 o                         
  10   6   0      31695.86      31554.37       592.03 o                         
  12   6   0      23375.33      23612.81       550.06 o                         
  14   6   0      18279.45      18257.13       525.45 o                         
  16   6   0       9886.72      10203.35       848.06 o                         
   1   7   0       3130.00       2970.54        64.38 o                         
   3   7   0       9392.11       9805.81       186.98 o                         
   5   7   0      10018.63      10172.86       185.67 o                         
   7   7   0       7900.03       8323.45       182.38 o                         
   9   7   0       5356.91       5827.85       203.88 o                         
  11   7   0       2006.87       2025.19       155.92 o                         
  13   7   0       3478.84       3328.57       235.20 o                         
  15   7   0       1903.15       2407.16       237.77 o                         
  17   7   0       1283.82       1080.04       322.80 o                         
   0   8   0     108758.02     104238.10      2017.21 o                         
   2   8   0     105491.98     102133.66       900.03 o                         
   4   8   0      91288.59      91355.30       759.18 o                         
   6   8   0      83605.15      83921.95       810.59 o                         
   8   8   0      50062.91      50728.68       615.51 o                         
  10   8   0      28441.32      28041.63       464.06 o                         
  12   8   0      20889.48      21837.15       481.95 o                         
  14   8   0      16482.96      16399.87       501.09 o                         
  16   8   0       7924.43       8323.27       359.11 o                         
   1   9   0      10406.74       9996.30       155.09 o                         
   3   9   0       3173.44       3112.59        92.20 o                         
   5   9   0       4449.99       4605.22       122.00 o                         
   7   9   0       6175.55       5972.92       161.29 o                         
   9   9   0       1881.15       1993.48       113.57 o                         
  11   9   0       2367.21       2438.17       202.10 o                         
  13   9   0       3596.72       3908.56       231.54 o                         
  15   9   0       1125.85        812.61       185.80 o                         
   0  10   0      67445.60      65942.52       681.61 o                         
   2  10   0      70834.27      68236.95      1223.99 o                         
   4  10   0      32053.26      31869.34       323.05 o                         
   6  10   0      41475.25      40773.62       626.37 o                         
   8  10   0      30459.05      31134.26       417.73 o                         
  10  10   0      24962.24      25589.72       445.12 o                         
  12  10   0      20032.48      19835.07       461.60 o                         
  14  10   0      13385.35      13152.04       410.68 o                         
  16  10   0       4911.12       5507.02       728.95 o                         
   1  11   0      10644.00       9968.41       268.85 o                         
   3  11   0       6651.84       6676.25       150.77 o                         
   5  11   0        938.71       1099.29        80.39 o                         
   7  11   0       4162.38       4153.40       132.45 o                         
   9  11   0       2849.27       2744.00       135.21 o                         
  11  11   0       2656.08       2685.90       171.78 o                         
  13  11   0       2357.93       2457.68       234.76 o                         
  15  11   0        933.22       1035.28       246.07 o                         
   0  12   0      40047.91      38493.15       536.69 o                         
   2  12   0      51350.82      48677.48       676.93 o                         
   4  12   0      27497.81      26640.00       343.06 o                         
   6  12   0      30061.08      29437.76       482.35 o                         
   8  12   0      28756.42      28321.42       542.37 o                         
  10  12   0      17253.15      17864.41       420.55 o                         
  12  12   0      12872.57      13766.68       444.71 o                         
  14  12   0       8417.50       9590.66       493.54 o                         
   1  13   0       2357.73       2551.49       131.09 o                         
   3  13   0       1822.99       1940.45       120.58 o                         
   5  13   0       2215.26       2316.51       128.37 o                         
   7  13   0       5308.80       5531.14       202.38 o                         
   9  13   0       2317.92       2702.13       224.95 o                         
  11  13   0       1275.54       1650.20       242.72 o                         
  13  13   0       1608.71       1518.56       326.88 o                         
   0  14   0      32189.25      30617.12       782.30 o                         
   2  14   0      23514.21      22733.15       375.84 o                         
   4  14   0      25125.27      24678.09       471.63 o                         
   6  14   0      21173.29      20050.30       368.94 o                         
   8  14   0      17652.39      17717.96       414.13 o                         
  10  14   0       8610.70       8866.68       429.76 o                         
  12  14   0       8283.42       8663.26       455.10 o                         
   1  15   0       3701.31       4004.23       229.47 o                         
   3  15   0       3433.49       3337.25       144.23 o                         
   5  15   0       4152.03       3787.13       178.32 o                         
   7  15   0       2423.77       2474.09       159.26 o                         
   9  15   0       2808.10       3199.88       238.02 o                         
  11  15   0       1615.98       1510.40       251.34 o                         
   0  16   0      22453.31      22795.27      1635.83 o                         
   2  16   0      15728.72      16257.52       398.74 o                         
   4  16   0      20680.46      20597.15       405.31 o                         
   6  16   0      13048.35      13263.90       439.11 o                         
   8  16   0      11472.54      11192.31       427.92 o                         
  10  16   0       8858.51       9448.39       675.43 o                         
   1  17   0       2668.07       2787.86       286.67 o                         
   3  17   0       1621.40       1178.42       175.01 o                         
   5  17   0       3253.89       2931.45       232.70 o                         
   7  17   0       1388.88       1510.12       201.84 o                         
   9  17   0        809.69        626.26       416.78 o                         
   0  18   0      11159.78      11151.82       572.57 o                         
   2  18   0       7107.85       7372.14       328.63 o                         
   4  18   0       9925.65       9424.79       374.13 o                         
   6  18   0      11182.57      11213.63       468.40 o                         
   8  18   0       5772.24       4710.66       470.64 o                         
   1  19   0       1924.05       1894.81       214.46 o                         
   3  19   0       1595.31       1723.89       207.33 o                         
   5  19   0       2751.29       2494.70       291.09 o                         
   7  19   0       1635.92       2048.47       476.32 o                         
   0  20   0       8026.34       8107.20       751.34 o                         
   2  20   0       6761.13       6658.55       407.96 o                         
   4  20   0       6586.27       6026.74       566.44 o                         
   6  20   0       4634.76       5376.36       449.68 o                         
   1   1   1       3547.56       3735.55        76.26 o                         
   2   1   1       2813.76       3086.11        43.03 o                         
   3   1   1       4376.81       4738.75        61.11 o                         
   4   1   1        116.50        139.40        16.57 o                         
   5   1   1         86.90        107.19        23.90 o                         
   6   1   1         63.45         85.32        23.62 o                         
   7   1   1        268.55        330.43        38.94 o                         
   8   1   1         65.44         26.86        28.88 o                         
   9   1   1        818.11        806.84        51.17 o                         
  10   1   1          8.49         25.26        66.08 o                         
  11   1   1        222.87        218.05        80.37 o                         
  12   1   1         45.63         86.00        79.53 o                         
  13   1   1          0.36        121.66        84.86 o                         
  14   1   1        103.42        105.88       103.26 o                         
  15   1   1          2.37        179.36       127.11 o                         
  16   1   1         14.37         79.88       146.86 o                         
  17   1   1         69.33        164.67       164.53 o                         
   1   2   1        758.10        880.97        18.37 o                         
   2   2   1       1264.59       1354.93        23.95 o                         
   3   2   1        182.12        221.66        14.45 o                         
   4   2   1        287.19        352.49        32.74 o                         
   5   2   1        123.87        172.52        28.74 o                         
   6   2   1        299.01        334.46        41.63 o                         
   7   2   1          0.00        -12.95        31.08 o                         
   8   2   1       1950.36       2185.19        83.59 o                         
   9   2   1         89.63         56.32        47.92 o                         
  10   2   1        386.22        392.39        64.78 o                         
  11   2   1          0.25        106.57        86.92 o                         
  12   2   1         17.55        -36.96        84.40 o                         
  13   2   1         11.90         70.77       101.26 o                         
  14   2   1         96.98        199.60       139.25 o                         
  15   2   1         27.58         35.63       126.11 o                         
  16   2   1          1.12       -128.06       128.06 o                         
  17   2   1          3.66       -144.49       144.49 o                         
   1   3   1         24.00         20.59         8.27 o                         
   2   3   1          2.06         21.09         9.87 o                         
   3   3   1       2502.59       2804.90        52.18 o                         
   4   3   1          0.25         -3.08        19.20 o                         
   5   3   1        787.57        901.62        51.36 o                         
   6   3   1          4.75         33.90        45.83 o                         
   7   3   1         51.91         63.97        37.48 o                         
   8   3   1         23.89         48.41        45.83 o                         
   9   3   1        611.92        603.50        70.45 o                         
  10   3   1        370.34        533.75        71.27 o                         
  11   3   1        302.26        262.77        87.10 o                         
  12   3   1         15.10         -2.06        97.89 o                         
  13   3   1          2.88        120.61        91.05 o                         
  14   3   1          1.71         41.44        91.89 o                         
  15   3   1          2.18         58.12       107.77 o                         
  16   3   1          0.67       -120.91       120.91 o                         
  17   3   1         26.55        -94.13       137.98 o                         
   1   4   1        429.73        440.62        13.51 o                         
   2   4   1         78.98        106.86        12.05 o                         
   3   4   1          0.29         32.03        14.91 o                         
   4   4   1         74.93         98.67        21.73 o                         
   5   4   1        899.41       1012.91        58.14 o                         
   6   4   1         32.89         85.79        36.38 o                         
   7   4   1        177.23        141.80        49.78 o                         
   8   4   1        254.94        232.99        49.91 o                         
   9   4   1         31.73         28.65        49.34 o                         
  10   4   1         11.51         99.38        56.21 o                         
  11   4   1        336.66        318.47        72.59 o                         
  12   4   1         52.87         58.58        76.76 o                         
  13   4   1        126.85         62.74        82.82 o                         
  14   4   1        243.27         97.30        97.36 o                         
  15   4   1          7.59        137.01       107.01 o                         
  16   4   1         75.15        208.57       117.16 o                         
  17   4   1          6.00         39.66       153.42 o                         
   1   5   1         14.29         26.20         7.79 o                         
   2   5   1       1080.40       1161.20        31.41 o                         
   3   5   1        252.33        286.19        23.99 o                         
   4   5   1       1460.19       1459.53        44.96 o                         
   5   5   1       3023.77       3496.79        78.43 o                         
   6   5   1          0.66         83.44        29.86 o                         
   7   5   1          6.18         70.87        44.36 o                         
   8   5   1          0.24        -33.94        55.00 o                         
   9   5   1       1188.23       1206.02        92.33 o                         
  10   5   1        187.72        193.16        66.71 o                         
  11   5   1         22.14         17.43        72.78 o                         
  12   5   1         64.67          6.84        82.18 o                         
  13   5   1        173.66        341.43        92.61 o                         
  14   5   1        123.47        125.25       102.19 o                         
  15   5   1         41.46        121.43       111.88 o                         
  16   5   1          7.70         96.02       122.49 o                         
  17   5   1        112.84         -9.52       133.76 o                         
   1   6   1        250.05        289.65        13.53 o                         
   2   6   1       2308.21       2564.53        53.14 o                         
   3   6   1        720.17        783.80        31.95 o                         
   4   6   1        286.47        365.81        30.14 o                         
   5   6   1        280.27        305.15        33.72 o                         
   6   6   1        157.39        102.80        34.15 o                         
   7   6   1        636.54        603.86        48.58 o                         
   8   6   1         15.13         85.33        47.54 o                         
   9   6   1       1297.26       1314.64        91.89 o                         
  10   6   1        125.01         17.90        69.43 o                         
  11   6   1         70.49         35.29        72.67 o                         
  12   6   1          4.10         41.48        90.32 o                         
  13   6   1         15.53         82.64        91.45 o                         
  14   6   1        139.99        -54.75       103.88 o                         
  15   6   1         11.41         82.76       109.13 o                         
  16   6   1          4.75          6.89       122.32 o                         
  17   6   1          0.08       -143.56       143.56 o                         
   1   7   1        257.16        269.85        21.74 o                         
   2   7   1        237.84        317.56        18.20 o                         
   3   7   1          0.64         15.06        24.44 o                         
   4   7   1          0.14         18.09        21.66 o                         
   5   7   1        183.85        188.98        32.88 o                         
   6   7   1        599.84        653.62        48.57 o                         
   7   7   1        139.58         88.92        42.86 o                         
   8   7   1        341.11        375.56        55.71 o                         
   9   7   1         90.64        131.10        63.05 o                         
  10   7   1        105.75          0.33        58.44 o                         
  11   7   1          7.41        -19.28        69.51 o                         
  12   7   1        108.74        100.76        85.64 o                         
  13   7   1        269.68        180.75        93.28 o                         
  14   7   1         10.08        -23.52       103.90 o                         
  15   7   1          9.36         50.44       122.07 o                         
  16   7   1         57.55        170.85       123.99 o                         
  17   7   1          5.52       -181.60       199.21 o                         
   1   8   1          4.64         35.00        22.02 o                         
   2   8   1        494.51        491.61        15.44 o                         
   3   8   1        311.97        324.29        25.76 o                         
   4   8   1       1836.65       1877.49        50.11 o                         
   5   8   1        428.74        470.26        35.69 o                         
   6   8   1        165.38        190.01        36.86 o                         
   7   8   1         12.80         14.31        44.87 o                         
   8   8   1         86.25        177.61        45.15 o                         
   9   8   1        186.33        151.49        54.44 o                         
  10   8   1         10.46         66.88        73.65 o                         
  11   8   1         44.61         -0.68        71.76 o                         
  12   8   1        496.08        447.06        91.31 o                         
  13   8   1          7.10         30.93       105.70 o                         
  14   8   1        404.61        257.15       109.53 o                         
  15   8   1          1.62        -48.54       118.73 o                         
  16   8   1         40.30        -89.90       136.15 o                         
   1   9   1          0.41         -8.87        24.87 o                         
   2   9   1        331.91        372.41        35.39 o                         
   3   9   1       1242.28       1218.39        33.01 o                         
   4   9   1          8.09        -26.03        26.03 o                         
   5   9   1         89.73         78.08        32.48 o                         
   6   9   1        135.93        201.33        36.37 o                         
   7   9   1          9.57         39.50        40.92 o                         
   8   9   1          0.59         -8.99        46.96 o                         
   9   9   1        137.23        -32.31        53.65 o                         
  10   9   1         64.89         93.45        69.51 o                         
  11   9   1        436.45        442.01        81.51 o                         
  12   9   1         17.62        -26.10        80.76 o                         
  13   9   1        825.13        498.83       103.31 o                         
  14   9   1          9.67         57.33       105.97 o                         
  15   9   1        381.30        301.88       120.63 o                         
  16   9   1         21.46         57.24       122.83 o                         
   1  10   1          0.41         11.84        32.84 o                         
   2  10   1        150.53         82.47        51.58 o                         
   3  10   1        220.06        237.57        17.64 o                         
   4  10   1        531.16        508.21        35.03 o                         
   5  10   1         46.52         30.33        30.80 o                         
   6  10   1        114.29        119.20        38.66 o                         
   7  10   1          0.19         20.85        41.09 o                         
   8  10   1         18.14         36.93        50.18 o                         
   9  10   1        315.06        410.99        58.38 o                         
  10  10   1         79.02         -2.72        68.14 o                         
  11  10   1         77.33         54.72        77.56 o                         
  12  10   1        629.13        736.67        97.92 o                         
  13  10   1         56.47         86.70        97.81 o                         
  14  10   1         90.55       -110.58       110.58 o                         
  15  10   1          0.52         39.31       132.10 o                         
  16  10   1         95.08        225.01       183.58 o                         
   1  11   1          0.17         73.01        36.16 o                         
   2  11   1         65.52         56.05        38.60 o                         
   3  11   1         24.70         33.89        33.57 o                         
   4  11   1         85.68        116.36        27.00 o                         
   5  11   1          7.84         64.14        31.54 o                         
   6  11   1         19.90         32.46        39.18 o                         
   7  11   1        306.02        254.28        78.45 o                         
   8  11   1         88.91         30.06        59.31 o                         
   9  11   1         53.93         64.06        55.94 o                         
  10  11   1          4.79        -60.01        67.96 o                         
  11  11   1        580.29        496.77        88.36 o                         
  12  11   1          2.66         70.58       107.01 o                         
  13  11   1         52.52         -3.24       118.99 o                         
  14  11   1         48.94        -44.37       128.16 o                         
  15  11   1         30.55         -0.38       132.76 o                         
   1  12   1        171.26        197.99        36.91 o                         
   2  12   1         12.01         26.78        43.56 o                         
   3  12   1         38.97          5.42        38.75 o                         
   4  12   1        597.83        581.19        52.43 o                         
   5  12   1         29.61         28.13        34.73 o                         
   6  12   1        104.67         26.46        46.73 o                         
   7  12   1        113.18        103.12        55.33 o                         
   8  12   1        418.12        376.02        70.25 o                         
   9  12   1         22.05         13.40        66.86 o                         
  10  12   1        459.22        307.60        92.74 o                         
  11  12   1         23.54        -95.77        95.77 o                         
  12  12   1        332.25        212.01       112.99 o                         
  13  12   1          0.12        -73.40       147.51 o                         
  14  12   1        115.04         27.11       157.27 o                         
  15  12   1          3.99        416.48       475.22 o                         
   1  13   1         20.94         32.01        40.21 o                         
   2  13   1         36.04         48.29        49.49 o                         
   3  13   1          7.34         56.80        44.42 o                         
   4  13   1         36.93         98.99        46.89 o                         
   5  13   1         34.70         41.89        54.17 o                         
   6  13   1         93.00        181.08        58.36 o                         
   7  13   1       1057.93       1066.50        89.92 o                         
   8  13   1          0.65         36.16        77.16 o                         
   9  13   1        316.32        494.65        99.26 o                         
  10  13   1          0.04         89.16       112.29 o                         
  11  13   1        353.40        227.99       126.20 o                         
  12  13   1          0.03         75.81       145.23 o                         
  13  13   1         63.41          5.26       155.23 o                         
  14  13   1          6.54        -85.56       182.31 o                         
   1  14   1         33.29         25.31        58.57 o                         
   2  14   1          1.28         17.48        52.31 o                         
   3  14   1          9.77          7.28        52.63 o                         
   4  14   1         11.00         89.55        57.84 o                         
   5  14   1         36.05         86.80        60.92 o                         
   6  14   1        281.22        282.98        69.89 o                         
   7  14   1          0.01        -30.85        67.59 o                         
   8  14   1         52.92        -80.17        80.17 o                         
   9  14   1         51.35        313.93       104.95 o                         
  10  14   1         47.16        113.45       119.61 o                         
  11  14   1          5.51        243.44       145.02 o                         
  12  14   1         47.68         11.68       154.65 o                         
  13  14   1          6.19        -33.76       189.61 o                         
   1  15   1         40.70         34.40        72.81 o                         
   2  15   1         37.34          4.78        56.86 o                         
   3  15   1          6.50        -56.50        56.50 o                         
   4  15   1         21.57         61.94        60.71 o                         
   5  15   1         27.47         29.20        69.86 o                         
   6  15   1          0.19        -56.99        79.59 o                         
   7  15   1        145.68        131.86        78.78 o                         
   8  15   1         11.89         17.01        83.76 o                         
   9  15   1          8.37         67.13       101.13 o                         
  10  15   1          1.39       -110.50       110.50 o                         
  11  15   1        145.69         91.38       157.25 o                         
  12  15   1          0.45        177.09       176.60 o                         
   1  16   1         25.26         71.24        89.20 o                         
   2  16   1         28.67        -53.43        81.43 o                         
   3  16   1          1.88         59.93        75.99 o                         
   4  16   1         84.70         73.43        85.13 o                         
   5  16   1         71.36        282.13        85.22 o                         
   6  16   1        531.62        437.11       116.29 o                         
   7  16   1        102.47        169.68       103.16 o                         
   8  16   1        392.34        539.59       108.14 o                         
   9  16   1          1.57         24.30       139.47 o                         
  10  16   1        152.79         39.95       237.35 o                         
  11  16   1         10.93         62.35       188.90 o                         
   1  17   1          0.38        -23.76        92.49 o                         
   2  17   1          1.34        -66.22        90.43 o                         
   3  17   1          1.97        -15.78        95.99 o                         
   4  17   1        196.97        105.90        99.05 o                         
   5  17   1         16.38         31.26       105.89 o                         
   6  17   1          0.18        191.50       125.82 o                         
   7  17   1        353.25        367.98       124.74 o                         
   8  17   1         66.60        -83.33       175.41 o                         
   9  17   1         63.79         13.43       208.65 o                         
  10  17   1          0.41        597.30       197.54 o                         
   1  18   1         23.73         -6.79        99.22 o                         
   2  18   1          0.56        -67.25        99.78 o                         
   3  18   1         47.47         86.02       104.13 o                         
   4  18   1          2.24       -112.74       112.74 o                         
   5  18   1         18.34        -64.51       135.37 o                         
   6  18   1        110.51        292.03       169.63 o                         
   7  18   1         11.97        -38.32       137.26 o                         
   8  18   1         15.70       -210.17       210.17 o                         
   9  18   1          1.41         88.08       260.29 o                         
   1  19   1         44.67        128.41       141.98 o                         
   2  19   1         13.69        131.36       116.96 o                         
   3  19   1         69.43          8.47       121.49 o                         
   4  19   1          1.39         92.69       130.97 o                         
   5  19   1        390.65        365.44       177.45 o                         
   6  19   1         12.00       -154.71       154.71 o                         
   7  19   1         27.75         39.34       193.47 o                         
   8  19   1         38.89       -127.27       384.55 o                         
   1  20   1         85.18        120.99       200.00 o                         
   2  20   1         43.50         18.07       162.41 o                         
   3  20   1          0.00        -83.26       222.10 o                         
   4  20   1         98.17         55.93       169.04 o                         
   5  20   1         33.51        549.11       196.90 o                         
   6  20   1         41.39       -248.69       257.12 o                         
   1   0   2       9810.00      10574.96       107.48 o                         
   2   0   2      54283.33      55998.94       454.88 o                         
   3   0   2        267.12        238.76        24.49 o                         
   4   0   2       5525.27       5710.60       145.94 o                         
   5   0   2       5806.58       6807.74       159.50 o                         
   6   0   2       4991.63       5219.48       138.65 o                         
   7   0   2        617.00        669.22        68.18 o                         
   8   0   2       6541.21       6471.62       136.81 o                         
   9   0   2       2020.12       2154.41        99.13 o                         
  10   0   2       5045.40       5039.33       230.48 o                         
  11   0   2       1767.41       1798.90       162.34 o                         
  12   0   2       4439.80       4681.90       255.50 o                         
  13   0   2         37.96       -136.75       136.75 o                         
  14   0   2       2621.53       3082.34       214.87 o                         
  15   0   2         31.30       -161.41       161.41 o                         
  16   0   2       1267.63       1091.16       234.08 o                         
  17   0   2        250.82        211.64       181.22 o                         
   0   1   2       3146.89       3235.84        56.13 o                         
   1   1   2     205323.36     217431.47      1104.76 o                         
   2   1   2      49577.09      52307.54       417.10 o                         
   3   1   2     148318.11     153061.48       736.46 o                         
   4   1   2        812.29        826.87        34.94 o                         
   5   1   2     100940.12     102548.04       715.25 o                         
   6   1   2      13486.76      13424.64       190.31 o                         
   7   1   2      90658.71      90338.14       741.43 o                         
   8   1   2       4417.05       4334.34       119.54 o                         
   9   1   2      60558.49      59456.45       602.08 o                         
  10   1   2        670.51        769.92        73.66 o                         
  11   1   2      42643.97      42815.14       543.33 o                         
  12   1   2       1329.27       1360.30       113.92 o                         
  13   1   2      26850.74      26442.55       518.00 o                         
  14   1   2       2244.64       2102.43       157.29 o                         
  15   1   2      14664.73      14627.07       379.48 o                         
  16   1   2        117.56        362.81       142.41 o                         
  17   1   2       8294.43       8532.75       401.57 o                         
   0   2   2      11374.24      12050.33        85.33 o                         
   1   2   2        565.75        640.33        14.21 o                         
   2   2   2       3098.71       3228.62        34.31 o                         
   3   2   2       6111.28       6881.73        90.70 o                         
   4   2   2       5883.97       5836.27       141.53 o                         
   5   2   2       3866.57       4292.01        99.05 o                         
   6   2   2       8716.78       8800.61       157.37 o                         
   7   2   2        137.36         85.79        39.41 o                         
   8   2   2       6690.65       6525.48       170.61 o                         
   9   2   2       2541.12       2652.91       156.04 o                         
  10   2   2       3999.13       3976.75       166.09 o                         
  11   2   2        713.03        765.23       110.68 o                         
  12   2   2       3703.16       3402.93       170.38 o                         
  13   2   2         62.69         29.60       105.45 o                         
  14   2   2       2337.23       2111.04       156.64 o                         
  15   2   2        368.57        399.21       127.84 o                         
  16   2   2       1406.86       1294.02       152.92 o                         
  17   2   2        222.76         89.82       140.33 o                         
   0   3   2      13667.54      14453.59        89.29 o                         
   1   3   2     225710.03     233107.34       926.13 o                         
   2   3   2       1980.19       1954.30        29.97 o                         
   3   3   2     151750.67     156610.62       840.82 o                         
   4   3   2       1640.23       1529.43        40.58 o                         
   5   3   2     137546.61     145715.91      1003.11 o                         
   6   3   2       2043.10       1998.01        89.06 o                         
   7   3   2      86500.00      85341.22      1546.81 o                         
   8   3   2       2207.45       2239.98       105.18 o                         
   9   3   2      54899.65      54997.88       692.75 o                         
  10   3   2        910.67        943.60        89.52 o                         
  11   3   2      32734.97      33029.41       485.84 o                         
  12   3   2       1736.13       1728.95       143.98 o                         
  13   3   2      22920.42      22688.40       470.97 o                         
  14   3   2        897.56       1010.97       124.16 o                         
  15   3   2      14026.19      13985.73       336.04 o                         
  16   3   2        106.57        387.90       120.79 o                         
  17   3   2       9000.31       8825.20       294.49 o                         
   0   4   2      20599.97      21664.01       119.32 o                         
   1   4   2      13400.11      14080.78        87.82 o                         
   2   4   2       5345.61       5104.35        61.93 o                         
   3   4   2       7201.90       7586.13       130.97 o                         
   4   4   2      16190.83      17245.54       165.45 o                         
   5   4   2       3277.01       3430.29        73.11 o                         
   6   4   2      12898.77      13230.98       181.92 o                         
   7   4   2       3603.65       3699.01       117.28 o                         
   8   4   2       8492.42       8229.12       183.64 o                         
   9   4   2        660.83        777.28        76.14 o                         
  10   4   2       5675.42       5730.71       174.42 o                         
  11   4   2       1678.04       1632.58       113.00 o                         
  12   4   2       3957.79       3693.18       162.54 o                         
  13   4   2        621.84        664.03       110.63 o                         
  14   4   2       3247.41       3358.82       176.58 o                         
  15   4   2        472.47        537.70       143.15 o                         
  16   4   2       1965.44       1865.91       168.32 o                         
  17   4   2         67.60       -110.72       148.22 o                         
   0   5   2       3041.82       3020.81        40.86 o                         
   1   5   2     152624.44     156565.03       600.34 o                         
   2   5   2        581.66        566.10        24.93 o                         
   3   5   2     114259.68     114463.70       578.86 o                         
   4   5   2       8202.11       8621.32       105.81 o                         
   5   5   2     106796.52     108115.38       728.93 o                         
   6   5   2       3666.09       3700.47        86.84 o                         
   7   5   2      69714.31      71104.23       773.54 o                         
   8   5   2       3556.16       3762.08       121.54 o                         
   9   5   2      45983.68      46982.53       529.90 o                         
  10   5   2       1421.97       1443.93        94.97 o                         
  11   5   2      30067.41      29151.68       387.31 o                         
  12   5   2        269.40        180.25        79.93 o                         
  13   5   2      21617.53      21344.11       364.84 o                         
  14   5   2        147.80        256.87        98.65 o                         
  15   5   2      14151.44      14938.37       331.41 o                         
  16   5   2        416.36        121.06       186.45 o                         
  17   5   2       7686.86       7586.27       405.79 o                         
   0   6   2      10864.84      11333.04       130.59 o                         
   1   6   2       1470.77       1501.17        21.96 o                         
   2   6   2       7758.26       7685.72        83.50 o                         
   3   6   2       3642.79       3622.60        68.22 o                         
   4   6   2       6752.57       6788.10       105.28 o                         
   5   6   2        171.90        183.47        29.68 o                         
   6   6   2       8531.82       8590.06       137.60 o                         
   7   6   2        228.45        214.48        39.03 o                         
   8   6   2       4027.90       4367.10       139.83 o                         
   9   6   2        562.02        617.10        82.49 o                         
  10   6   2       2455.57       2604.27       165.47 o                         
  11   6   2        265.07        252.57        84.36 o                         
  12   6   2       2647.09       2735.02       131.25 o                         
  13   6   2        541.71        494.30       130.79 o                         
  14   6   2       2607.35       2404.54       144.66 o                         
  15   6   2        246.93        414.37       112.17 o                         
  16   6   2       1522.23       1342.29       142.51 o                         
  17   6   2         60.84         15.64       176.40 o                         
   0   7   2      14660.32      15617.68       187.67 o                         
   1   7   2      88554.29      88900.08       397.59 o                         
   2   7   2       3167.68       2958.76        40.12 o                         
   3   7   2      84943.45      84777.20       518.79 o                         
   4   7   2       2021.65       2046.20        70.89 o                         
   5   7   2      78268.33      79617.50       588.36 o                         
   6   7   2       3421.62       3635.54        93.53 o                         
   7   7   2      65946.34      67807.95       584.54 o                         
   8   7   2       1415.17       1411.76        99.39 o                         
   9   7   2      37476.30      38632.16       686.46 o                         
  10   7   2       1084.56        954.58        94.86 o                         
  11   7   2      26939.63      26920.76       445.09 o                         
  12   7   2       1558.79       1597.46       128.95 o                         
  13   7   2      19482.90      18771.83       343.71 o                         
  14   7   2        295.82        356.68       104.21 o                         
  15   7   2      12020.41      12217.12       289.28 o                         
  16   7   2        233.92        224.82       131.31 o                         
  17   7   2       6660.56       7123.16       763.09 o                         
   0   8   2       7586.59       7391.61       128.23 o                         
   1   8   2         60.95         55.99        19.95 o                         
   2   8   2      12321.07      12117.55        93.88 o                         
   3   8   2       2252.84       2310.24        42.48 o                         
   4   8   2       8610.83       8552.40       116.98 o                         
   5   8   2       2198.53       2085.07        57.15 o                         
   6   8   2       8802.71       8316.37       183.24 o                         
   7   8   2       1258.21       1264.60        67.23 o                         
   8   8   2       5638.58       5913.54       133.00 o                         
   9   8   2        663.65        720.62        78.24 o                         
  10   8   2       2649.68       2688.69       125.36 o                         
  11   8   2         17.09         25.15        71.69 o                         
  12   8   2       2804.42       2882.67       135.80 o                         
  13   8   2         76.42        114.16        95.09 o                         
  14   8   2       2315.22       2337.58       156.04 o                         
  15   8   2         35.97        105.81       116.45 o                         
  16   8   2       1316.81       1177.63       153.07 o                         
   0   9   2      10663.64      10292.83       171.04 o                         
   1   9   2      69109.35      67111.63       569.02 o                         
   2   9   2       2782.32       2606.84        73.50 o                         
   3   9   2      64774.75      64607.36       309.50 o                         
   4   9   2       3316.22       3187.36        90.48 o                         
   5   9   2      46879.73      46473.38       363.03 o                         
   6   9   2       1118.49       1178.19        53.14 o                         
   7   9   2      40749.07      41009.61       374.94 o                         
   8   9   2       2137.78       1974.52        85.11 o                         
   9   9   2      27922.15      27827.17       290.23 o                         
  10   9   2        984.73       1123.82        89.07 o                         
  11   9   2      19490.28      19378.81       306.14 o                         
  12   9   2       1048.19       1073.11       106.91 o                         
  13   9   2      15027.10      15235.04       312.28 o                         
  14   9   2        597.95        649.09       120.55 o                         
  15   9   2       8799.64       9190.20       268.78 o                         
  16   9   2        319.96        327.55       136.78 o                         
   0  10   2       6551.47       6438.00       141.18 o                         
   1  10   2        208.86        220.22        35.44 o                         
   2  10   2       5090.21       5214.37       113.86 o                         
   3  10   2       1773.50       1667.56        32.72 o                         
   4  10   2       3651.60       3695.65        67.63 o                         
   5  10   2         34.74         17.32        27.30 o                         
   6  10   2       3283.26       3355.46        84.25 o                         
   7  10   2        201.47        163.31        44.57 o                         
   8  10   2       4418.59       4834.75       111.30 o                         
   9  10   2        289.37        339.28        58.51 o                         
  10  10   2       3456.28       3396.28       125.99 o                         
  11  10   2        485.67        477.67        83.92 o                         
  12  10   2       3426.25       3722.21       147.26 o                         
  13  10   2         47.79        145.10        98.19 o                         
  14  10   2       2006.36       1963.56       190.11 o                         
  15  10   2         19.84        161.76       179.73 o                         
  16  10   2        918.96        428.44       222.84 o                         
   0  11   2       5778.56       5477.21       178.98 o                         
   1  11   2      62524.32      61155.48       460.33 o                         
   2  11   2         93.39         72.03        44.51 o                         
   3  11   2      45414.45      44923.41       374.90 o                         
   4  11   2       1313.64       1270.64        38.39 o                         
   5  11   2      37687.67      37077.27       283.96 o                         
   6  11   2       2109.17       2102.47        69.78 o                         
   7  11   2      29127.35      29338.80       276.13 o                         
   8  11   2        791.86        829.98        63.39 o                         
   9  11   2      22915.46      23097.22       268.64 o                         
  10  11   2         46.69         91.27        88.16 o                         
  11  11   2      16503.58      16638.37       274.72 o                         
  12  11   2        504.92        455.17       109.56 o                         
  13  11   2      11741.36      12090.71       306.63 o                         
  14  11   2        311.24        287.35       132.65 o                         
  15  11   2       6123.76       6548.89       252.31 o                         
   0  12   2       9678.07       9368.49       284.56 o                         
   1  12   2        509.39        525.82        49.33 o                         
   2  12   2       5140.98       5125.18       125.41 o                         
   3  12   2       3154.91       2844.04        95.48 o                         
   4  12   2       4863.68       4454.48       105.08 o                         
   5  12   2         79.58         54.70        38.31 o                         
   6  12   2       4817.06       4826.12       109.87 o                         
   7  12   2        596.52        590.54        65.52 o                         
   8  12   2       4174.59       4277.28       124.47 o                         
   9  12   2        758.80        823.57        93.39 o                         
  10  12   2       3622.15       3629.42       155.49 o                         
  11  12   2        323.09        430.29       101.83 o                         
  12  12   2       2532.52       2484.19       172.25 o                         
  13  12   2         76.84        378.31       149.43 o                         
  14  12   2       1440.63       1790.36       199.52 o                         
   0  13   2       1976.01       1785.99        94.94 o                         
   1  13   2      29657.00      28603.42       342.37 o                         
   2  13   2        851.85        986.11        74.17 o                         
   3  13   2      25469.48      24863.64       281.37 o                         
   4  13   2       1118.54       1223.32        70.75 o                         
   5  13   2      25798.19      25408.37       287.89 o                         
   6  13   2        897.58        887.44        75.75 o                         
   7  13   2      21489.40      21182.29       290.99 o                         
   8  13   2        252.69        204.95        81.67 o                         
   9  13   2      17036.33      17479.71       336.03 o                         
  10  13   2        530.65        509.88       120.78 o                         
  11  13   2      11923.30      12009.11       324.82 o                         
  12  13   2        180.76        235.88       135.39 o                         
  13  13   2       7297.98       7547.44       326.34 o                         
  14  13   2        358.12        343.77       239.55 o                         
   0  14   2       4564.73       4373.23       185.80 o                         
   1  14   2        397.40        437.33        76.52 o                         
   2  14   2       4424.04       4252.53       126.48 o                         
   3  14   2        137.86        212.85        52.34 o                         
   4  14   2       3456.77       3233.29       108.46 o                         
   5  14   2        110.75        286.19        67.46 o                         
   6  14   2       3615.26       3619.83       121.94 o                         
   7  14   2         74.08        141.26        71.47 o                         
   8  14   2       2376.91       2317.74       138.38 o                         
   9  14   2        120.46        141.55        94.57 o                         
  10  14   2       1845.12       2177.90       164.71 o                         
  11  14   2         49.37        204.96       128.60 o                         
  12  14   2       1169.64       1237.77       176.75 o                         
  13  14   2         97.93        323.30       180.17 o                         
   0  15   2         44.73         52.04        92.74 o                         
   1  15   2      21143.57      20567.91       321.10 o                         
   2  15   2        897.42        980.75        82.23 o                         
   3  15   2      19164.48      18552.70       250.57 o                         
   4  15   2        247.65        232.16        90.44 o                         
   5  15   2      17154.66      16913.82       308.29 o                         
   6  15   2       1556.71       1746.88       126.48 o                         
   7  15   2      15723.09      15632.18       267.15 o                         
   8  15   2        259.30        236.78        84.63 o                         
   9  15   2      10719.36      10988.72       280.08 o                         
  10  15   2        175.20        262.64       140.06 o                         
  11  15   2       8425.08       8282.49       290.33 o                         
  12  15   2         58.95         46.87       156.48 o                         
  13  15   2       5982.40       6315.65       765.82 o                         
   0  16   2       3066.28       3162.91       220.72 o                         
   1  16   2        331.62        224.48       114.03 o                         
   2  16   2       3393.11       3351.76       139.67 o                         
   3  16   2        127.19        110.97        70.04 o                         
   4  16   2       2762.21       2734.24       126.30 o                         
   5  16   2         89.39        -33.31        97.54 o                         
   6  16   2       3094.11       3406.23       164.56 o                         
   7  16   2         11.44         87.46        96.47 o                         
   8  16   2       2383.18       2567.59       147.19 o                         
   9  16   2        215.59        196.98       126.02 o                         
  10  16   2       1536.83       1898.89       169.46 o                         
  11  16   2        117.40        292.66       173.14 o                         
  12  16   2       1577.43        686.34       419.78 o                         
   0  17   2        153.28        228.18       145.92 o                         
   1  17   2      12713.39      12574.04       269.85 o                         
   2  17   2       1144.25       1316.84       110.70 o                         
   3  17   2      12523.65      12171.96       379.92 o                         
   4  17   2        255.54        369.98       100.69 o                         
   5  17   2      10417.20      10339.06       285.42 o                         
   6  17   2        337.40        426.96       158.89 o                         
   7  17   2       8653.55       8514.71       287.50 o                         
   8  17   2        400.76        445.13       173.23 o                         
   9  17   2       5892.78       6395.52       341.25 o                         
  10  17   2        201.63       -255.24       255.24 o                         
   0  18   2       1517.36       1323.59       220.30 o                         
   1  18   2          1.68        -94.57        94.57 o                         
   2  18   2       1598.14       1685.87       124.72 o                         
   3  18   2          1.51        -95.68       122.29 o                         
   4  18   2       2211.94       2148.09       157.55 o                         
   5  18   2        507.30        603.84       135.70 o                         
   6  18   2       1891.12       1690.46       165.21 o                         
   7  18   2        125.64        202.79       173.22 o                         
   8  18   2       1736.31       1865.59       236.76 o                         
   9  18   2          0.63        172.61       527.53 o                         
   0  19   2        274.55        487.98       206.63 o                         
   1  19   2       8464.79       8530.68       261.59 o                         
   2  19   2        370.85        414.16       172.38 o                         
   3  19   2       8075.35       8004.87       376.47 o                         
   4  19   2          2.94         73.58       137.33 o                         
   5  19   2       8080.50       8272.17       310.51 o                         
   6  19   2          3.46       -137.83       137.83 o                         
   7  19   2       6177.65       6399.54       320.21 o                         
   0  20   2       2440.29       2489.16       320.01 o                         
   1  20   2         13.36         21.92       142.81 o                         
   2  20   2       1688.89       1544.79       196.01 o                         
   3  20   2        171.17         66.22       161.12 o                         
   4  20   2       1665.44       1986.34       466.94 o                         
   5  20   2        145.51        104.89       151.14 o                         
   6  20   2       1466.35       1861.12       270.42 o                         
   0  21   2        111.64       -141.75       367.89 o                         
   1  21   2       4472.25       5578.70       482.57 o                         
   2  21   2        181.83        818.83       295.49 o                         
   1   1   3         65.61         88.70         6.57 o                         
   2   1   3       4534.62       4922.34        46.23 o                         
   3   1   3        624.85        659.94        21.09 o                         
   4   1   3        228.69        240.51        24.31 o                         
   5   1   3         75.42         67.60        25.21 o                         
   6   1   3          0.23          2.80        28.03 o                         
   7   1   3          0.32         23.46        30.67 o                         
   8   1   3        121.86        164.24        44.16 o                         
   9   1   3          0.20         94.16        49.07 o                         
  10   1   3        140.11         54.74        62.26 o                         
  11   1   3         84.11        214.95        73.21 o                         
  12   1   3          0.01         26.19        91.57 o                         
  13   1   3         93.06         92.86       109.65 o                         
  14   1   3          0.49         -3.28       113.88 o                         
  15   1   3         31.26         75.80       149.91 o                         
  16   1   3          4.15         24.72       157.08 o                         
  17   1   3          0.11         10.93       167.44 o                         
   1   2   3       2231.56       2438.48        25.65 o                         
   2   2   3         94.47        112.01        11.01 o                         
   3   2   3        356.60        405.11        19.08 o                         
   4   2   3       1097.22       1035.78        39.40 o                         
   5   2   3        646.57        649.26        45.92 o                         
   6   2   3        400.64        509.75        50.67 o                         
   7   2   3         51.21         33.65        36.05 o                         
   8   2   3          7.20        -15.30        43.35 o                         
   9   2   3        195.23        168.74        60.05 o                         
  10   2   3          0.87        -65.74        65.74 o                         
  11   2   3        207.13        247.59        86.88 o                         
  12   2   3         47.72        -82.32        88.31 o                         
  13   2   3          4.39         35.63       108.45 o                         
  14   2   3         29.96        -93.68       135.33 o                         
  15   2   3         11.96        -79.20       112.22 o                         
  16   2   3         52.28         30.35       142.25 o                         
  17   2   3          3.60        101.11       132.03 o                         
   1   3   3       4353.67       4547.30        40.75 o                         
   2   3   3       1319.92       1399.23        21.98 o                         
   3   3   3        592.05        675.33        23.81 o                         
   4   3   3        657.18        714.43        33.13 o                         
   5   3   3        441.93        482.83        27.40 o                         
   6   3   3        156.03        103.41        32.11 o                         
   7   3   3        103.78        104.55        39.06 o                         
   8   3   3         59.49         41.85        45.30 o                         
   9   3   3        133.81         -1.83        56.12 o                         
  10   3   3        385.35        222.22        68.44 o                         
  11   3   3         98.60         48.66        78.44 o                         
  12   3   3        327.95        279.81        93.14 o                         
  13   3   3          8.12        -91.20       111.52 o                         
  14   3   3         33.63        -73.27       121.30 o                         
  15   3   3          1.95         24.82       115.60 o                         
  16   3   3          0.04       -133.31       133.31 o                         
  17   3   3         13.68        100.30       133.79 o                         
   1   4   3        143.96        174.11         9.92 o                         
   2   4   3        707.72        758.90        22.29 o                         
   3   4   3        235.01        262.61        17.88 o                         
   4   4   3         45.72         52.87        21.22 o                         
   5   4   3       1155.58       1217.31        48.18 o                         
   6   4   3        203.21        128.87        30.22 o                         
   7   4   3        331.56        293.40        51.79 o                         
   8   4   3          4.96         47.53        45.64 o                         
   9   4   3          7.25         85.96        60.23 o                         
  10   4   3         32.62        -55.01        58.81 o                         
  11   4   3        637.27        590.92        81.15 o                         
  12   4   3        252.95        303.11        89.64 o                         
  13   4   3         95.08        187.80       116.49 o                         
  14   4   3          2.01        -61.02       102.32 o                         
  15   4   3         53.10        198.12       131.35 o                         
  16   4   3        115.14         35.05       135.45 o                         
  17   4   3         45.70        182.08       140.56 o                         
   1   5   3         84.22         97.87        10.26 o                         
   2   5   3        154.76        223.52        17.43 o                         
   3   5   3       1772.82       1756.21        39.57 o                         
   4   5   3        773.64        809.00        38.56 o                         
   5   5   3         35.01        107.28        27.46 o                         
   6   5   3         46.34         56.34        28.72 o                         
   7   5   3       3017.32       3025.97       138.65 o                         
   8   5   3        112.08        108.29        51.01 o                         
   9   5   3         18.35         17.99        69.19 o                         
  10   5   3         64.18         90.64        62.22 o                         
  11   5   3        635.64        702.87        85.73 o                         
  12   5   3          7.85         36.00        82.47 o                         
  13   5   3         19.13        120.56       102.86 o                         
  14   5   3         65.48        186.82        93.99 o                         
  15   5   3        123.29        232.79       110.11 o                         
  16   5   3          9.94        148.78       126.51 o                         
  17   5   3         39.63         74.15       132.16 o                         
   1   6   3        256.21        359.27        13.45 o                         
   2   6   3       1416.43       1490.43        31.27 o                         
   3   6   3       1355.75       1430.99        40.69 o                         
   4   6   3        999.84       1095.83        35.41 o                         
   5   6   3        129.73        148.44        30.61 o                         
   6   6   3        115.39        159.78        34.68 o                         
   7   6   3        140.29        149.03        39.03 o                         
   8   6   3        176.00        138.35        55.59 o                         
   9   6   3        698.57        555.13        74.24 o                         
  10   6   3         15.35         47.34        71.02 o                         
  11   6   3         18.07        -63.85        78.41 o                         
  12   6   3        421.17        564.79        93.89 o                         
  13   6   3          6.62         35.91        86.36 o                         
  14   6   3         20.34        -90.07        99.09 o                         
  15   6   3         74.90         48.60       108.90 o                         
  16   6   3        263.14        192.55       126.46 o                         
  17   6   3          9.16       -127.50       165.32 o                         
   1   7   3        218.22        239.02        13.56 o                         
   2   7   3        190.58        249.66        18.21 o                         
   3   7   3         60.16         99.28        22.71 o                         
   4   7   3        496.57        480.54        32.86 o                         
   5   7   3         50.39         36.47        33.38 o                         
   6   7   3        455.71        496.01        43.35 o                         
   7   7   3        436.47        380.52        46.52 o                         
   8   7   3        248.88        281.17        53.38 o                         
   9   7   3         18.60         32.25        59.44 o                         
  10   7   3        132.05        164.64        72.62 o                         
  11   7   3        495.21        481.47        93.53 o                         
  12   7   3         47.52        254.09        91.68 o                         
  13   7   3         11.12        -62.34        89.04 o                         
  14   7   3         48.16       -101.71       101.71 o                         
  15   7   3        119.14        165.91       113.40 o                         
  16   7   3        116.07         87.91       121.56 o                         
  17   7   3        101.33        -97.78       379.91 o                         
   1   8   3        186.62        189.83        20.16 o                         
   2   8   3        275.03        281.64        18.89 o                         
   3   8   3        128.02        130.26        20.31 o                         
   4   8   3         67.34         75.80        24.68 o                         
   5   8   3        124.56        121.46        27.89 o                         
   6   8   3        429.58        411.80        34.24 o                         
   7   8   3          1.67         15.95        41.45 o                         
   8   8   3         41.55         77.97        49.23 o                         
   9   8   3        239.65        224.13        70.61 o                         
  10   8   3        571.09        459.11        85.10 o                         
  11   8   3          1.81         58.93        84.38 o                         
  12   8   3         80.87         76.95        83.48 o                         
  13   8   3          5.83         25.63        93.81 o                         
  14   8   3         38.84        130.65       104.94 o                         
  15   8   3          1.28         82.07       117.57 o                         
  16   8   3        110.66         73.47       126.04 o                         
   1   9   3        267.91        261.44        34.21 o                         
   2   9   3        572.25        620.34        22.11 o                         
   3   9   3        171.28        172.48        21.36 o                         
   4   9   3        245.67        221.79        36.17 o                         
   5   9   3         10.23         50.33        30.42 o                         
   6   9   3        205.40        173.39        36.27 o                         
   7   9   3         67.37         55.68        48.48 o                         
   8   9   3         28.09        117.80        50.47 o                         
   9   9   3        410.30        445.14       109.42 o                         
  10   9   3          1.68         14.32        77.84 o                         
  11   9   3         57.43        -78.26        78.26 o                         
  12   9   3          9.19        -19.96        83.96 o                         
  13   9   3        188.49        231.19        98.01 o                         
  14   9   3         54.29         34.08       114.65 o                         
  15   9   3        171.70        160.06       123.10 o                         
  16   9   3         14.64        115.60       136.79 o                         
   1  10   3         16.66         25.32        32.83 o                         
   2  10   3        113.90        112.61        39.91 o                         
   3  10   3        536.28        478.68        25.80 o                         
   4  10   3         30.54         46.41        35.10 o                         
   5  10   3          4.25        -11.22        37.75 o                         
   6  10   3          7.17        -48.04        48.04 o                         
   7  10   3        195.48        105.30        52.40 o                         
   8  10   3        262.37        350.53        57.18 o                         
   9  10   3        154.25        155.09        61.81 o                         
  10  10   3        143.16        198.49        75.11 o                         
  11  10   3          1.08        121.80        80.24 o                         
  12  10   3          7.66         16.29        90.49 o                         
  13  10   3         10.59        -71.84       100.80 o                         
  14  10   3        302.76        232.00       115.80 o                         
  15  10   3          2.42        162.52       137.65 o                         
  16  10   3         12.05        -37.98       220.02 o                         
   1  11   3          0.94         30.88        41.17 o                         
   2  11   3         38.76        102.63        63.89 o                         
   3  11   3        138.27         95.49        22.58 o                         
   4  11   3          0.83         19.83        28.09 o                         
   5  11   3        229.52        287.17        36.50 o                         
   6  11   3         32.95         28.28        41.54 o                         
   7  11   3         14.06        -49.03        49.03 o                         
   8  11   3         41.03         -5.68        57.43 o                         
   9  11   3        357.18        332.42        68.11 o                         
  10  11   3          6.98         42.77        79.54 o                         
  11  11   3          8.79        -83.79        83.79 o                         
  12  11   3          1.92         -9.48       124.45 o                         
  13  11   3        234.09        201.71       115.03 o                         
  14  11   3         19.88         59.77       136.98 o                         
  15  11   3         62.24        356.99       179.66 o                         
   1  12   3          0.31        -41.56        41.56 o                         
   2  12   3        217.38        194.34        44.70 o                         
   3  12   3          0.11         21.79        46.45 o                         
   4  12   3        381.00        317.07        35.21 o                         
   5  12   3        108.14         72.47        40.54 o                         
   6  12   3          5.48         94.15        51.85 o                         
   7  12   3         86.18        118.40        82.45 o                         
   8  12   3         34.96         65.45        65.92 o                         
   9  12   3         14.23        -23.48        76.36 o                         
  10  12   3        144.46        221.17        91.97 o                         
  11  12   3         47.47         91.56       111.29 o                         
  12  12   3        300.29        221.71       106.98 o                         
  13  12   3          5.87         15.36       142.65 o                         
  14  12   3        180.57         80.89       222.50 o                         
   1  13   3         89.21        107.47        50.53 o                         
   2  13   3         69.14         30.87        49.94 o                         
   3  13   3        179.24        144.60        59.78 o                         
   4  13   3         34.31        -56.37        57.89 o                         
   5  13   3        506.16        601.06        66.37 o                         
   6  13   3        136.17         25.78        65.30 o                         
   7  13   3        164.94        121.85        72.51 o                         
   8  13   3          4.06         35.24        77.07 o                         
   9  13   3        302.28        330.30       125.58 o                         
  10  13   3          1.29        -24.17       137.95 o                         
  11  13   3        269.37        316.93       127.98 o                         
  12  13   3          7.93        -50.34       154.95 o                         
  13  13   3        231.20        166.40       175.01 o                         
  14  13   3          2.30       -226.23       226.23 o                         
   1  14   3         12.55        -17.79        55.73 o                         
   2  14   3         14.96        -13.68        54.90 o                         
   3  14   3          2.47        -57.06        57.06 o                         
   4  14   3         28.99        -11.66        81.99 o                         
   5  14   3          3.16        -12.59        67.90 o                         
   6  14   3        112.26        185.97        66.22 o                         
   7  14   3         25.85         99.46        68.89 o                         
   8  14   3        230.77         83.10        82.28 o                         
   9  14   3        320.29        298.38        97.40 o                         
  10  14   3         74.65        -92.87       114.42 o                         
  11  14   3          0.19         76.33       128.21 o                         
  12  14   3        152.65        454.36       159.39 o                         
  13  14   3         80.14        176.11       175.61 o                         
   1  15   3         79.35         47.37        69.42 o                         
   2  15   3          2.35         67.26        63.06 o                         
   3  15   3         51.88         79.93        66.88 o                         
   4  15   3         86.50        219.74        82.75 o                         
   5  15   3         20.08         -1.30        86.66 o                         
   6  15   3         33.30         87.71        84.93 o                         
   7  15   3         77.41         -6.98        82.88 o                         
   8  15   3         31.73        -24.53       102.79 o                         
   9  15   3        188.94        373.84       106.39 o                         
  10  15   3         21.23         87.31       128.49 o                         
  11  15   3         64.24        161.92       153.18 o                         
  12  15   3          6.62        -66.62       157.66 o                         
   1  16   3          1.27        -60.47        80.58 o                         
   2  16   3         10.84        -58.22        72.40 o                         
   3  16   3         76.93         85.98        73.05 o                         
   4  16   3        147.49        218.28        81.01 o                         
   5  16   3         37.44        108.91        85.83 o                         
   6  16   3        290.67        217.72        96.75 o                         
   7  16   3        210.81        247.13       107.13 o                         
   8  16   3        158.88        381.18       116.70 o                         
   9  16   3         16.62         50.22       126.26 o                         
  10  16   3        286.65        220.22       136.02 o                         
  11  16   3         24.09         97.21       151.61 o                         
  12  16   3        109.75       -237.07       387.28 o                         
   1  17   3          3.17        -28.14        94.59 o                         
   2  17   3         36.28         94.98        89.52 o                         
   3  17   3          3.53         25.80       101.32 o                         
   4  17   3        310.46        408.35       113.59 o                         
   5  17   3        177.75         27.88       115.60 o                         
   6  17   3          4.39         -2.80       111.61 o                         
   7  17   3          5.53        177.87       132.66 o                         
   8  17   3        121.80        129.38       186.18 o                         
   9  17   3        232.75        203.14       170.12 o                         
  10  17   3         33.74         55.01       312.59 o                         
  11  17   3         95.88        -37.96       348.22 o                         
   1  18   3          0.29         57.48       120.68 o                         
   2  18   3          0.98        -20.10       105.75 o                         
   3  18   3         79.83        129.93       113.42 o                         
   4  18   3         45.31         -8.54       139.38 o                         
   5  18   3         44.41        276.18       138.40 o                         
   6  18   3          5.66        -55.24       143.82 o                         
   7  18   3          0.05        -51.25       162.01 o                         
   8  18   3        120.72        -76.46       187.29 o                         
   9  18   3          9.22        240.59       328.15 o                         
   1  19   3          0.92         88.90       138.26 o                         
   2  19   3         19.76        178.56       161.51 o                         
   3  19   3        200.23       -170.25       170.25 o                         
   4  19   3         28.70        103.36       137.72 o                         
   5  19   3          7.79          6.21       145.67 o                         
   6  19   3          2.21        -31.85       187.74 o                         
   7  19   3        220.49        314.45       158.51 o                         
   8  19   3          8.51        359.69       379.63 o                         
   1  20   3         45.45         51.07       147.60 o                         
   2  20   3          4.91         61.05       189.23 o                         
   3  20   3         65.39         30.52       144.67 o                         
   4  20   3         23.57        260.07       168.08 o                         
   5  20   3         20.42        188.50       193.06 o                         
   6  20   3         10.56       -290.30       290.30 o                         
   1  21   3         10.44        388.75       279.57 o                         
   2  21   3         47.00       -305.67       305.67 o                         
   3  21   3         53.52       -455.01       455.01 o                         
   0   0   4      20024.06      22015.53       220.44 o                         
   1   0   4       8076.66       8648.99        80.35 o                         
   2   0   4     227206.73     234140.44      1582.87 o                         
   3   0   4       1247.82       1084.82        33.46 o                         
   4   0   4     124029.52     126598.09      1510.83 o                         
   5   0   4      20861.66      21747.34       321.34 o                         
   6   0   4      78855.13      78953.98       912.04 o                         
   7   0   4      10395.28      10500.06       240.38 o                         
   8   0   4      51071.92      51485.86       663.92 o                         
   9   0   4       4438.16       4322.17       176.29 o                         
  10   0   4      37994.80      36710.76       640.96 o                         
  11   0   4       2568.88       2466.61       161.84 o                         
  12   0   4      16330.20      15538.49       461.37 o                         
  13   0   4       3930.19       4132.25       262.64 o                         
  14   0   4      14041.66      13966.40       657.86 o                         
  15   0   4       1601.43       1596.41       249.10 o                         
  16   0   4       9438.35      10023.50       427.73 o                         
  17   0   4        977.77        664.45       340.66 o                         
   0   1   4       4368.20       5003.28        53.04 o                         
   1   1   4       1788.31       1937.73        20.54 o                         
   2   1   4      26877.78      28793.21       149.69 o                         
   3   1   4      36719.72      38277.81       203.74 o                         
   4   1   4       8521.11       8666.65       111.28 o                         
   5   1   4      13093.59      12901.55       160.85 o                         
   6   1   4       5140.15       4966.37       110.02 o                         
   7   1   4      14620.10      14568.97       212.02 o                         
   8   1   4       5159.36       4834.14       117.45 o                         
   9   1   4       9490.25       8605.38       282.72 o                         
  10   1   4       4490.33       4400.58       175.81 o                         
  11   1   4       6753.96       6610.37       197.84 o                         
  12   1   4       1366.23       1499.52       124.07 o                         
  13   1   4       4066.78       3510.70       203.60 o                         
  14   1   4        465.72        586.26       127.05 o                         
  15   1   4       2880.98       2708.55       208.45 o                         
  16   1   4        549.64        567.18       156.57 o                         
  17   1   4       2697.25       2491.10       293.61 o                         
   0   2   4     105140.03     112479.02       665.56 o                         
   1   2   4      47884.79      49098.14       213.83 o                         
   2   2   4     160413.45     167812.77       654.52 o                         
   3   2   4      34137.70      35387.20       215.37 o                         
   4   2   4      94226.05      97342.58       703.95 o                         
   5   2   4      17292.14      17956.67       219.50 o                         
   6   2   4      77868.11      77173.33       639.04 o                         
   7   2   4      13111.88      13096.68       228.93 o                         
   8   2   4      49874.26      49263.80       454.02 o                         
   9   2   4       7226.73       6923.85       217.38 o                         
  10   2   4      36782.12      35485.20       490.45 o                         
  11   2   4       5058.98       4756.25       182.12 o                         
  12   2   4      25681.61      24962.59       412.80 o                         
  13   2   4       4371.38       4208.17       219.89 o                         
  14   2   4      15216.44      14975.45       450.63 o                         
  15   2   4       2155.89       2093.19       220.95 o                         
  16   2   4       8137.13       7860.84       263.66 o                         
  17   2   4        662.79        656.45       144.92 o                         
   0   3   4      15116.23      16130.09       116.55 o                         
   1   3   4      49246.64      51098.87       225.63 o                         
   2   3   4       3199.42       3237.58        36.53 o                         
   3   3   4      30155.38      32257.20       201.14 o                         
   4   3   4      13721.34      14445.64       147.97 o                         
   5   3   4      15077.73      15628.92       204.89 o                         
   6   3   4       4250.68       4439.72       112.00 o                         
   7   3   4      11633.07      11641.08       189.81 o                         
   8   3   4       2844.73       2760.98       110.29 o                         
   9   3   4       9239.93       8978.72       207.48 o                         
  10   3   4       2445.16       2309.01       137.71 o                         
  11   3   4       6879.87       6827.30       243.84 o                         
  12   3   4        726.18        907.56       150.73 o                         
  13   3   4       6062.57       5777.85       227.49 o                         
  14   3   4        349.14        382.09       123.58 o                         
  15   3   4       2484.11       2715.12       194.50 o                         
  16   3   4        653.17        642.03       133.68 o                         
  17   3   4       2269.80       2486.17       172.17 o                         
   0   4   4     120769.88     124528.21       621.55 o                         
   1   4   4      21266.05      21432.53       115.18 o                         
   2   4   4     116004.55     120973.15       693.73 o                         
   3   4   4      14501.23      14024.04       153.90 o                         
   4   4   4      96979.38     100082.16       617.65 o                         
   5   4   4      10223.71      10150.49       189.38 o                         
   6   4   4      60999.43      60756.60       594.62 o                         
   7   4   4      16007.06      15668.15       266.48 o                         
   8   4   4      57808.78      57552.64       760.05 o                         
   9   4   4       4273.74       4182.38       156.14 o                         
  10   4   4      37440.89      37068.82       585.46 o                         
  11   4   4       3309.60       3300.61       150.29 o                         
  12   4   4      24237.58      23767.66       403.33 o                         
  13   4   4       2564.60       2642.86       156.18 o                         
  14   4   4      15210.53      15245.55       380.19 o                         
  15   4   4       1136.47       1054.42       154.28 o                         
  16   4   4       9042.27       8791.75       271.73 o                         
  17   4   4        720.23        853.65       138.79 o                         
   0   5   4       7155.29       7412.24        68.11 o                         
   1   5   4      25477.96      26513.19       136.61 o                         
   2   5   4       6763.63       6977.65        61.37 o                         
   3   5   4      21366.03      21283.77       170.39 o                         
   4   5   4       6598.25       6780.40        96.22 o                         
   5   5   4      15020.07      15075.88       179.97 o                         
   6   5   4        893.79        905.70        53.45 o                         
   7   5   4      11747.21      11980.47       233.63 o                         
   8   5   4        747.16        756.41        66.84 o                         
   9   5   4      10780.79      10977.52       221.87 o                         
  10   5   4       2667.60       2594.24       122.07 o                         
  11   5   4       5644.54       5735.26       181.40 o                         
  12   5   4       1148.97       1281.36       117.97 o                         
  13   5   4       4179.18       4360.87       231.46 o                         
  14   5   4        807.87        826.16       128.01 o                         
  15   5   4       3094.85       2998.81       173.68 o                         
  16   5   4        550.85        256.42       127.35 o                         
  17   5   4       1900.22       1793.54       168.53 o                         
   0   6   4     116760.24     120283.26       694.41 o                         
   1   6   4      22483.45      23285.35       126.02 o                         
   2   6   4      77624.72      77217.26       410.57 o                         
   3   6   4      11875.39      11114.91       146.83 o                         
   4   6   4      67058.88      66688.91       472.96 o                         
   5   6   4      13504.01      13167.83       145.89 o                         
   6   6   4      55051.60      54941.56       442.85 o                         
   7   6   4      12534.67      12119.10       189.99 o                         
   8   6   4      39699.00      39920.25       466.88 o                         
   9   6   4       7877.69       7603.18       187.33 o                         
  10   6   4      25913.97      25616.45       479.93 o                         
  11   6   4       3094.96       3219.60       142.32 o                         
  12   6   4      18653.20      18396.44       337.27 o                         
  13   6   4       2354.40       2397.25       147.72 o                         
  14   6   4      10980.17      11007.73       293.76 o                         
  15   6   4       1051.03       1007.45       127.32 o                         
  16   6   4       7786.04       7860.78       260.67 o                         
  17   6   4        883.94        752.16       193.73 o                         
   0   7   4        209.80        156.02        21.78 o                         
   1   7   4      14866.12      15193.08        92.09 o                         
   2   7   4       9075.93       9330.21       111.85 o                         
   3   7   4       7574.42       7187.95        92.81 o                         
   4   7   4       5652.45       5672.08        82.00 o                         
   5   7   4      11198.67      11014.91       136.97 o                         
   6   7   4       5462.41       5614.49       113.86 o                         
   7   7   4       9246.08       9247.00       154.96 o                         
   8   7   4       2279.36       2362.72        87.76 o                         
   9   7   4       7178.06       7434.72       197.62 o                         
  10   7   4       1613.80       1638.46       126.06 o                         
  11   7   4       7770.16       7626.56       224.07 o                         
  12   7   4        956.63       1051.55       118.32 o                         
  13   7   4       3723.19       3729.43       184.96 o                         
  14   7   4        593.72        482.82       104.91 o                         
  15   7   4       2777.47       2869.60       166.92 o                         
  16   7   4        424.46        631.88       129.02 o                         
  17   7   4       1442.11       2019.97       502.26 o                         
   0   8   4      80575.24      80583.77      1018.50 o                         
   1   8   4      13876.58      14179.95       114.40 o                         
   2   8   4      56451.68      56189.34       314.90 o                         
   3   8   4       2621.27       2690.99        56.44 o                         
   4   8   4      56901.73      54870.70       461.28 o                         
   5   8   4       4977.50       4726.16        93.94 o                         
   6   8   4      35925.31      35387.60       321.30 o                         
   7   8   4       2596.85       2524.94        77.63 o                         
   8   8   4      27954.92      28009.04       309.93 o                         
   9   8   4       3533.36       3435.54       134.24 o                         
  10   8   4      24262.22      24096.72       362.18 o                         
  11   8   4       2806.65       2774.87       140.61 o                         
  12   8   4      15002.54      15279.21       331.53 o                         
  13   8   4       2243.75       2029.32       134.04 o                         
  14   8   4       8546.54       8756.23       241.24 o                         
  15   8   4        867.85        961.84       129.51 o                         
  16   8   4       7220.35       7080.73       240.67 o                         
   0   9   4        200.69        159.93        55.34 o                         
   1   9   4       9871.50       9691.44       102.51 o                         
   2   9   4       4781.81       4989.84        69.21 o                         
   3   9   4      12028.60      12019.00       103.73 o                         
   4   9   4       3775.77       3580.19        76.45 o                         
   5   9   4      11015.27      10490.79       141.50 o                         
   6   9   4       1675.36       1750.60        66.82 o                         
   7   9   4       4505.36       4950.05       131.13 o                         
   8   9   4       2191.25       1967.47        77.12 o                         
   9   9   4       7378.80       7706.25       204.02 o                         
  10   9   4        863.48        914.11       100.14 o                         
  11   9   4       4754.00       4652.62       182.91 o                         
  12   9   4        295.37        190.82        86.17 o                         
  13   9   4       1810.76       1930.89       129.99 o                         
  14   9   4        264.75        183.39       113.18 o                         
  15   9   4       2732.35       2828.76       167.57 o                         
  16   9   4        336.55        236.55       178.83 o                         
   0  10   4      41494.57      40577.20       484.92 o                         
   1  10   4       9143.01       8983.60       140.59 o                         
   2  10   4      29786.11      28642.36       261.16 o                         
   3  10   4       6359.00       6236.18        81.99 o                         
   4  10   4      50221.16      48932.17       351.38 o                         
   5  10   4       8132.10       8385.10       153.18 o                         
   6  10   4      30765.14      30472.72       335.34 o                         
   7  10   4       5590.58       5453.41       138.66 o                         
   8  10   4      25863.45      25716.65       409.17 o                         
   9  10   4       2193.16       2325.63       116.70 o                         
  10  10   4      18954.38      18928.45       463.70 o                         
  11  10   4       2121.48       2125.34       120.00 o                         
  12  10   4      11152.17      11306.35       246.54 o                         
  13  10   4       1281.42       1470.99       122.59 o                         
  14  10   4       6587.27       6696.90       214.59 o                         
  15  10   4       1033.79       1210.93       245.89 o                         
  16  10   4       6450.94       6185.73       625.44 o                         
   0  11   4       5579.46       5244.85       145.70 o                         
   1  11   4       9796.51       9512.69       172.99 o                         
   2  11   4       2263.87       2137.46        71.73 o                         
   3  11   4       9246.61       8710.29       180.17 o                         
   4  11   4       2179.73       1962.71        81.23 o                         
   5  11   4      14410.40      13948.13       186.18 o                         
   6  11   4        668.13        698.50        69.05 o                         
   7  11   4       5948.36       5887.18       138.56 o                         
   8  11   4       1115.97       1193.05        73.27 o                         
   9  11   4       4856.01       5112.26       140.16 o                         
  10  11   4       1008.09        972.41        92.03 o                         
  11  11   4       3507.93       3538.69       144.02 o                         
  12  11   4        543.33        435.94       112.69 o                         
  13  11   4       1938.79       1925.74       153.21 o                         
  14  11   4        118.56        209.79       186.07 o                         
  15  11   4       1881.83       2286.69       221.63 o                         
   0  12   4      36170.52      35277.95       429.74 o                         
   1  12   4       3360.30       3515.66       105.43 o                         
   2  12   4      27208.54      27053.37       261.77 o                         
   3  12   4       4644.11       4535.27       107.85 o                         
   4  12   4      33043.85      31703.40       254.96 o                         
   5  12   4       3055.15       2974.82        79.58 o                         
   6  12   4      22782.48      22536.08       272.46 o                         
   7  12   4       3421.25       3507.23       108.82 o                         
   8  12   4      16383.21      16328.82       244.28 o                         
   9  12   4       1116.88       1103.74        95.68 o                         
  10  12   4      13900.10      13697.64       274.08 o                         
  11  12   4        955.19       1009.44       116.28 o                         
  12  12   4       9663.11       9682.09       252.07 o                         
  13  12   4       1167.84       1368.41       178.07 o                         
  14  12   4       5970.97       5912.79       438.39 o                         
   0  13   4        588.73        717.53       100.46 o                         
   1  13   4       6787.53       6647.43       139.81 o                         
   2  13   4        493.26        456.09        57.81 o                         
   3  13   4       7714.38       7822.95       144.00 o                         
   4  13   4        634.89        532.79        68.62 o                         
   5  13   4       5716.60       5480.57       136.76 o                         
   6  13   4        302.43        323.55        70.59 o                         
   7  13   4       3644.10       3616.29       134.51 o                         
   8  13   4        380.72        268.02        86.33 o                         
   9  13   4       4662.80       4640.12       184.99 o                         
  10  13   4        853.82        788.58       129.23 o                         
  11  13   4       3979.33       4014.53       205.78 o                         
  12  13   4         76.30         34.55       146.03 o                         
  13  13   4       2151.05       2201.48       208.79 o                         
  14  13   4         43.65          0.44       279.05 o                         
   0  14   4      20789.06      19811.06       470.69 o                         
   1  14   4       2840.73       2755.08       105.37 o                         
   2  14   4      24624.62      23764.51       272.09 o                         
   3  14   4       2326.13       2424.68        96.92 o                         
   4  14   4      17196.45      16576.43       272.86 o                         
   5  14   4       3027.54       3069.02       125.55 o                         
   6  14   4      13577.38      13378.42       236.83 o                         
   7  14   4       2577.55       2832.47       117.08 o                         
   8  14   4      10045.12      10052.51       213.57 o                         
   9  14   4       1289.30       1315.95       130.79 o                         
  10  14   4       9743.97       9858.85       299.22 o                         
  11  14   4        798.61        745.86       147.64 o                         
  12  14   4       5709.24       5586.12       276.01 o                         
  13  14   4       1157.61       1374.90       207.30 o                         
   0  15   4        898.84        922.94       120.05 o                         
   1  15   4       4841.93       4580.88       141.65 o                         
   2  15   4       1628.47       1600.98        84.86 o                         
   3  15   4       4164.25       4068.18       140.36 o                         
   4  15   4        471.79        411.87        85.56 o                         
   5  15   4       3662.68       3418.53       159.82 o                         
   6  15   4        415.77        361.66        87.57 o                         
   7  15   4       4291.70       4274.27       147.83 o                         
   8  15   4        297.99        305.75       105.61 o                         
   9  15   4       2729.64       2878.40       245.82 o                         
  10  15   4        567.31        939.13       147.30 o                         
  11  15   4       2530.85       2664.53       193.77 o                         
  12  15   4        314.82        603.20       154.02 o                         
   0  16   4      11366.07      11511.70       380.33 o                         
   1  16   4       1118.49       1194.29        99.64 o                         
   2  16   4      13467.52      13023.69       224.10 o                         
   3  16   4        847.56        988.75       137.29 o                         
   4  16   4       9277.69       8874.56       209.10 o                         
   5  16   4       1445.76       1438.25       147.02 o                         
   6  16   4      11978.20      11707.27       273.40 o                         
   7  16   4        968.89        890.68       126.37 o                         
   8  16   4       7932.39       8005.02       266.20 o                         
   9  16   4        731.56       1053.08       152.26 o                         
  10  16   4       6288.40       6891.22       286.98 o                         
  11  16   4        300.12        551.85       163.51 o                         
  12  16   4       4348.70       4478.02       622.98 o                         
   0  17   4         40.47         20.85       136.86 o                         
   1  17   4       3901.59       3763.93       158.77 o                         
   2  17   4        281.74        467.77       107.90 o                         
   3  17   4       4100.80       4187.25       189.02 o                         
   4  17   4        444.62        370.90       103.08 o                         
   5  17   4       2430.60       2450.44       143.82 o                         
   6  17   4         85.89         30.38       125.71 o                         
   7  17   4       2538.56       2442.85       208.88 o                         
   8  17   4        158.59        125.08       143.88 o                         
   9  17   4       2085.97       1941.41       242.70 o                         
  10  17   4         47.25       -131.03       186.68 o                         
   0  18   4       6192.58       5336.11       524.79 o                         
   1  18   4       2177.16       2445.91       175.70 o                         
   2  18   4       9456.32       9600.26       326.48 o                         
   3  18   4        668.58        442.34       133.17 o                         
   4  18   4       6643.63       6640.23       283.90 o                         
   5  18   4        465.19        367.85       133.32 o                         
   6  18   4       5256.37       5334.37       250.38 o                         
   7  18   4        600.69        248.53       188.70 o                         
   8  18   4       5935.32       6227.32       427.80 o                         
   9  18   4        398.30        433.83       272.79 o                         
   0  19   4         80.54         73.41       199.96 o                         
   1  19   4       2611.21       2416.22       267.20 o                         
   2  19   4         87.77         79.61       148.65 o                         
   3  19   4       3115.02       3087.15       244.89 o                         
   4  19   4        687.48        778.56       184.98 o                         
   5  19   4       1684.80       1824.46       172.03 o                         
   6  19   4        333.44        243.44       174.31 o                         
   7  19   4       2050.63       2046.08       217.72 o                         
   8  19   4        186.01       1040.57       397.66 o                         
   0  20   4       4695.70       5076.60       384.40 o                         
   1  20   4        495.27        408.12       158.32 o                         
   2  20   4       6015.20       6363.19       366.81 o                         
   3  20   4        512.26        306.74       164.83 o                         
   4  20   4       4486.19       4698.07       311.51 o                         
   5  20   4        172.43        327.69       238.50 o                         
   0  21   4         60.02         16.65       266.72 o                         
   1  21   4       1075.25       1063.70       257.34 o                         
   2  21   4         10.52        302.47       266.15 o                         
   1   1   5       1031.74       1160.29        16.42 o                         
   2   1   5       1595.38       1695.62        25.25 o                         
   3   1   5       1447.60       1553.97        34.18 o                         
   4   1   5       1387.10       1436.84        43.94 o                         
   5   1   5          3.71         25.78        20.97 o                         
   6   1   5         58.55         52.43        23.79 o                         
   7   1   5         89.27         90.80        27.33 o                         
   8   1   5        549.38        441.98        38.19 o                         
   9   1   5       1408.36       1360.73        77.40 o                         
  10   1   5         78.64          5.67        56.41 o                         
  11   1   5         14.32        -19.31        64.66 o                         
  12   1   5         12.22        103.79        78.97 o                         
  13   1   5         34.96        211.89       107.38 o                         
  14   1   5        185.40         65.53       115.59 o                         
  15   1   5         91.05        287.09       138.83 o                         
  16   1   5          9.73        141.97       144.67 o                         
  17   1   5         21.43         77.64       169.10 o                         
   1   2   5       2131.47       2373.05        27.77 o                         
   2   2   5      10511.79      11331.79        81.98 o                         
   3   2   5         84.84        119.30        15.68 o                         
   4   2   5        963.83       1112.51        36.20 o                         
   5   2   5         26.90         78.22        25.05 o                         
   6   2   5        936.11        976.78        50.92 o                         
   7   2   5        310.70        246.16        39.91 o                         
   8   2   5        607.23        661.79        48.45 o                         
   9   2   5        331.50        269.15        47.25 o                         
  10   2   5        229.11         61.13        53.34 o                         
  11   2   5         28.34        128.59        69.59 o                         
  12   2   5        365.38        336.07       100.98 o                         
  13   2   5         26.81         45.62        96.61 o                         
  14   2   5          2.40        -20.29       125.71 o                         
  15   2   5         19.85       -153.69       153.69 o                         
  16   2   5        105.71        401.05       152.97 o                         
  17   2   5          5.02         57.42       136.19 o                         
   1   3   5        378.48        435.23        13.25 o                         
   2   3   5         96.58         96.52        11.67 o                         
   3   3   5        525.15        716.66        26.54 o                         
   4   3   5        390.52        458.64        26.16 o                         
   5   3   5         57.46         60.77        25.16 o                         
   6   3   5          0.94         -7.45        28.36 o                         
   7   3   5        168.28        146.55        37.44 o                         
   8   3   5         84.97         90.04        41.13 o                         
   9   3   5        940.75        907.73        73.20 o                         
  10   3   5          7.15         90.33        51.67 o                         
  11   3   5        771.89        869.39        90.54 o                         
  12   3   5        208.12        348.08        88.52 o                         
  13   3   5         34.41         29.44       110.57 o                         
  14   3   5         50.80        -69.84       118.67 o                         
  15   3   5         65.34         66.96       134.49 o                         
  16   3   5         32.58        -33.61       124.28 o                         
  17   3   5         18.60       -130.62       144.79 o                         
   1   4   5         28.38         44.08         8.91 o                         
   2   4   5          0.62         30.33        12.19 o                         
   3   4   5         51.87         56.84        16.41 o                         
   4   4   5       1216.80       1422.15        39.58 o                         
   5   4   5        115.57        195.99        28.91 o                         
   6   4   5        106.22         80.75        31.66 o                         
   7   4   5        125.97        150.32        42.47 o                         
   8   4   5         33.07         34.47        54.13 o                         
   9   4   5        122.33        175.16        65.14 o                         
  10   4   5         89.38         48.19        71.73 o                         
  11   4   5         48.72        210.43        81.20 o                         
  12   4   5        380.08        532.17       103.32 o                         
  13   4   5        149.69        -18.23        99.53 o                         
  14   4   5          1.68         34.91       106.68 o                         
  15   4   5         55.03        -43.99       139.07 o                         
  16   4   5         26.52         80.94       113.93 o                         
  17   4   5         40.46        -94.44       132.66 o                         
   1   5   5        234.08        269.00        14.02 o                         
   2   5   5        724.47        755.91        25.46 o                         
   3   5   5        108.28        170.87        25.10 o                         
   4   5   5        263.31        318.03        29.29 o                         
   5   5   5          3.56         -6.14        28.19 o                         
   6   5   5        184.59        199.45        32.12 o                         
   7   5   5        565.35        494.02        63.78 o                         
   8   5   5        341.54        262.61        63.24 o                         
   9   5   5          1.73        -13.20        62.41 o                         
  10   5   5         56.20        151.80        75.45 o                         
  11   5   5        337.26        211.55        81.55 o                         
  12   5   5         24.45         41.94        88.50 o                         
  13   5   5          2.41        -43.90        98.15 o                         
  14   5   5         29.46        104.40       105.30 o                         
  15   5   5         19.60         58.49       169.24 o                         
  16   5   5         50.73        -92.55       123.36 o                         
  17   5   5          2.45        263.74       138.58 o                         
   1   6   5         49.79         56.52        13.86 o                         
   2   6   5        367.00        403.75        25.66 o                         
   3   6   5         22.94         12.69        21.39 o                         
   4   6   5         28.70         27.02        24.90 o                         
   5   6   5       1479.86       1571.75        54.98 o                         
   6   6   5         12.38         41.13        36.00 o                         
   7   6   5        341.13        341.76        41.91 o                         
   8   6   5         20.65        -56.18        56.18 o                         
   9   6   5        519.30        500.97        72.23 o                         
  10   6   5         68.37         62.78        65.71 o                         
  11   6   5          9.31         90.65        72.48 o                         
  12   6   5         47.08        140.64       108.47 o                         
  13   6   5         87.48         35.27       102.35 o                         
  14   6   5        141.07         34.28       115.19 o                         
  15   6   5          9.17          3.93       115.00 o                         
  16   6   5        130.46        179.45       130.02 o                         
  17   6   5         30.46        588.02       402.30 o                         
   1   7   5          9.07         -1.95        13.32 o                         
   2   7   5         48.12         35.43        16.42 o                         
   3   7   5         47.47         46.60        20.78 o                         
   4   7   5        164.58        181.16        33.92 o                         
   5   7   5          2.12         -0.53        26.23 o                         
   6   7   5          1.05          3.12        33.01 o                         
   7   7   5        235.73        258.26        37.96 o                         
   8   7   5        239.11        206.08        51.74 o                         
   9   7   5        168.22         69.46        68.64 o                         
  10   7   5         32.04         65.53        74.63 o                         
  11   7   5        127.69         72.91        84.77 o                         
  12   7   5          8.25        -70.68        94.57 o                         
  13   7   5         14.39         57.85        98.28 o                         
  14   7   5        180.00        272.53       172.37 o                         
  15   7   5        184.09        202.64       113.78 o                         
  16   7   5         33.72       -128.88       128.88 o                         
  17   7   5        103.00       -188.72       390.28 o                         
   1   8   5          3.53         27.64        15.83 o                         
   2   8   5          5.54         35.01        19.74 o                         
   3   8   5          4.01         35.69        23.04 o                         
   4   8   5         38.52         66.28        27.00 o                         
   5   8   5        533.22        610.22        52.08 o                         
   6   8   5        202.78        154.57        34.96 o                         
   7   8   5         48.25         57.66        37.92 o                         
   8   8   5        846.11        770.19        56.76 o                         
   9   8   5         16.28        -36.43        65.44 o                         
  10   8   5        398.31        350.48        79.92 o                         
  11   8   5        192.10        159.57        91.28 o                         
  12   8   5         18.45        -30.85       101.21 o                         
  13   8   5          0.82         -5.93       113.07 o                         
  14   8   5          5.68         61.63       115.91 o                         
  15   8   5          9.30         56.48       117.56 o                         
  16   8   5        110.19        238.36       126.19 o                         
   1   9   5         77.11         60.16        20.58 o                         
   2   9   5         41.22         54.15        19.34 o                         
   3   9   5        672.62        641.26        42.38 o                         
   4   9   5         44.15        -11.10        30.05 o                         
   5   9   5        312.86        336.89        48.19 o                         
   6   9   5          3.98          7.30        48.79 o                         
   7   9   5        406.11        401.84        59.69 o                         
   8   9   5        183.27        177.59        58.80 o                         
   9   9   5        450.21        475.47        78.72 o                         
  10   9   5         44.68        124.83        75.43 o                         
  11   9   5        153.16        138.40        90.91 o                         
  12   9   5         16.10         30.01        94.15 o                         
  13   9   5          6.49         74.33        92.05 o                         
  14   9   5        115.63        297.00       108.55 o                         
  15   9   5         47.89         66.68       117.47 o                         
  16   9   5          2.49        -19.15       187.41 o                         
   1  10   5        400.15        331.41        38.68 o                         
   2  10   5         11.02         19.94        21.55 o                         
   3  10   5          8.18          6.57        29.52 o                         
   4  10   5         39.36        -24.84        34.13 o                         
   5  10   5         18.07         49.41        39.06 o                         
   6  10   5        443.60        447.22        74.56 o                         
   7  10   5        103.34        178.52        58.39 o                         
   8  10   5        634.50        632.32        78.13 o                         
   9  10   5         13.76         60.27        76.20 o                         
  10  10   5        242.64        289.38        90.94 o                         
  11  10   5        116.50        184.93        99.77 o                         
  12  10   5         69.01        159.49        89.82 o                         
  13  10   5         69.04        -21.17       104.17 o                         
  14  10   5         39.53         92.34       106.16 o                         
  15  10   5          3.26        175.81       147.42 o                         
   1  11   5        321.78        313.95        47.94 o                         
   2  11   5         18.73        -28.37        28.37 o                         
   3  11   5        111.86         96.71        27.83 o                         
   4  11   5         13.66         24.32        33.14 o                         
   5  11   5        549.38        606.00        49.23 o                         
   6  11   5         79.04         68.63        46.14 o                         
   7  11   5        113.73        120.71        55.38 o                         
   8  11   5          0.21         49.14        60.86 o                         
   9  11   5        111.34        -56.77        77.51 o                         
  10  11   5         16.96         -5.87        77.62 o                         
  11  11   5         19.76        -86.48        86.48 o                         
  12  11   5         23.63         87.14       120.23 o                         
  13  11   5        150.15        236.90       117.90 o                         
  14  11   5          0.19        -31.00       165.91 o                         
  15  11   5        212.79        114.60       237.38 o                         
   1  12   5         97.19         90.52        47.92 o                         
   2  12   5        120.80        106.99        40.95 o                         
   3  12   5          1.98         40.76        29.09 o                         
   4  12   5        330.91        336.28        40.87 o                         
   5  12   5          0.18        -48.69        48.69 o                         
   6  12   5          9.70         92.91        55.59 o                         
   7  12   5         97.20         27.28        54.66 o                         
   8  12   5         39.56        -53.67        65.87 o                         
   9  12   5         41.38        -46.43        83.52 o                         
  10  12   5         25.27         66.18        92.68 o                         
  11  12   5          0.32        -39.75        99.89 o                         
  12  12   5         76.74         45.82       110.77 o                         
  13  12   5          0.18         56.77       187.99 o                         
  14  12   5        508.17        479.68       187.96 o                         
   1  13   5         63.13         21.02        49.15 o                         
   2  13   5         12.24         46.87        50.10 o                         
   3  13   5        239.37        247.71        50.16 o                         
   4  13   5         68.92        169.50        81.30 o                         
   5  13   5        599.72        654.64        64.57 o                         
   6  13   5         34.59        -32.56        65.39 o                         
   7  13   5         43.14         89.11        72.10 o                         
   8  13   5         43.13         52.24        73.70 o                         
   9  13   5        333.23        306.07        95.92 o                         
  10  13   5          4.87        117.35       113.17 o                         
  11  13   5         15.84         12.20       135.09 o                         
  12  13   5         14.42        -37.00       170.71 o                         
  13  13   5        380.45        244.29       162.06 o                         
  14  13   5         15.07        146.66       330.47 o                         
   1  14   5         29.53         78.28        59.43 o                         
   2  14   5          4.31         36.26        57.58 o                         
   3  14   5          5.25         43.54        65.26 o                         
   4  14   5        348.57        314.64        79.51 o                         
   5  14   5         96.39        162.73        73.25 o                         
   6  14   5         17.64         56.70        91.76 o                         
   7  14   5          5.85        185.38        78.78 o                         
   8  14   5        224.04        308.44        95.18 o                         
   9  14   5          4.27         83.19       113.94 o                         
  10  14   5        340.51        471.59       132.27 o                         
  11  14   5        210.73        277.18       134.87 o                         
  12  14   5        127.65       -146.51       146.51 o                         
  13  14   5         34.61        209.54       184.58 o                         
   1  15   5         60.30         86.73        59.10 o                         
   2  15   5          0.37        -22.25        62.24 o                         
   3  15   5         10.95         23.00        68.54 o                         
   4  15   5        135.75         89.78        80.38 o                         
   5  15   5          5.04        120.30        81.26 o                         
   6  15   5         26.17        -25.62       100.16 o                         
   7  15   5         23.69         37.29        88.45 o                         
   8  15   5          8.29        -29.07        99.88 o                         
   9  15   5        639.83        769.10       127.60 o                         
  10  15   5         32.00         -4.25       142.01 o                         
  11  15   5         84.27         49.71       165.51 o                         
  12  15   5        100.12        215.66       174.64 o                         
   1  16   5          0.54        -81.33        81.33 o                         
   2  16   5         17.75        128.89        81.74 o                         
   3  16   5         59.29        175.00        85.52 o                         
   4  16   5        343.03        275.77        99.84 o                         
   5  16   5         96.01         27.22        93.71 o                         
   6  16   5          4.85          1.43       101.85 o                         
   7  16   5          1.55        151.18       105.16 o                         
   8  16   5        274.89        179.17       133.19 o                         
   9  16   5        113.69         61.66       134.28 o                         
  10  16   5        203.94         73.98       144.17 o                         
  11  16   5          3.96        176.35       165.48 o                         
   1  17   5          1.42        144.60       121.21 o                         
   2  17   5        141.96        151.28       122.44 o                         
   3  17   5        133.57        164.99       108.91 o                         
   4  17   5          2.99         86.45        97.88 o                         
   5  17   5         17.30         86.89       128.06 o                         
   6  17   5          0.16        156.74       115.36 o                         
   7  17   5         16.93       -116.79       136.74 o                         
   8  17   5          0.62        -90.18       131.17 o                         
   9  17   5        123.63         12.83       170.63 o                         
  10  17   5         30.23       -242.29       242.29 o                         
   1  18   5         28.37          7.19       146.73 o                         
   2  18   5         30.08       -134.17       161.81 o                         
   3  18   5          5.14        119.93       133.55 o                         
   4  18   5          5.38       -117.48       145.38 o                         
   5  18   5         10.21       -150.54       150.54 o                         
   6  18   5         30.84        -46.18       143.94 o                         
   7  18   5         14.97        -85.56       189.23 o                         
   8  18   5        155.23        417.70       175.68 o                         
   9  18   5          0.26       -230.94       272.37 o                         
   1  19   5         15.40        105.55       135.93 o                         
   2  19   5         21.12         81.08       168.78 o                         
   3  19   5          3.82         -7.74       141.42 o                         
   4  19   5          6.25        370.21       165.49 o                         
   5  19   5         16.33       -110.18       147.69 o                         
   6  19   5          9.45         72.32       171.63 o                         
   7  19   5        331.48        603.34       205.41 o                         
   1  20   5          4.29         62.67       146.90 o                         
   2  20   5          0.97         61.73       179.11 o                         
   3  20   5         71.65        214.19       156.87 o                         
   4  20   5         31.35        105.50       159.35 o                         
   5  20   5         22.62         26.99       212.09 o                         
   1  21   5          0.20       -393.83       393.83 o                         
   0   0   6      40961.01      42751.30       493.72 o                         
   1   0   6      36267.40      38309.09       231.47 o                         
   2   0   6      31745.54      31711.06       225.33 o                         
   3   0   6      24042.24      25997.07       237.75 o                         
   4   0   6      71384.02      74292.01       727.57 o                         
   5   0   6       7990.26       7628.39       160.50 o                         
   6   0   6      44804.11      45604.86       561.86 o                         
   7   0   6      10596.60      11076.13       230.75 o                         
   8   0   6      22289.54      22662.94       370.58 o                         
   9   0   6       5448.24       5221.12       183.00 o                         
  10   0   6      10120.99      10302.90       288.25 o                         
  11   0   6       2032.05       2228.66       218.63 o                         
  12   0   6       6674.80       6448.22       261.02 o                         
  13   0   6       1654.45       1781.56       176.70 o                         
  14   0   6       5330.78       5983.08       329.84 o                         
  15   0   6        885.33        921.54       197.52 o                         
  16   0   6       5503.30       5175.07       344.58 o                         
  17   0   6        364.65        548.86       218.42 o                         
   0   1   6      50197.58      52272.29       277.88 o                         
   1   1   6      55399.98      57275.84       273.74 o                         
   2   1   6      22979.29      22818.77       126.60 o                         
   3   1   6      87487.82      90809.12       473.36 o                         
   4   1   6      44610.19      46156.67       326.56 o                         
   5   1   6      80548.62      82198.15       571.66 o                         
   6   1   6      17193.96      16785.63       187.90 o                         
   7   1   6      45949.61      44798.08       372.77 o                         
   8   1   6      12900.82      12239.54       208.62 o                         
   9   1   6      32100.76      32177.12       351.68 o                         
  10   1   6       8078.92       8108.18       182.32 o                         
  11   1   6      17422.20      16790.94       280.15 o                         
  12   1   6       6165.40       6056.63       202.64 o                         
  13   1   6      12003.55      11946.29       295.53 o                         
  14   1   6       2471.28       2526.62       188.80 o                         
  15   1   6       8869.54       8863.13       311.05 o                         
  16   1   6       2775.79       2700.78       227.64 o                         
  17   1   6       6549.75       6314.35       308.30 o                         
   0   2   6      24995.91      25320.28       220.24 o                         
   1   2   6      11942.22      12306.55       104.72 o                         
   2   2   6      63141.84      64698.63       316.08 o                         
   3   2   6       5739.91       5807.03        64.47 o                         
   4   2   6      43415.83      44372.81       314.58 o                         
   5   2   6       2751.79       2682.48        70.35 o                         
   6   2   6      22192.13      21393.18       223.09 o                         
   7   2   6       6701.99       7038.45       125.77 o                         
   8   2   6      19079.17      18185.08       223.23 o                         
   9   2   6       2303.25       2137.12        78.07 o                         
  10   2   6      16989.94      16730.74       265.77 o                         
  11   2   6       1856.47       1809.97       103.83 o                         
  12   2   6       9040.43       8927.01       233.87 o                         
  13   2   6       1890.12       1794.28       130.46 o                         
  14   2   6       6683.84       6362.19       260.76 o                         
  15   2   6        381.72        318.48       246.97 o                         
  16   2   6       4746.90       5242.02       362.79 o                         
  17   2   6        390.75        497.22       148.28 o                         
   0   3   6      51230.58      52556.86       457.39 o                         
   1   3   6      78333.32      80261.02       371.10 o                         
   2   3   6      19205.62      18988.18       127.94 o                         
   3   3   6      83216.34      85781.31       458.39 o                         
   4   3   6      31166.99      31267.30       210.24 o                         
   5   3   6      32427.60      31987.05       280.12 o                         
   6   3   6      20572.84      20142.62       211.91 o                         
   7   3   6      28507.60      28629.24       284.97 o                         
   8   3   6      13419.98      13226.68       185.84 o                         
   9   3   6      24194.80      23682.96       270.91 o                         
  10   3   6      10536.38      10287.69       243.65 o                         
  11   3   6      20845.74      20503.32       324.84 o                         
  12   3   6       5268.82       5012.63       196.72 o                         
  13   3   6      10745.98      10311.98       282.47 o                         
  14   3   6       3436.37       3401.54       223.81 o                         
  15   3   6       8059.00       8081.13       301.53 o                         
  16   3   6       2440.04       2594.90       224.98 o                         
  17   3   6       4337.70       4142.69       227.50 o                         
   0   4   6      14953.11      14339.44       174.62 o                         
   1   4   6       4756.32       4616.86        53.48 o                         
   2   4   6      37197.60      38165.45       244.51 o                         
   3   4   6      18555.08      19128.52       157.68 o                         
   4   4   6      16214.10      15835.61       159.66 o                         
   5   4   6       6012.62       6291.88       107.81 o                         
   6   4   6      16701.47      16852.78       201.11 o                         
   7   4   6       5565.63       5813.53       122.11 o                         
   8   4   6      13910.09      14175.34       232.27 o                         
   9   4   6       4559.83       4447.63       150.33 o                         
  10   4   6      15048.69      14742.02       391.20 o                         
  11   4   6       1950.25       1800.94       191.93 o                         
  12   4   6       9867.02       9943.07       266.87 o                         
  13   4   6       1296.99       1423.56       133.83 o                         
  14   4   6       5050.51       5185.79       290.59 o                         
  15   4   6        640.51        745.70       148.42 o                         
  16   4   6       3271.13       3676.51       216.02 o                         
  17   4   6        555.25        594.28       140.12 o                         
   0   5   6      49116.88      51725.23       325.61 o                         
   1   5   6      57545.50      58566.40       285.75 o                         
   2   5   6      25077.29      25253.96       188.71 o                         
   3   5   6      62072.54      61841.84       391.98 o                         
   4   5   6      15511.55      15342.85       153.71 o                         
   5   5   6      37259.78      36754.07       284.54 o                         
   6   5   6      20269.77      19817.90       266.97 o                         
   7   5   6      29954.80      30527.27       354.38 o                         
   8   5   6      10833.06      10835.32       240.21 o                         
   9   5   6      24468.59      24134.22       393.15 o                         
  10   5   6       8383.53       7847.58       231.78 o                         
  11   5   6      18624.20      18523.08       426.09 o                         
  12   5   6       5613.21       5611.17       220.36 o                         
  13   5   6       9117.39       9032.14       268.10 o                         
  14   5   6       3595.42       3959.94       193.40 o                         
  15   5   6       5593.27       5684.24       230.76 o                         
  16   5   6       1408.23       1338.17       144.99 o                         
  17   5   6       4565.83       4525.22       288.95 o                         
   0   6   6      36176.95      37106.30       241.29 o                         
   1   6   6       4207.89       4095.80        59.36 o                         
   2   6   6      35414.07      35293.10       303.34 o                         
   3   6   6       6665.90       6595.60       101.44 o                         
   4   6   6      32835.59      32534.42       287.45 o                         
   5   6   6       7277.28       7528.11       121.68 o                         
   6   6   6      13454.68      13820.27       183.40 o                         
   7   6   6       2716.04       2856.43        81.82 o                         
   8   6   6      16506.94      16668.51       327.39 o                         
   9   6   6       1538.57       1571.09       112.09 o                         
  10   6   6      14751.51      14405.56       294.14 o                         
  11   6   6       1220.50       1366.83       116.93 o                         
  12   6   6       7410.14       7174.61       216.78 o                         
  13   6   6        517.89        528.36       113.57 o                         
  14   6   6       3710.92       3784.72       195.82 o                         
  15   6   6        488.52        191.48       127.12 o                         
  16   6   6       3405.15       3504.43       196.84 o                         
  17   6   6        390.66        964.10       418.69 o                         
   0   7   6      11712.94      11694.24       117.34 o                         
   1   7   6      45909.24      46441.29       265.12 o                         
   2   7   6      25712.99      25196.28       192.57 o                         
   3   7   6      43360.30      43021.95       297.92 o                         
   4   7   6      11159.72      10997.22       154.95 o                         
   5   7   6      31949.66      31639.83       283.54 o                         
   6   7   6       9256.94       8984.88       142.92 o                         
   7   7   6      19039.33      18414.04       214.70 o                         
   8   7   6       9110.67       8536.87       151.02 o                         
   9   7   6      28978.88      28389.34       407.51 o                         
  10   7   6       4945.23       4810.04       177.33 o                         
  11   7   6      17243.32      17357.20       344.15 o                         
  12   7   6       2802.36       2995.47       154.52 o                         
  13   7   6       9136.14       9196.44       270.84 o                         
  14   7   6       2527.00       2844.76       177.76 o                         
  15   7   6       5572.18       5927.08       211.36 o                         
  16   7   6        994.30       1230.81       232.53 o                         
  17   7   6       4065.35       5317.31       658.21 o                         
   0   8   6      38706.06      38272.95       270.08 o                         
   1   8   6      10580.04      10580.46        83.33 o                         
   2   8   6      22054.72      21501.91       181.75 o                         
   3   8   6       5217.94       5263.88        88.55 o                         
   4   8   6      24093.12      24241.17       239.97 o                         
   5   8   6       7879.96       7726.17       140.73 o                         
   6   8   6      11310.59      11360.82       160.24 o                         
   7   8   6       2124.12       2165.89        83.02 o                         
   8   8   6      11826.17      11652.72       196.08 o                         
   9   8   6       2338.66       2556.32       120.50 o                         
  10   8   6      12066.50      11523.97       287.20 o                         
  11   8   6       1864.24       2032.63       135.30 o                         
  12   8   6       6860.45       6769.70       231.71 o                         
  13   8   6        530.63        570.17       151.20 o                         
  14   8   6       3662.04       3835.54       204.43 o                         
  15   8   6        842.68       1090.76       128.67 o                         
  16   8   6       3086.68       2998.70       196.18 o                         
   0   9   6       6624.68       6295.50       130.71 o                         
   1   9   6      39216.09      38724.20       226.40 o                         
   2   9   6      18694.66      18275.71       158.93 o                         
   3   9   6      31702.77      31174.40       256.82 o                         
   4   9   6       8724.21       8808.60       125.56 o                         
   5   9   6      33500.30      33278.55       311.29 o                         
   6   9   6      10786.40      10530.14       185.57 o                         
   7   9   6      20871.37      20722.29       281.06 o                         
   8   9   6       7041.69       7026.45       150.05 o                         
   9   9   6      16875.19      16834.17       291.26 o                         
  10   9   6       3985.61       3865.51       156.43 o                         
  11   9   6      12222.77      12227.14       272.52 o                         
  12   9   6       3300.71       3185.08       184.41 o                         
  13   9   6       6401.00       6491.54       240.62 o                         
  14   9   6       1926.64       1927.97       144.20 o                         
  15   9   6       5126.48       5193.63       205.79 o                         
  16   9   6        712.05        777.62       208.99 o                         
   0  10   6      10266.34      10063.74       177.24 o                         
   1  10   6       2889.46       2847.64        73.06 o                         
   2  10   6      14699.53      14889.98       126.97 o                         
   3  10   6        585.17        537.03        38.75 o                         
   4  10   6      19262.66      19307.38       187.65 o                         
   5  10   6       2486.76       2452.31        82.31 o                         
   6  10   6      19383.09      19237.93       234.22 o                         
   7  10   6       1106.66       1119.83        80.91 o                         
   8  10   6      10980.57      10897.62       221.69 o                         
   9  10   6       1327.45       1259.51       100.85 o                         
  10  10   6       8640.28       8773.81       222.84 o                         
  11  10   6        793.59        955.99       108.40 o                         
  12  10   6       3959.92       3942.45       177.11 o                         
  13  10   6        334.46        327.69        98.92 o                         
  14  10   6       3267.82       3471.69       162.86 o                         
  15  10   6        469.17        580.24       143.94 o                         
   0  11   6       3109.00       3042.56       131.21 o                         
   1  11   6      16165.72      16167.88       257.94 o                         
   2  11   6      10779.10       9693.40       218.35 o                         
   3  11   6      27182.61      26499.08       212.28 o                         
   4  11   6       7057.20       7172.75       107.70 o                         
   5  11   6      22240.77      21789.92       237.88 o                         
   6  11   6       5172.63       5019.24       115.48 o                         
   7  11   6      16369.14      16044.69       216.52 o                         
   8  11   6       4100.69       3904.02       123.43 o                         
   9  11   6      10082.96      10315.31       235.13 o                         
  10  11   6       3722.43       3523.35       160.81 o                         
  11  11   6       6625.42       7041.26       214.98 o                         
  12  11   6       1945.81       2020.03       139.58 o                         
  13  11   6       3700.34       4103.03       198.34 o                         
  14  11   6       1662.83       1580.90       162.53 o                         
  15  11   6       5231.70       5848.25       697.54 o                         
   0  12   6       6064.64       6251.73       170.72 o                         
   1  12   6       2781.18       2613.53       100.97 o                         
   2  12   6      12582.03      12563.20       195.12 o                         
   3  12   6       1159.77       1143.17        68.31 o                         
   4  12   6      11174.98      10970.11       152.66 o                         
   5  12   6       1417.12       1511.43        87.02 o                         
   6  12   6       8446.48       8665.96       164.76 o                         
   7  12   6       1212.44       1263.50        85.40 o                         
   8  12   6       6110.99       6145.68       148.84 o                         
   9  12   6        864.05        797.49        97.09 o                         
  10  12   6       4923.18       4902.96       182.00 o                         
  11  12   6        706.61        682.89       130.79 o                         
  12  12   6       3355.85       3183.58       213.21 o                         
  13  12   6        326.41        239.74       172.48 o                         
  14  12   6       3369.53       4216.55       282.86 o                         
   0  13   6       7184.32       7380.62       284.21 o                         
   1  13   6      16579.24      16373.67       205.67 o                         
   2  13   6       5810.87       5605.74       136.09 o                         
   3  13   6      16775.17      15972.05       239.92 o                         
   4  13   6       5912.68       5895.98       158.73 o                         
   5  13   6      12680.80      12081.22       213.30 o                         
   6  13   6       5421.12       5321.82       145.24 o                         
   7  13   6       9895.49       9775.79       207.61 o                         
   8  13   6       3012.89       3184.03       178.86 o                         
   9  13   6       8053.96       8107.76       266.16 o                         
  10  13   6       1766.42       1825.16       218.09 o                         
  11  13   6       6954.00       7454.03       378.88 o                         
  12  13   6       1678.16       1820.37       264.46 o                         
  13  13   6       5724.69       5529.73       307.24 o                         
  14  13   6        996.76        902.65       409.68 o                         
   0  14   6      12626.65      12264.16       311.94 o                         
   1  14   6        942.28        967.70        67.36 o                         
   2  14   6      10082.25       9965.03       191.67 o                         
   3  14   6       1392.25       1326.92        87.63 o                         
   4  14   6       9617.96       9185.84       190.04 o                         
   5  14   6        432.68        467.55        80.91 o                         
   6  14   6       5309.52       4996.06       150.76 o                         
   7  14   6        386.16        465.87        88.79 o                         
   8  14   6       4870.80       4891.86       192.88 o                         
   9  14   6        455.66        414.46       114.62 o                         
  10  14   6       3988.97       4179.20       214.39 o                         
  11  14   6        215.97        144.38       134.92 o                         
  12  14   6       3804.25       3486.25       240.68 o                         
  13  14   6         70.83        -78.92       228.38 o                         
   0  15   6       3905.80       3643.33       188.23 o                         
   1  15   6      10060.10       9665.23       183.24 o                         
   2  15   6       2381.33       2493.86       110.59 o                         
   3  15   6      10954.47      10770.55       215.20 o                         
   4  15   6       2728.25       2760.74       141.14 o                         
   5  15   6       9230.64       9113.47       219.74 o                         
   6  15   6       1442.75       1536.31       139.42 o                         
   7  15   6       6282.64       5867.61       236.80 o                         
   8  15   6       1782.21       2187.89       155.34 o                         
   9  15   6       7422.92       7451.65       254.66 o                         
  10  15   6        940.50       1646.65       182.14 o                         
  11  15   6       4767.07       4643.97       260.90 o                         
  12  15   6       1031.85        583.58       208.70 o                         
   0  16   6       5339.78       5090.41       234.18 o                         
   1  16   6        543.72        692.16        89.68 o                         
   2  16   6       5749.21       5488.94       174.86 o                         
   3  16   6        660.71        932.93       109.81 o                         
   4  16   6       6476.21       6520.31       232.19 o                         
   5  16   6        873.45        931.75       121.18 o                         
   6  16   6       4123.95       4052.62       196.54 o                         
   7  16   6        607.91        443.97       127.60 o                         
   8  16   6       4468.64       4648.57       259.82 o                         
   9  16   6        256.01        267.06       129.03 o                         
  10  16   6       3984.12       4456.73       225.41 o                         
  11  16   6        226.70        347.59       168.21 o                         
   0  17   6       3196.92       3204.18       305.33 o                         
   1  17   6       9272.21       8813.41       358.40 o                         
   2  17   6       1495.56       1412.87       138.99 o                         
   3  17   6       8090.25       8111.39       220.26 o                         
   4  17   6       1837.94       2187.93       130.24 o                         
   5  17   6       6189.05       6368.09       223.72 o                         
   6  17   6       1379.69       1412.16       137.01 o                         
   7  17   6       5055.26       5199.80       244.87 o                         
   8  17   6       1653.97       1798.99       193.53 o                         
   9  17   6       4610.75       5104.84       249.98 o                         
  10  17   6        928.84        948.44       189.30 o                         
   0  18   6       4451.34       4824.41       509.41 o                         
   1  18   6         61.63       -113.66       159.04 o                         
   2  18   6       4736.15       4368.48       227.87 o                         
   3  18   6        393.55        378.95       140.25 o                         
   4  18   6       2670.44       2697.10       178.18 o                         
   5  18   6         76.19        186.23       157.59 o                         
   6  18   6       3133.76       3366.23       291.56 o                         
   7  18   6        114.80        288.04       189.02 o                         
   8  18   6       2577.76       2799.29       249.82 o                         
   9  18   6        136.95        448.46       401.75 o                         
   0  19   6       1492.42       1386.23       262.88 o                         
   1  19   6       4684.00       5016.62       264.93 o                         
   2  19   6        471.86        481.58       164.95 o                         
   3  19   6       4468.92       4606.50       241.66 o                         
   4  19   6       1019.44        969.27       211.81 o                         
   5  19   6       2909.69       2798.36       217.40 o                         
   6  19   6        728.71       1144.72       248.18 o                         
   7  19   6       3136.45       3415.97       340.14 o                         
   0  20   6       1871.34       1747.24       324.99 o                         
   1  20   6        166.55        170.93       150.70 o                         
   2  20   6       3037.07       2955.96       255.63 o                         
   3  20   6        212.38        545.59       191.36 o                         
   4  20   6       2449.38       1626.93       287.97 o                         
   5  20   6         38.81       -354.78       393.02 o                         
   1   1   7        181.34        222.14        12.82 o                         
   2   1   7        612.53        688.83        20.11 o                         
   3   1   7       2149.54       2545.37        42.74 o                         
   4   1   7        205.38        211.99        22.91 o                         
   5   1   7          7.16         33.98        25.44 o                         
   6   1   7          1.11         24.94        26.53 o                         
   7   1   7        902.10        912.44        49.13 o                         
   8   1   7         35.82         34.62        43.42 o                         
   9   1   7        156.10        146.10        71.09 o                         
  10   1   7         51.31        -15.85        55.45 o                         
  11   1   7          2.00        105.69        66.13 o                         
  12   1   7         85.84         29.80        75.90 o                         
  13   1   7          3.68         36.18        92.75 o                         
  14   1   7          9.04        -35.26       115.47 o                         
  15   1   7         47.39        132.29       132.07 o                         
  16   1   7         88.04        -50.10       159.37 o                         
  17   1   7         15.15       -152.61       167.36 o                         
   1   2   7        367.73        381.64        15.72 o                         
   2   2   7       3254.01       3623.59        42.65 o                         
   3   2   7        695.63        770.61        29.19 o                         
   4   2   7       4529.67       4836.30        83.85 o                         
   5   2   7        347.86        334.65        29.27 o                         
   6   2   7        304.87        263.03        33.58 o                         
   7   2   7       1003.84       1047.02        53.36 o                         
   8   2   7         12.33        -19.42        37.38 o                         
   9   2   7        370.13        380.43        47.21 o                         
  10   2   7          5.63         14.61        55.96 o                         
  11   2   7        176.30        180.67        65.49 o                         
  12   2   7         69.75         71.57       103.05 o                         
  13   2   7        125.69        271.00       101.37 o                         
  14   2   7        117.21        -21.80       106.71 o                         
  15   2   7          0.87       -134.06       134.06 o                         
  16   2   7         75.14        -17.35       150.29 o                         
  17   2   7          1.48        206.32       159.00 o                         
   1   3   7       1704.61       1874.30        37.22 o                         
   2   3   7         64.22         84.01        13.79 o                         
   3   3   7       2155.14       2312.78        44.66 o                         
   4   3   7       3169.18       3471.54        61.09 o                         
   5   3   7        210.55        214.40        26.04 o                         
   6   3   7          1.54        -25.25        30.10 o                         
   7   3   7         18.30        -16.57        32.31 o                         
   8   3   7         13.63         16.75        38.72 o                         
   9   3   7        448.14        350.58        48.75 o                         
  10   3   7         14.82        115.69        54.93 o                         
  11   3   7          3.36         59.05        68.78 o                         
  12   3   7         18.98         80.55        83.31 o                         
  13   3   7        503.87        497.03       102.92 o                         
  14   3   7        269.81        253.19       110.24 o                         
  15   3   7        181.91         14.12       148.25 o                         
  16   3   7          0.03        286.23       158.96 o                         
  17   3   7          4.67         82.46       139.55 o                         
   1   4   7         65.41        107.87        12.78 o                         
   2   4   7        178.78        178.49        17.20 o                         
   3   4   7        586.68        823.65        28.77 o                         
   4   4   7         69.95         95.80        20.62 o                         
   5   4   7        839.46       1006.35        48.57 o                         
   6   4   7        466.77        496.41        35.93 o                         
   7   4   7        420.69        458.98        41.78 o                         
   8   4   7         66.31         63.96        42.40 o                         
   9   4   7         18.52         91.40        47.13 o                         
  10   4   7         85.90        104.38        59.01 o                         
  11   4   7        281.51        356.48        86.55 o                         
  12   4   7         14.54        -30.81        90.37 o                         
  13   4   7        100.21         78.37       112.56 o                         
  14   4   7        165.67         88.85       114.70 o                         
  15   4   7          7.57         64.08       125.55 o                         
  16   4   7          6.21       -146.21       162.01 o                         
  17   4   7          7.44       -108.41       133.06 o                         
   1   5   7        218.10        244.06        19.46 o                         
   2   5   7         34.99         51.71        13.90 o                         
   3   5   7         11.58         38.64        17.93 o                         
   4   5   7          6.38         63.68        23.25 o                         
   5   5   7        623.85        635.79        38.24 o                         
   6   5   7        477.81        471.05        39.10 o                         
   7   5   7        374.40        367.67        41.74 o                         
   8   5   7          9.30         19.87        48.07 o                         
   9   5   7        282.72        220.92        80.50 o                         
  10   5   7         72.22        140.38        92.05 o                         
  11   5   7          2.58         22.71        86.33 o                         
  12   5   7          1.67        -15.85       106.52 o                         
  13   5   7         21.69         85.62       138.88 o                         
  14   5   7          3.90        128.98       116.37 o                         
  15   5   7         20.96        196.35       115.40 o                         
  16   5   7          1.09        200.02       141.83 o                         
  17   5   7          4.60        473.31       393.56 o                         
   1   6   7         54.04         59.84        14.00 o                         
   2   6   7         97.06         85.38        17.50 o                         
   3   6   7         39.53         21.40        23.47 o                         
   4   6   7        139.55        106.72        29.58 o                         
   5   6   7         61.38         33.16        28.49 o                         
   6   6   7         17.57         81.74        40.12 o                         
   7   6   7         69.48         11.69        33.81 o                         
   8   6   7         96.77        200.68        68.13 o                         
   9   6   7        438.67        428.80        73.80 o                         
  10   6   7        197.04        140.40        76.36 o                         
  11   6   7          4.88        -58.48        88.95 o                         
  12   6   7         25.91         91.93        99.47 o                         
  13   6   7          2.94        -33.36        97.38 o                         
  14   6   7         77.04         49.24       117.28 o                         
  15   6   7         21.71        -37.61       120.70 o                         
  16   6   7         52.84         75.93       163.49 o                         
  17   6   7          2.78       -141.75       387.55 o                         
   1   7   7         25.39         19.29        17.43 o                         
   2   7   7        187.91        182.07        23.68 o                         
   3   7   7         78.59         70.27        27.22 o                         
   4   7   7        190.59        242.02        36.41 o                         
   5   7   7        215.23        283.44        40.47 o                         
   6   7   7         20.63         15.63        38.85 o                         
   7   7   7        129.73        116.17        50.13 o                         
   8   7   7        388.82        395.42        44.55 o                         
   9   7   7        333.90        368.45        78.46 o                         
  10   7   7        167.47        124.92        83.23 o                         
  11   7   7         26.23        -64.63        90.37 o                         
  12   7   7          2.26        139.93        97.44 o                         
  13   7   7        179.81        204.70       133.22 o                         
  14   7   7          4.60         -2.42       121.59 o                         
  15   7   7         93.07        150.49       134.98 o                         
  16   7   7          2.85        -11.58       133.96 o                         
   1   8   7          9.87         30.11        19.52 o                         
   2   8   7         76.59         77.75        23.44 o                         
   3   8   7         79.05         84.95        23.31 o                         
   4   8   7         27.76        -35.00        36.07 o                         
   5   8   7         34.06         86.49        38.81 o                         
   6   8   7        251.90        316.83        50.87 o                         
   7   8   7         58.05        109.51        45.94 o                         
   8   8   7        888.85        823.97        59.97 o                         
   9   8   7        132.45        137.92        86.60 o                         
  10   8   7         27.30        185.52        71.60 o                         
  11   8   7         17.90         83.83        93.24 o                         
  12   8   7         17.88        -46.01       105.75 o                         
  13   8   7          0.17         98.46       119.24 o                         
  14   8   7         20.25         13.41       120.02 o                         
  15   8   7          0.20         79.41       130.29 o                         
  16   8   7         25.98       -162.26       162.96 o                         
   1   9   7        744.24        689.17        33.65 o                         
   2   9   7         69.92         94.16        23.82 o                         
   3   9   7        383.57        413.67        35.70 o                         
   4   9   7        222.19        146.66        50.89 o                         
   5   9   7         44.76         30.82        38.38 o                         
   6   9   7          0.61         86.24        49.21 o                         
   7   9   7        474.46        469.35        72.63 o                         
   8   9   7         11.00         11.85        53.41 o                         
   9   9   7        199.16        225.69        77.26 o                         
  10   9   7         13.74        117.58        83.31 o                         
  11   9   7        107.77        134.27        84.94 o                         
  12   9   7         62.76        218.71       108.19 o                         
  13   9   7         10.25        -38.12       117.70 o                         
  14   9   7         28.88       -130.91       130.91 o                         
  15   9   7         53.80         19.04       131.32 o                         
  16   9   7          0.68        280.14       326.37 o                         
   1  10   7          1.17         34.69        32.74 o                         
   2  10   7        373.29        314.86        33.61 o                         
   3  10   7         96.47         86.63        31.68 o                         
   4  10   7        246.39        229.75        35.96 o                         
   5  10   7          6.11          5.11        40.92 o                         
   6  10   7        358.96        342.91        58.41 o                         
   7  10   7         10.23         66.97        57.23 o                         
   8  10   7        498.61        442.31        76.25 o                         
   9  10   7         22.90        235.38        76.98 o                         
  10  10   7        348.17        231.84       109.16 o                         
  11  10   7          4.02         -1.22        85.14 o                         
  12  10   7        114.79        159.73       101.75 o                         
  13  10   7         19.15         30.80       121.20 o                         
  14  10   7         30.28        -49.08       112.44 o                         
  15  10   7         59.48        111.54       135.79 o                         
   1  11   7          1.29         11.27        47.70 o                         
   2  11   7          1.10         29.83        38.91 o                         
   3  11   7        363.83        275.40        39.39 o                         
   4  11   7         12.90        -43.54        43.54 o                         
   5  11   7        240.28        213.77        46.14 o                         
   6  11   7          5.67         84.55        51.54 o                         
   7  11   7        342.19        445.68        61.93 o                         
   8  11   7         33.18        -38.96        56.58 o                         
   9  11   7        153.54        232.76        77.26 o                         
  10  11   7          7.96         15.06        90.11 o                         
  11  11   7        148.57         80.07        99.34 o                         
  12  11   7         24.92        105.64       123.96 o                         
  13  11   7         69.30        193.73       150.40 o                         
  14  11   7         14.84        229.15       133.35 o                         
  15  11   7        398.85        195.01       375.54 o                         
   1  12   7         87.91         69.78        47.35 o                         
   2  12   7        532.72        510.63        59.51 o                         
   3  12   7        129.57        166.34        42.64 o                         
   4  12   7          9.14         50.58        51.93 o                         
   5  12   7         19.32        101.43        52.35 o                         
   6  12   7          3.30         12.73        63.72 o                         
   7  12   7        216.41        137.97        65.81 o                         
   8  12   7         13.88        128.71        73.83 o                         
   9  12   7         32.57         17.05        93.91 o                         
  10  12   7          6.71        104.72       128.03 o                         
  11  12   7         87.79         60.82        97.43 o                         
  12  12   7         28.22        -91.27       154.73 o                         
  13  12   7         20.81        -37.57       152.67 o                         
  14  12   7        349.37        477.89       233.02 o                         
   1  13   7        457.87        332.19        54.15 o                         
   2  13   7         20.23         71.73        57.35 o                         
   3  13   7        257.63        133.16        61.67 o                         
   4  13   7         44.96         21.09        60.46 o                         
   5  13   7          3.70         19.26        65.79 o                         
   6  13   7          7.50         -2.62        66.95 o                         
   7  13   7        109.96        265.55        91.40 o                         
   8  13   7         28.37         17.31        97.53 o                         
   9  13   7         28.06         54.48       110.92 o                         
  10  13   7         39.87        150.30       125.78 o                         
  11  13   7         94.35        279.19       167.16 o                         
  12  13   7         55.35        205.95       149.11 o                         
  13  13   7        139.60        100.31       203.89 o                         
   1  14   7         85.59         29.45        56.61 o                         
   2  14   7        183.59        215.55        62.90 o                         
   3  14   7         71.95        132.19        60.37 o                         
   4  14   7         17.98          6.53        89.23 o                         
   5  14   7          8.83         37.21        75.20 o                         
   6  14   7         66.61          2.18        94.18 o                         
   7  14   7        162.83        181.76        86.60 o                         
   8  14   7         29.84        120.74       108.63 o                         
   9  14   7        239.75        281.41       124.51 o                         
  10  14   7        333.78        220.83       140.26 o                         
  11  14   7        137.78        -95.04       146.18 o                         
  12  14   7        300.19        492.41       181.15 o                         
  13  14   7          0.38       -410.49       410.49 o                         
   1  15   7          3.46         63.14        79.28 o                         
   2  15   7        258.53        217.09        75.48 o                         
   3  15   7         44.61        157.36        86.94 o                         
   4  15   7         34.23         75.49        82.83 o                         
   5  15   7          3.27        -19.96        93.18 o                         
   6  15   7        203.33        110.35        97.49 o                         
   7  15   7         37.83        142.82        99.66 o                         
   8  15   7         11.85          8.37       115.01 o                         
   9  15   7         81.04         -8.26       117.17 o                         
  10  15   7          0.94        166.23       132.58 o                         
  11  15   7        629.36        572.78       161.55 o                         
  12  15   7         35.14       -307.16       307.16 o                         
   1  16   7         66.73        157.95       102.26 o                         
   2  16   7        221.85        191.85        92.57 o                         
   3  16   7        138.50        185.56        90.19 o                         
   4  16   7         28.78        -54.13        97.36 o                         
   5  16   7         38.51        -49.75        96.98 o                         
   6  16   7         39.70        -25.01       138.25 o                         
   7  16   7          6.32        -18.02       113.22 o                         
   8  16   7        104.58        220.89       117.34 o                         
   9  16   7          9.98         41.08       131.24 o                         
  10  16   7         99.92        -36.43       140.26 o                         
  11  16   7         41.74         80.00       187.94 o                         
   1  17   7         61.66        -30.50       155.17 o                         
   2  17   7          3.20       -113.62       113.62 o                         
   3  17   7        105.50        -14.63       105.74 o                         
   4  17   7         88.30        202.87        96.91 o                         
   5  17   7          3.14        -86.83       108.02 o                         
   6  17   7         26.59        278.79       117.08 o                         
   7  17   7        129.54        217.81       139.08 o                         
   8  17   7         28.24         38.29       160.48 o                         
   9  17   7         41.36        115.18       163.63 o                         
  10  17   7         91.72        185.61       255.46 o                         
   1  18   7          0.27       -165.61       165.61 o                         
   2  18   7          4.62         37.80       138.08 o                         
   3  18   7          4.94         90.15       127.19 o                         
   4  18   7         25.88        147.55       136.69 o                         
   5  18   7          3.99       -150.48       150.48 o                         
   6  18   7         78.92        315.08       190.39 o                         
   7  18   7         18.36        -74.56       202.76 o                         
   8  18   7        102.44         69.90       274.84 o                         
   9  18   7        104.00         36.87       344.67 o                         
   1  19   7          5.17       -107.43       159.64 o                         
   2  19   7          0.24         96.68       143.07 o                         
   3  19   7          2.03         48.09       145.56 o                         
   4  19   7          7.76         55.21       149.00 o                         
   5  19   7        223.86        -54.93       182.87 o                         
   6  19   7         14.22        230.11       406.04 o                         
   7  19   7         79.72       -441.08       441.08 o                         
   1  20   7          0.07        -31.25       178.29 o                         
   2  20   7         36.23         28.41       212.55 o                         
   3  20   7         51.06          4.61       247.88 o                         
   4  20   7          1.81       -217.36       444.91 o                         
   0   0   8      38571.67      39834.74       577.79 o                         
   1   0   8      37004.66      36525.91       294.76 o                         
   2   0   8      26713.25      26841.92       226.54 o                         
   3   0   8      43555.06      44514.27       444.37 o                         
   4   0   8      34727.04      35364.56       375.86 o                         
   5   0   8      21656.96      21020.44       335.47 o                         
   6   0   8      27794.67      27589.88       406.06 o                         
   7   0   8      15847.30      15526.24       308.55 o                         
   8   0   8      16659.19      16467.46       340.61 o                         
   9   0   8      17017.53      17010.60       369.79 o                         
  10   0   8       7366.27       6900.17       248.57 o                         
  11   0   8      11295.41      11056.52       328.70 o                         
  12   0   8       8238.42       7731.15       355.00 o                         
  13   0   8       3376.62       3337.26       215.76 o                         
  14   0   8       5506.61       5650.33       328.57 o                         
  15   0   8       4073.72       4292.30       383.05 o                         
  16   0   8       4990.52       4692.62       336.07 o                         
  17   0   8       1562.65       1955.40       314.76 o                         
   0   1   8       6497.23       6549.20        84.73 o                         
   1   1   8      55915.10      56135.41       307.89 o                         
   2   1   8       4529.22       4570.98        57.64 o                         
   3   1   8      56277.18      56758.87       319.02 o                         
   4   1   8       4041.10       3991.28        76.84 o                         
   5   1   8      56180.11      56985.52       437.20 o                         
   6   1   8       4162.90       4597.17        96.14 o                         
   7   1   8      37939.27      38297.67       372.96 o                         
   8   1   8       3331.71       3312.49       112.40 o                         
   9   1   8      23779.34      23379.81       308.88 o                         
  10   1   8        814.81        936.30        82.28 o                         
  11   1   8      16502.49      15904.37       289.35 o                         
  12   1   8       1746.48       1627.73       139.81 o                         
  13   1   8      10985.25      10706.47       354.83 o                         
  14   1   8        955.19        977.74       126.82 o                         
  15   1   8       9017.52       8801.36       347.93 o                         
  16   1   8        209.22        269.36       161.76 o                         
  17   1   8       4386.25       4527.97       345.41 o                         
   0   2   8      51811.26      52992.79       384.65 o                         
   1   2   8      31964.19      32073.30       231.06 o                         
   2   2   8      32142.46      32656.96       182.63 o                         
   3   2   8      26542.00      26874.53       180.82 o                         
   4   2   8      46385.83      47217.08       298.93 o                         
   5   2   8      33526.75      33942.74       270.26 o                         
   6   2   8      24489.82      24846.82       250.23 o                         
   7   2   8      18676.20      18551.34       220.81 o                         
   8   2   8      20226.31      19986.10       286.94 o                         
   9   2   8      12082.81      11994.68       185.45 o                         
  10   2   8      14222.35      13562.96       242.45 o                         
  11   2   8       7422.97       7031.92       184.76 o                         
  12   2   8       8651.10       8703.76       215.54 o                         
  13   2   8       3554.10       3808.95       196.22 o                         
  14   2   8       5918.53       5623.77       228.48 o                         
  15   2   8       2553.65       2849.84       205.27 o                         
  16   2   8       4928.29       4751.45       258.63 o                         
  17   2   8       2299.16       2430.69       218.58 o                         
   0   3   8      13218.79      13355.59       253.54 o                         
   1   3   8      65750.43      66371.64       359.08 o                         
   2   3   8      19248.39      20323.49       125.34 o                         
   3   3   8      53424.63      52034.21       307.01 o                         
   4   3   8       4382.02       4097.24        73.96 o                         
   5   3   8      46525.89      46439.14       322.57 o                         
   6   3   8       5962.23       6158.07       114.47 o                         
   7   3   8      23233.84      22883.66       246.35 o                         
   8   3   8       2748.78       2783.02        88.41 o                         
   9   3   8      25134.98      24962.35       283.27 o                         
  10   3   8       1839.73       1812.37        94.69 o                         
  11   3   8      16296.39      16383.39       308.58 o                         
  12   3   8       1172.23       1318.26       110.30 o                         
  13   3   8       8637.63       8559.31       249.78 o                         
  14   3   8       1055.97       1168.82       139.43 o                         
  15   3   8       7439.74       7330.15       270.02 o                         
  16   3   8        194.14        100.44       148.78 o                         
  17   3   8       4195.67       4767.52       301.63 o                         
   0   4   8      34179.21      34607.45       374.32 o                         
   1   4   8      24468.36      24203.73       157.54 o                         
   2   4   8      17216.11      16644.85       132.92 o                         
   3   4   8      29126.28      29075.75       210.38 o                         
   4   4   8      24544.32      24583.69       185.67 o                         
   5   4   8      16236.92      16376.06       180.35 o                         
   6   4   8      15741.64      15617.20       164.40 o                         
   7   4   8       6173.59       6227.25       115.76 o                         
   8   4   8      12080.11      12155.00       175.51 o                         
   9   4   8      10490.68      10267.05       210.95 o                         
  10   4   8      15368.75      15565.25       266.89 o                         
  11   4   8       5643.47       5274.09       185.61 o                         
  12   4   8       7695.66       8043.60       233.01 o                         
  13   4   8       3625.22       3245.98       168.42 o                         
  14   4   8       4290.07       4304.88       209.04 o                         
  15   4   8       2283.51       2240.86       206.60 o                         
  16   4   8       3557.65       3656.45       255.40 o                         
  17   4   8       1675.74       2097.26       531.21 o                         
   0   5   8       7928.46       8063.93       134.40 o                         
   1   5   8      55831.07      55057.50       322.61 o                         
   2   5   8       4046.47       4013.39        56.58 o                         
   3   5   8      47909.23      48340.77       320.46 o                         
   4   5   8       3944.24       3883.27        65.89 o                         
   5   5   8      40185.82      39611.19       385.87 o                         
   6   5   8      10428.99      10366.95       168.04 o                         
   7   5   8      23452.15      23279.73       276.44 o                         
   8   5   8       3886.72       3717.68        96.30 o                         
   9   5   8      23487.77      23868.62       325.18 o                         
  10   5   8        766.42        800.56        80.18 o                         
  11   5   8      17771.50      17368.67       413.10 o                         
  12   5   8        471.96        413.58       103.21 o                         
  13   5   8       7866.97       7577.74       255.65 o                         
  14   5   8        388.54        191.81       120.31 o                         
  15   5   8       5457.00       5856.45       249.12 o                         
  16   5   8        236.46        214.98       163.60 o                         
  17   5   8       4116.87       4060.43       633.36 o                         
   0   6   8      26313.61      26814.15       273.95 o                         
   1   6   8      23509.85      23528.32       174.63 o                         
   2   6   8      43076.62      43037.33       277.91 o                         
   3   6   8      24838.34      24167.43       250.43 o                         
   4   6   8      25862.44      25814.02       314.33 o                         
   5   6   8      13116.95      12794.02       187.08 o                         
   6   6   8      16699.51      16543.38       282.36 o                         
   7   6   8       9910.42       9724.13       227.96 o                         
   8   6   8      13914.74      12509.74       408.23 o                         
   9   6   8       8187.44       8581.15       228.88 o                         
  10   6   8      15342.30      15149.99       297.66 o                         
  11   6   8       8528.68       8351.51       244.43 o                         
  12   6   8       6694.36       6830.83       233.82 o                         
  13   6   8       4384.95       4489.63       212.29 o                         
  14   6   8       4121.68       4518.53       216.32 o                         
  15   6   8       2430.22       2181.95       170.69 o                         
  16   6   8       2926.44       3011.10       208.33 o                         
  17   6   8       1192.75       1150.64       444.63 o                         
   0   7   8       7172.89       7304.76       108.27 o                         
   1   7   8      32796.31      31729.91       205.68 o                         
   2   7   8       1173.30       1153.55        32.67 o                         
   3   7   8      44680.35      44139.67       317.15 o                         
   4   7   8       2666.94       2656.04        71.46 o                         
   5   7   8      21405.01      21011.37       243.13 o                         
   6   7   8       1048.20       1110.53        66.09 o                         
   7   7   8      23227.37      22040.16       333.36 o                         
   8   7   8       2680.34       2807.81       141.71 o                         
   9   7   8      20797.77      20728.94       529.27 o                         
  10   7   8       1059.50       1110.13        95.44 o                         
  11   7   8      14192.47      14383.02       335.22 o                         
  12   7   8        858.42        900.25       108.36 o                         
  13   7   8       7897.76       8071.59       259.21 o                         
  14   7   8        569.58        490.48       130.90 o                         
  15   7   8       4835.10       4822.92       233.09 o                         
  16   7   8        241.43        114.05       135.83 o                         
   0   8   8      11160.11      11053.27       165.71 o                         
   1   8   8       9498.39       9586.01        96.71 o                         
   2   8   8      31517.57      31278.78       214.26 o                         
   3   8   8      19880.24      19407.84       184.19 o                         
   4   8   8      12435.29      12117.24       156.02 o                         
   5   8   8      14705.31      14995.46       207.60 o                         
   6   8   8      12951.04      12672.97       184.96 o                         
   7   8   8      12577.07      11951.38       323.77 o                         
   8   8   8      11539.03      11142.87       190.11 o                         
   9   8   8       7137.71       7533.54       295.72 o                         
  10   8   8       8090.42       7595.74       248.04 o                         
  11   8   8       4561.73       4568.90       236.20 o                         
  12   8   8       5601.97       5556.94       229.17 o                         
  13   8   8       1843.35       1830.62       153.94 o                         
  14   8   8       4010.44       4369.85       212.55 o                         
  15   8   8       2021.94       2621.54       322.18 o                         
  16   8   8       2021.88       2236.80       208.98 o                         
   0   9   8       7126.59       6773.41       151.63 o                         
   1   9   8      30967.93      30553.56       212.21 o                         
   2   9   8       1514.41       1449.13        45.71 o                         
   3   9   8      33444.83      32268.77       237.40 o                         
   4   9   8        864.72        832.18        50.21 o                         
   5   9   8      19297.73      18836.13       218.71 o                         
   6   9   8       1291.77       1299.21        68.77 o                         
   7   9   8      23659.56      23553.25       282.53 o                         
   8   9   8        481.09        516.76        63.84 o                         
   9   9   8      13056.83      12986.78       260.14 o                         
  10   9   8        382.52        316.88       107.05 o                         
  11   9   8       9046.34       8987.99       256.25 o                         
  12   9   8        924.18        751.26       123.63 o                         
  13   9   8       7991.61       8015.25       280.73 o                         
  14   9   8        331.66        344.63       158.16 o                         
  15   9   8       3803.58       4128.33       281.98 o                         
   0  10   8       9701.38      10080.15       226.89 o                         
   1  10   8      12823.60      12411.11       134.06 o                         
   2  10   8      20159.17      19527.28       173.19 o                         
   3  10   8      13274.77      12975.75       145.47 o                         
   4  10   8      13080.13      12770.07       175.71 o                         
   5  10   8       8203.92       8059.13       136.60 o                         
   6  10   8      14655.80      14388.03       194.01 o                         
   7  10   8       5685.76       5609.30       132.23 o                         
   8  10   8      11428.68      11252.62       208.71 o                         
   9  10   8       5702.76       5677.60       177.00 o                         
  10  10   8       6512.19       6550.21       189.63 o                         
  11  10   8       2798.01       3001.42       154.94 o                         
  12  10   8       4953.11       5043.31       233.46 o                         
  13  10   8       2249.05       2116.51       172.61 o                         
  14  10   8       4229.73       4046.42       195.79 o                         
  15  10   8       1216.59       1040.12       210.46 o                         
   0  11   8       1309.84       1322.00        97.21 o                         
   1  11   8      17517.35      17143.50       227.83 o                         
   2  11   8       2830.38       2808.97        75.87 o                         
   3  11   8      21385.20      20935.95       182.46 o                         
   4  11   8       1941.32       2022.65        78.03 o                         
   5  11   8      15820.45      15751.73       194.85 o                         
   6  11   8       2134.42       2087.27        84.45 o                         
   7  11   8      13422.40      13181.41       201.67 o                         
   8  11   8        628.91        554.11        69.81 o                         
   9  11   8       9391.99       9756.75       199.38 o                         
  10  11   8        573.17        711.02        94.12 o                         
  11  11   8       5313.44       5792.20       235.32 o                         
  12  11   8        114.52         60.08       135.23 o                         
  13  11   8       5462.47       5629.70       256.20 o                         
  14  11   8        256.75        188.03       133.62 o                         
   0  12   8       8258.66       8132.37       224.43 o                         
   1  12   8       6292.69       5987.08       139.43 o                         
   2  12   8       9810.90       9649.17       176.47 o                         
   3  12   8       5556.36       5525.63       114.92 o                         
   4  12   8       9954.14       9902.27       156.62 o                         
   5  12   8       4718.63       4469.70       115.86 o                         
   6  12   8       8307.67       8151.52       168.96 o                         
   7  12   8       3650.42       3523.18       124.43 o                         
   8  12   8       6028.52       5894.25       167.31 o                         
   9  12   8       3303.29       3571.31       159.52 o                         
  10  12   8       4405.87       4715.89       190.99 o                         
  11  12   8       1993.44       2126.08       154.51 o                         
  12  12   8       3253.55       3422.36       204.76 o                         
  13  12   8       1325.23       1774.15       194.36 o                         
  14  12   8       3149.16       3453.56       613.15 o                         
   0  13   8       1798.44       1715.74       117.80 o                         
   1  13   8      14931.35      14467.79       210.65 o                         
   2  13   8        567.25        626.42        68.49 o                         
   3  13   8      14176.45      13432.94       277.88 o                         
   4  13   8        533.32        513.98        78.97 o                         
   5  13   8      14680.88      14805.91       256.71 o                         
   6  13   8        911.89       1076.01        91.86 o                         
   7  13   8      10452.37      10565.51       242.06 o                         
   8  13   8        386.66        306.66        96.05 o                         
   9  13   8       7762.09       8046.69       276.90 o                         
  10  13   8        225.84        202.13       129.50 o                         
  11  13   8       6079.07       6062.38       279.92 o                         
  12  13   8        462.06        497.98       165.36 o                         
  13  13   8       4530.21       4513.83       292.67 o                         
   0  14   8      10183.83       9348.18       371.50 o                         
   1  14   8       3611.74       3441.27       139.44 o                         
   2  14   8       9228.00       8845.34       209.89 o                         
   3  14   8       5147.13       4850.16       144.59 o                         
   4  14   8       9432.82       9222.10       209.06 o                         
   5  14   8       2805.64       2917.97       132.76 o                         
   6  14   8       6741.10       6580.80       231.94 o                         
   7  14   8       2763.20       2747.28       145.16 o                         
   8  14   8       4799.54       4850.87       197.04 o                         
   9  14   8       2752.94       3293.19       197.78 o                         
  10  14   8       3956.30       3873.49       235.04 o                         
  11  14   8       2092.25       2250.69       210.45 o                         
  12  14   8       3185.12       3345.53       259.59 o                         
  13  14   8        882.53       1248.42       487.24 o                         
   0  15   8        173.55        116.99       204.95 o                         
   1  15   8       8195.80       7866.65       221.24 o                         
   2  15   8         76.11        -82.68        82.68 o                         
   3  15   8       9815.77       9302.66       221.14 o                         
   4  15   8        619.23        510.32        90.34 o                         
   5  15   8       7559.09       7250.86       197.26 o                         
   6  15   8        463.91        376.87       101.58 o                         
   7  15   8       5914.63       6372.33       219.76 o                         
   8  15   8        552.34        382.64       122.99 o                         
   9  15   8       5719.15       5811.54       238.28 o                         
  10  15   8         63.10         92.52       155.88 o                         
  11  15   8       4446.24       4651.32       294.52 o                         
  12  15   8         52.84        130.00       381.82 o                         
   0  16   8       4787.32       4536.16       433.89 o                         
   1  16   8       3933.61       3911.53       184.48 o                         
   2  16   8       5120.31       4921.25       177.04 o                         
   3  16   8       2548.56       2604.61       134.41 o                         
   4  16   8       5725.23       5384.67       196.05 o                         
   5  16   8       1948.46       1992.69       141.18 o                         
   6  16   8       3042.13       3245.65       169.33 o                         
   7  16   8       1268.11       1508.89       152.35 o                         
   8  16   8       4128.62       4187.33       196.72 o                         
   9  16   8       1211.91       1298.98       152.97 o                         
  10  16   8       3048.95       3141.79       235.81 o                         
  11  16   8       1594.43       1618.49       467.03 o                         
   0  17   8        263.49        284.21       250.18 o                         
   1  17   8       8181.93       8296.58       308.47 o                         
   2  17   8        338.31        411.19       120.56 o                         
   3  17   8       7402.76       7341.17       245.89 o                         
   4  17   8         37.60         79.44       111.00 o                         
   5  17   8       5628.09       5423.13       225.78 o                         
   6  17   8        192.12        173.02       134.17 o                         
   7  17   8       4452.78       4436.60       231.89 o                         
   8  17   8         68.14        204.03       154.35 o                         
   9  17   8       4263.54       4908.79       303.71 o                         
  10  17   8          6.87        258.37       371.17 o                         
   0  18   8       5541.16       5364.98       405.95 o                         
   1  18   8       1114.27       1241.59       203.70 o                         
   2  18   8       2959.88       2973.11       207.34 o                         
   3  18   8       2058.70       2195.26       193.15 o                         
   4  18   8       3679.57       3923.90       206.02 o                         
   5  18   8       2188.90       2485.80       185.08 o                         
   6  18   8       2555.32       2560.14       231.73 o                         
   7  18   8       1027.68       1099.41       206.42 o                         
   8  18   8       2869.53       3249.75       437.12 o                         
   0  19   8        352.81        338.55       227.89 o                         
   1  19   8       4285.92       4517.16       263.30 o                         
   2  19   8        415.67        409.42       159.72 o                         
   3  19   8       2944.79       3199.46       254.74 o                         
   4  19   8          4.55        250.56       152.45 o                         
   5  19   8       3453.10       3732.65       260.45 o                         
   6  19   8         44.69       -173.83       230.38 o                         
   0  20   8       3460.89       3243.41       555.25 o                         
   1  20   8        698.93        696.32       179.59 o                         
   2  20   8       1888.09       1826.42       230.99 o                         
   3  20   8        603.87        576.01       287.41 o                         
   1   1   9        233.14        230.09        18.31 o                         
   2   1   9        920.84        966.53        33.08 o                         
   3   1   9        704.74        656.69        30.02 o                         
   4   1   9        950.61       1022.49        46.55 o                         
   5   1   9        150.77        206.34        30.34 o                         
   6   1   9        336.19        287.89        57.20 o                         
   7   1   9        423.62        412.35        50.27 o                         
   8   1   9        629.99        469.80        57.79 o                         
   9   1   9        140.86        220.55        63.69 o                         
  10   1   9         28.26         25.58        67.75 o                         
  11   1   9        186.19        252.86        75.01 o                         
  12   1   9          4.29        -75.69        78.89 o                         
  13   1   9          4.45         24.99        88.33 o                         
  14   1   9          0.01       -106.09       106.09 o                         
  15   1   9         28.39         53.57       130.28 o                         
  16   1   9          0.21         98.67       177.05 o                         
  17   1   9         40.17        -12.38       224.33 o                         
   1   2   9        811.41        796.93        28.44 o                         
   2   2   9          1.27         12.01        13.22 o                         
   3   2   9        388.77        441.84        23.40 o                         
   4   2   9         48.76         31.03        21.70 o                         
   5   2   9        621.84        628.54        36.08 o                         
   6   2   9         53.32         58.94        31.24 o                         
   7   2   9        179.85        252.98        40.67 o                         
   8   2   9         53.30         53.31        42.54 o                         
   9   2   9          0.57        -33.31        54.59 o                         
  10   2   9        254.81        157.40        65.17 o                         
  11   2   9          2.02         80.34        69.87 o                         
  12   2   9         69.78         64.80        78.82 o                         
  13   2   9         24.00        213.23        99.44 o                         
  14   2   9        103.47         79.81       109.03 o                         
  15   2   9         55.29       -127.80       127.80 o                         
  16   2   9        100.68         -4.83       153.41 o                         
  17   2   9         56.81       -233.53       233.53 o                         
   1   3   9         39.77         36.88        17.51 o                         
   2   3   9        854.88        923.34        25.97 o                         
   3   3   9          0.92          6.93        17.67 o                         
   4   3   9         27.03         46.93        25.61 o                         
   5   3   9        448.17        404.45        28.70 o                         
   6   3   9        289.84        259.79        30.53 o                         
   7   3   9        575.14        482.53        45.66 o                         
   8   3   9         14.04         65.19        41.38 o                         
   9   3   9        846.51        712.71        61.10 o                         
  10   3   9          0.03         41.68        62.36 o                         
  11   3   9          8.88         74.91        77.41 o                         
  12   3   9         21.50         89.26        80.34 o                         
  13   3   9        296.82        367.32       109.95 o                         
  14   3   9          9.79        -64.46       122.74 o                         
  15   3   9         22.92         45.80       128.14 o                         
  16   3   9        217.63        164.50       153.72 o                         
  17   3   9         12.15         74.93       563.30 o                         
   1   4   9         22.22         51.66        14.41 o                         
   2   4   9         44.14         71.51        21.79 o                         
   3   4   9        952.20       1093.85        32.51 o                         
   4   4   9        670.06        785.91        32.68 o                         
   5   4   9         64.45         14.33        30.33 o                         
   6   4   9        304.63        307.60        37.14 o                         
   7   4   9         93.70        105.13        34.05 o                         
   8   4   9          6.63         36.73        40.43 o                         
   9   4   9        150.75        250.65        56.42 o                         
  10   4   9         22.29        146.15        66.66 o                         
  11   4   9          0.98          4.12        78.92 o                         
  12   4   9          7.50         -0.55        93.50 o                         
  13   4   9         79.49        223.29       100.28 o                         
  14   4   9        134.94        223.36       119.45 o                         
  15   4   9        135.61        326.49       129.61 o                         
  16   4   9          5.56        -11.10       167.30 o                         
  17   4   9         64.81        749.71       420.60 o                         
   1   5   9         23.72         51.26        19.22 o                         
   2   5   9         10.09         26.14        17.72 o                         
   3   5   9        519.44        565.23        27.87 o                         
   4   5   9        222.68        183.60        27.24 o                         
   5   5   9         79.63         52.29        29.42 o                         
   6   5   9        147.25         41.24        37.26 o                         
   7   5   9         16.03         42.31        39.94 o                         
   8   5   9         36.27         28.47        37.41 o                         
   9   5   9        156.40        182.03        55.58 o                         
  10   5   9         47.32         56.94        69.18 o                         
  11   5   9         44.07         66.76        84.09 o                         
  12   5   9          7.96         45.60        94.89 o                         
  13   5   9         76.93        313.99       111.03 o                         
  14   5   9         15.10        -37.87       124.56 o                         
  15   5   9          3.51        108.06       145.16 o                         
  16   5   9         31.79         46.40       141.13 o                         
  17   5   9          2.50        360.79       381.82 o                         
   1   6   9        263.56        304.14        30.87 o                         
   2   6   9         99.68        108.48        22.19 o                         
   3   6   9         45.72         51.53        23.13 o                         
   4   6   9        232.34        231.15        28.16 o                         
   5   6   9        334.38        345.41        36.54 o                         
   6   6   9         19.44         79.31        43.94 o                         
   7   6   9        404.85        378.77        54.73 o                         
   8   6   9        328.17        330.68        57.86 o                         
   9   6   9        134.09         40.80        59.35 o                         
  10   6   9         62.06         76.90        66.47 o                         
  11   6   9         19.23        -85.48        85.48 o                         
  12   6   9        186.48        222.96       111.86 o                         
  13   6   9         11.49       -117.42       117.42 o                         
  14   6   9        141.49       -117.07       117.07 o                         
  15   6   9         12.24        252.12       144.31 o                         
  16   6   9         79.78        146.37       248.15 o                         
   1   7   9         65.17         66.47        18.73 o                         
   2   7   9        818.69        857.98        36.44 o                         
   3   7   9          0.45         39.62        24.65 o                         
   4   7   9         51.62        -14.56        30.45 o                         
   5   7   9        276.09        264.81        41.96 o                         
   6   7   9         10.42         12.61        40.23 o                         
   7   7   9         81.30         53.82        56.55 o                         
   8   7   9         34.56        -13.87        68.04 o                         
   9   7   9        393.32        333.03        71.58 o                         
  10   7   9        140.11        139.35        71.25 o                         
  11   7   9        104.39        186.04       109.97 o                         
  12   7   9         14.04         88.46        95.48 o                         
  13   7   9        223.03         74.51       115.67 o                         
  14   7   9         42.72        138.90       125.01 o                         
  15   7   9         90.57        118.94       152.73 o                         
  16   7   9         42.64       -152.05       237.13 o                         
   1   8   9        187.41        194.34        31.19 o                         
   2   8   9          9.83         68.53        21.75 o                         
   3   8   9         10.06         38.92        24.97 o                         
   4   8   9        289.53        206.92        28.43 o                         
   5   8   9         61.18         73.99        38.62 o                         
   6   8   9        212.80        291.77        56.84 o                         
   7   8   9        127.26        154.76        55.68 o                         
   8   8   9         22.44         55.34        72.88 o                         
   9   8   9          1.22        -40.64        92.98 o                         
  10   8   9         88.54        -60.64        79.68 o                         
  11   8   9        176.56        255.88       161.31 o                         
  12   8   9          7.08        160.86       106.99 o                         
  13   8   9          7.37        172.90       116.98 o                         
  14   8   9         79.38        214.95       137.80 o                         
  15   8   9          0.33        135.15       197.21 o                         
   1   9   9          2.25          9.09        24.02 o                         
   2   9   9        482.12        486.12        30.12 o                         
   3   9   9         77.72         36.12        29.13 o                         
   4   9   9        254.73        255.90        39.23 o                         
   5   9   9        120.73         83.56        41.32 o                         
   6   9   9        165.49        223.64        49.14 o                         
   7   9   9         28.51        173.04        57.13 o                         
   8   9   9         30.12        -65.04        66.62 o                         
   9   9   9         41.39         18.32        76.58 o                         
  10   9   9         10.19        -87.37        87.37 o                         
  11   9   9          9.99        118.95       103.87 o                         
  12   9   9         59.77        258.82       116.65 o                         
  13   9   9         63.95          4.91       246.95 o                         
  14   9   9         36.16        145.07       153.31 o                         
  15   9   9         88.32        425.79       153.43 o                         
   1  10   9        751.42        712.84        43.78 o                         
   2  10   9         15.73         70.30        26.87 o                         
   3  10   9         31.02         72.31        35.60 o                         
   4  10   9         36.06         87.79        40.61 o                         
   5  10   9          0.91         44.43        45.57 o                         
   6  10   9        200.74        193.41        50.26 o                         
   7  10   9          2.17        -22.17        53.97 o                         
   8  10   9        211.26        231.84        64.32 o                         
   9  10   9         33.21        102.11        70.26 o                         
  10  10   9        138.66        204.23        84.96 o                         
  11  10   9          1.50         -1.57       104.45 o                         
  12  10   9         59.13       -121.65       121.65 o                         
  13  10   9        120.05        149.72       135.74 o                         
  14  10   9        232.91       -179.76       179.76 o                         
  15  10   9         31.21         -5.51       181.08 o                         
   1  11   9         10.23         43.74        38.78 o                         
   2  11   9        154.89        158.24        37.83 o                         
   3  11   9         55.08         -3.03        38.17 o                         
   4  11   9         67.07         -4.91        40.96 o                         
   5  11   9          6.05         -2.02        44.25 o                         
   6  11   9          0.28          7.71        48.92 o                         
   7  11   9        497.41        485.36        63.98 o                         
   8  11   9          1.12        163.99        67.12 o                         
   9  11   9        143.66        128.01        76.76 o                         
  10  11   9          2.46          5.72        84.75 o                         
  11  11   9        239.01        172.84       110.63 o                         
  12  11   9         24.30       -120.45       120.45 o                         
  13  11   9         84.19        209.31       130.09 o                         
  14  11   9         14.68        -65.48       146.72 o                         
   1  12   9         17.92          6.01        50.52 o                         
   2  12   9         17.31        107.25        45.32 o                         
   3  12   9          5.38         44.82        55.00 o                         
   4  12   9         46.41         58.77        64.68 o                         
   5  12   9         86.22        110.06        62.12 o                         
   6  12   9          9.63         61.02        66.98 o                         
   7  12   9          1.31         30.35        73.87 o                         
   8  12   9        128.76        204.64        80.23 o                         
   9  12   9        131.85         21.21        96.03 o                         
  10  12   9         72.04        -64.09        98.00 o                         
  11  12   9         20.87        -24.50       112.92 o                         
  12  12   9        258.27        313.05       156.88 o                         
  13  12   9          1.96         68.70       179.98 o                         
  14  12   9         13.85        487.79       410.49 o                         
   1  13   9          8.81        -59.08        76.04 o                         
   2  13   9          7.80        -28.82        80.18 o                         
   3  13   9        168.63        222.05        72.22 o                         
   4  13   9         19.33        -74.06        74.06 o                         
   5  13   9         22.85        -29.95        77.31 o                         
   6  13   9         92.99        148.35        85.17 o                         
   7  13   9        512.32        455.54       110.87 o                         
   8  13   9          4.75          7.68       100.98 o                         
   9  13   9          7.31        120.21       122.24 o                         
  10  13   9         12.38       -102.55       140.43 o                         
  11  13   9        458.91        430.62       196.53 o                         
  12  13   9         23.39        103.50       168.96 o                         
  13  13   9         15.87        153.00       275.99 o                         
   1  14   9         18.91         77.23        80.84 o                         
   2  14   9        323.43        248.42        84.49 o                         
   3  14   9         63.39          3.93        78.93 o                         
   4  14   9          5.97         57.04        81.92 o                         
   5  14   9          3.55        -14.55        87.32 o                         
   6  14   9        278.74        114.17        89.14 o                         
   7  14   9          7.85        152.62       102.53 o                         
   8  14   9        114.81        185.65       118.55 o                         
   9  14   9        102.15         14.99       159.06 o                         
  10  14   9        116.08        339.89       146.71 o                         
  11  14   9        120.27        114.72       147.92 o                         
  12  14   9        393.36        287.75       182.78 o                         
   1  15   9        183.47        276.98       121.03 o                         
   2  15   9         20.61         36.22       102.07 o                         
   3  15   9         35.01         35.19        85.88 o                         
   4  15   9         38.82        -62.17        82.37 o                         
   5  15   9         10.96        -25.62        86.04 o                         
   6  15   9          3.76        -97.28        97.28 o                         
   7  15   9        188.46        142.83       109.71 o                         
   8  15   9        150.34         43.61       114.98 o                         
   9  15   9          6.30         80.02       130.56 o                         
  10  15   9          0.39        -94.26       152.29 o                         
  11  15   9        362.78        102.09       184.41 o                         
   1  16   9         65.31        218.30       106.98 o                         
   2  16   9        120.60         31.51        94.46 o                         
   3  16   9         89.42        103.36        98.92 o                         
   4  16   9          4.00         88.13       113.57 o                         
   5  16   9          1.74        -36.65       116.23 o                         
   6  16   9        249.39        120.87       123.57 o                         
   7  16   9          1.00       -132.25       132.25 o                         
   8  16   9          5.71       -139.52       139.52 o                         
   9  16   9        145.57        188.65       149.64 o                         
  10  16   9        125.15        244.63       185.61 o                         
   1  17   9         35.98         13.42       129.44 o                         
   2  17   9        162.12        223.75       121.85 o                         
   3  17   9          5.99         23.29       112.01 o                         
   4  17   9          2.96        164.92       118.93 o                         
   5  17   9         94.20       -125.32       125.32 o                         
   6  17   9         17.23        -22.63       131.51 o                         
   7  17   9         18.90       -154.17       154.17 o                         
   8  17   9         91.87         80.03       159.83 o                         
   9  17   9         42.66        308.71       171.48 o                         
   1  18   9          0.28         79.14       176.12 o                         
   2  18   9          4.96         50.88       141.55 o                         
   3  18   9          7.97        -39.57       160.86 o                         
   4  18   9         23.43         25.19       153.31 o                         
   5  18   9          0.16        176.84       130.01 o                         
   6  18   9         86.97        354.16       145.04 o                         
   7  18   9         58.26        108.61       163.20 o                         
   8  18   9         72.40        159.19       273.67 o                         
   1  19   9          2.90         22.90       165.42 o                         
   2  19   9         52.12         57.65       151.93 o                         
   3  19   9         44.84        110.35       152.44 o                         
   4  19   9         16.86         27.94       150.51 o                         
   5  19   9         79.88        138.20       191.80 o                         
   6  19   9          0.27       -332.66       443.27 o                         
   1  20   9         34.73         24.64       251.25 o                         
   2  20   9          0.85        732.23       414.86 o                         
   3  20   9        118.58        511.55       426.88 o                         
   0   0  10      90663.47      88588.22       941.89 o                         
   1   0  10       1780.29       1842.01        60.27 o                         
   2   0  10      72571.65      73461.93       579.24 o                         
   3   0  10       2400.71       2458.77        89.62 o                         
   4   0  10      51440.75      50175.79       486.12 o                         
   5   0  10       3853.64       3963.27       109.98 o                         
   6   0  10      34830.80      34967.65       483.93 o                         
   7   0  10       1134.71       1334.99        98.74 o                         
   8   0  10      23517.79      22962.79       418.67 o                         
   9   0  10          8.69         64.89        85.47 o                         
  10   0  10      28083.33      27181.03       516.01 o                         
  11   0  10        235.87        202.09       108.27 o                         
  12   0  10      15601.14      15529.83       416.85 o                         
  13   0  10         93.53         66.56       125.12 o                         
  14   0  10      11932.95      12332.22       402.45 o                         
  15   0  10        280.32        479.89       285.68 o                         
  16   0  10       6753.99       7063.87       402.81 o                         
  17   0  10         29.52       -182.99       396.29 o                         
   0   1  10      21352.85      21567.07       241.13 o                         
   1   1  10      17585.90      18017.31       141.40 o                         
   2   1  10      32525.20      32930.96       226.40 o                         
   3   1  10       9387.73       9566.11       101.70 o                         
   4   1  10      15402.76      15216.58       167.97 o                         
   5   1  10      10512.00      10157.95       125.34 o                         
   6   1  10      12301.99      11984.45       187.33 o                         
   7   1  10       6575.27       7058.58       151.35 o                         
   8   1  10      10990.70      10667.37       201.13 o                         
   9   1  10       6346.66       6320.40       165.29 o                         
  10   1  10       8247.87       7783.82       195.73 o                         
  11   1  10       6794.83       6491.51       189.74 o                         
  12   1  10       3560.39       3465.30       174.46 o                         
  13   1  10       3661.52       3601.46       163.24 o                         
  14   1  10       2606.74       3132.96       180.04 o                         
  15   1  10       3035.78       3378.20       196.83 o                         
  16   1  10       1309.65       1540.30       196.14 o                         
  17   1  10       1066.99       1525.91       374.21 o                         
   0   2  10     100022.83     100310.03       745.41 o                         
   1   2  10       3744.00       3872.58        55.28 o                         
   2   2  10      69406.38      69030.53       357.28 o                         
   3   2  10        954.16        953.33        31.33 o                         
   4   2  10      68607.73      66971.32       433.22 o                         
   5   2  10       2996.69       2974.83        65.93 o                         
   6   2  10      65166.49      65193.59       467.60 o                         
   7   2  10        672.05        756.15        62.95 o                         
   8   2  10      38894.54      38270.04       418.59 o                         
   9   2  10        600.06        728.81        72.47 o                         
  10   2  10      24747.63      23934.16       377.57 o                         
  11   2  10        461.38        370.29        79.86 o                         
  12   2  10      18472.72      17999.42       328.84 o                         
  13   2  10        365.16        455.14       110.04 o                         
  14   2  10      11013.91      10503.06       300.81 o                         
  15   2  10        234.86        176.99       128.15 o                         
  16   2  10       6728.61       6695.12       300.77 o                         
  17   2  10          5.28        519.77       284.46 o                         
   0   3  10       6114.43       5597.40       102.46 o                         
   1   3  10      17260.11      17416.97       165.38 o                         
   2   3  10      29818.43      29535.74       207.04 o                         
   3   3  10      13387.68      13233.35       121.27 o                         
   4   3  10      14997.90      14901.52       137.41 o                         
   5   3  10      17079.76      16985.60       148.24 o                         
   6   3  10      14660.61      14257.72       147.91 o                         
   7   3  10      13065.82      13395.37       166.17 o                         
   8   3  10      10343.64      10420.84       171.54 o                         
   9   3  10       6932.54       6698.72       143.84 o                         
  10   3  10       8222.82       7708.78       180.88 o                         
  11   3  10       3638.22       3716.43       138.25 o                         
  12   3  10       4184.25       4125.90       161.62 o                         
  13   3  10       3724.49       3783.38       193.20 o                         
  14   3  10       2596.29       2516.35       178.09 o                         
  15   3  10       2110.97       2111.55       176.49 o                         
  16   3  10       1769.49       1486.96       188.43 o                         
  17   3  10       1880.84       2399.33       538.31 o                         
   0   4  10      59746.65      58459.40       555.24 o                         
   1   4  10       2206.75       2306.25        47.69 o                         
   2   4  10      61015.44      60126.48       377.95 o                         
   3   4  10        185.15        255.07        29.24 o                         
   4   4  10      58568.40      58232.73       334.83 o                         
   5   4  10       1795.01       1792.59        59.37 o                         
   6   4  10      41161.94      41042.88       456.63 o                         
   7   4  10       1120.44       1133.06        64.99 o                         
   8   4  10      40323.61      39005.45       375.09 o                         
   9   4  10        656.73        569.87        90.75 o                         
  10   4  10      20867.47      20690.58       347.91 o                         
  11   4  10        171.25        208.52        79.52 o                         
  12   4  10      14916.02      14455.23       324.74 o                         
  13   4  10        341.28        464.34       111.67 o                         
  14   4  10      10287.18      10043.72       307.29 o                         
  15   4  10         60.17         73.97       127.68 o                         
  16   4  10       6609.94       7219.71       282.76 o                         
  17   4  10         24.59       -320.64       411.86 o                         
   0   5  10       9403.48       9142.84       175.31 o                         
   1   5  10      16548.68      16457.04       197.88 o                         
   2   5  10      21749.29      21368.08       173.58 o                         
   3   5  10      16125.03      15766.24       129.57 o                         
   4   5  10      19389.05      19254.40       164.81 o                         
   5   5  10       9911.81      10058.29       132.19 o                         
   6   5  10       7262.82       7142.33       124.59 o                         
   7   5  10      10486.76      10156.50       148.15 o                         
   8   5  10       6921.06       6611.65       153.92 o                         
   9   5  10       8055.45       7792.79       161.65 o                         
  10   5  10       6957.28       6809.93       206.41 o                         
  11   5  10       4103.31       4151.09       218.05 o                         
  12   5  10       4505.04       4475.42       187.67 o                         
  13   5  10       4031.35       3771.23       197.32 o                         
  14   5  10       2497.80       2451.05       175.75 o                         
  15   5  10       2517.00       2633.03       189.56 o                         
  16   5  10       1947.85       1996.23       184.86 o                         
   0   6  10      67727.84      66824.60       689.30 o                         
   1   6  10       3180.42       3192.19        54.91 o                         
   2   6  10      61298.95      61040.45       406.29 o                         
   3   6  10        676.82        792.58        36.88 o                         
   4   6  10      41834.17      41786.63       303.79 o                         
   5   6  10        494.26        562.96        44.55 o                         
   6   6  10      43377.91      42805.15       351.59 o                         
   7   6  10       2107.87       1998.59        79.69 o                         
   8   6  10      29522.19      28053.66       309.88 o                         
   9   6  10        278.85        230.99        66.36 o                         
  10   6  10      18580.99      18004.23       487.69 o                         
  11   6  10         60.66        156.48        80.51 o                         
  12   6  10      14268.41      13850.65       329.96 o                         
  13   6  10         92.65         -3.95       104.95 o                         
  14   6  10       9903.95       9781.34       304.24 o                         
  15   6  10         23.15         19.72       143.07 o                         
  16   6  10       5280.48       5717.34       280.32 o                         
   0   7  10      20327.95      20147.24       316.87 o                         
   1   7  10       8411.88       8356.88        97.89 o                         
   2   7  10       9247.44       8738.04       132.35 o                         
   3   7  10       5523.12       5335.19        84.92 o                         
   4   7  10      22283.38      21278.03       234.68 o                         
   5   7  10       7825.12       7476.03       137.79 o                         
   6   7  10       8484.97       7831.30       218.79 o                         
   7   7  10       9830.52       8958.98       188.27 o                         
   8   7  10       5733.77       5737.49       159.96 o                         
   9   7  10       3813.56       3911.47       125.89 o                         
  10   7  10       4121.40       3902.32       138.00 o                         
  11   7  10       3889.01       3420.68       149.35 o                         
  12   7  10       2777.44       2920.87       170.81 o                         
  13   7  10       2825.22       3016.58       195.21 o                         
  14   7  10       1387.83       1644.56       177.96 o                         
  15   7  10       1935.26       2338.59       197.11 o                         
  16   7  10       1950.67       2385.84       322.40 o                         
   0   8  10      32348.27      32271.16       378.51 o                         
   1   8  10       1821.94       1673.82        56.29 o                         
   2   8  10      36188.83      35684.61       381.74 o                         
   3   8  10       1129.11        969.51        41.70 o                         
   4   8  10      28190.99      27774.38       245.73 o                         
   5   8  10         69.86         40.91        39.12 o                         
   6   8  10      30036.95      28938.27       486.63 o                         
   7   8  10        806.24        838.25        82.49 o                         
   8   8  10      18568.69      17925.61       383.84 o                         
   9   8  10         43.81        187.38        76.44 o                         
  10   8  10      14202.69      14483.42       369.59 o                         
  11   8  10        173.59        107.53       103.05 o                         
  12   8  10       8679.98       8365.49       297.29 o                         
  13   8  10        306.41        462.91       136.26 o                         
  14   8  10       7194.97       7460.71       275.06 o                         
  15   8  10          4.28         33.98       139.70 o                         
   0   9  10      12055.64      12042.76       249.89 o                         
   1   9  10       9103.82       9210.43       131.45 o                         
   2   9  10       4453.07       4332.00        80.67 o                         
   3   9  10       9643.31       9499.38       189.18 o                         
   4   9  10      11354.29      10835.78       161.51 o                         
   5   9  10       6156.71       6027.15       128.09 o                         
   6   9  10       5924.83       5456.93       161.13 o                         
   7   9  10       5165.10       5093.26       132.01 o                         
   8   9  10       5116.19       5265.76       214.42 o                         
   9   9  10       5007.00       5088.46       186.40 o                         
  10   9  10       4113.69       4148.12       167.39 o                         
  11   9  10       3308.88       3362.16       308.01 o                         
  12   9  10       1901.33       1984.93       182.41 o                         
  13   9  10       2603.65       2829.26       216.48 o                         
  14   9  10       1213.01       1498.68       177.58 o                         
  15   9  10       1984.25       2492.39       323.76 o                         
   0  10  10      36737.84      35291.42       529.31 o                         
   1  10  10        136.68        182.29        44.07 o                         
   2  10  10      33837.16      33679.38       324.96 o                         
   3  10  10        815.61        737.87        51.69 o                         
   4  10  10      26623.88      26366.07       400.20 o                         
   5  10  10        308.79        318.70        59.79 o                         
   6  10  10      19546.14      19159.28       340.20 o                         
   7  10  10        706.63        616.05        65.32 o                         
   8  10  10      18174.10      17472.61       305.37 o                         
   9  10  10        202.22        393.32        79.44 o                         
  10  10  10      13506.54      13730.17       337.66 o                         
  11  10  10         53.00        101.29       101.18 o                         
  12  10  10      11206.18      11608.01       357.75 o                         
  13  10  10        331.89        591.60       138.67 o                         
  14  10  10       7080.75       7111.76       310.91 o                         
  15  10  10          4.20        177.00       242.84 o                         
   0  11  10       9031.49       8752.72       399.46 o                         
   1  11  10       9864.75       9547.55       223.78 o                         
   2  11  10       5693.42       5482.66       118.96 o                         
   3  11  10       6183.33       5885.59       114.58 o                         
   4  11  10       4590.69       4367.48       108.36 o                         
   5  11  10       4610.25       4584.91       116.48 o                         
   6  11  10       4198.22       4268.08       116.62 o                         
   7  11  10       4325.93       4428.63       136.70 o                         
   8  11  10       3688.46       3970.31       135.09 o                         
   9  11  10       3155.35       3193.31       133.98 o                         
  10  11  10       3886.92       3934.95       167.51 o                         
  11  11  10       3047.32       3220.43       170.76 o                         
  12  11  10       2143.10       2303.54       171.26 o                         
  13  11  10       3392.59       3798.77       227.20 o                         
  14  11  10       1011.47        918.91       259.41 o                         
   0  12  10      20998.00      20953.94       383.34 o                         
   1  12  10         45.44        -47.57        85.82 o                         
   2  12  10      21125.03      21003.56       334.58 o                         
   3  12  10        124.90        154.83        63.95 o                         
   4  12  10      18326.45      18106.72       256.56 o                         
   5  12  10        324.28        333.98        69.80 o                         
   6  12  10      15842.13      16186.99       291.18 o                         
   7  12  10        123.11        127.58        81.07 o                         
   8  12  10      13599.05      14180.56       344.29 o                         
   9  12  10         14.72        113.63        96.12 o                         
  10  12  10       8124.29       8172.39       244.73 o                         
  11  12  10          4.57        299.82       120.19 o                         
  12  12  10       7658.19       8575.96       332.85 o                         
  13  12  10        156.01         38.09       161.11 o                         
  14  12  10       4293.01       5453.32       694.26 o                         
   0  13  10       4397.36       4472.18       295.31 o                         
   1  13  10       4295.19       3901.00       178.53 o                         
   2  13  10       5120.93       4821.29       167.18 o                         
   3  13  10       7356.76       7254.04       194.37 o                         
   4  13  10       3894.58       4166.74       171.78 o                         
   5  13  10       5347.95       5447.72       181.43 o                         
   6  13  10       2253.82       2442.85       139.12 o                         
   7  13  10       5894.44       5554.77       207.49 o                         
   8  13  10       2616.76       2713.38       171.47 o                         
   9  13  10       3923.77       4116.36       237.83 o                         
  10  13  10       2309.27       2551.11       182.08 o                         
  11  13  10       2162.05       2449.00       196.63 o                         
  12  13  10        954.74       1300.96       177.40 o                         
  13  13  10       1575.01       1689.50       488.88 o                         
   0  14  10      12362.84      12116.80       486.81 o                         
   1  14  10        294.55        350.67        97.43 o                         
   2  14  10      16641.16      16786.60       301.71 o                         
   3  14  10         76.58        159.42        84.44 o                         
   4  14  10      14096.75      14482.48       320.76 o                         
   5  14  10        222.96        195.21        92.10 o                         
   6  14  10      12742.73      13595.87       289.33 o                         
   7  14  10        175.13        365.51       104.54 o                         
   8  14  10       9884.00       9920.86       290.90 o                         
   9  14  10         22.54       -131.52       131.52 o                         
  10  14  10       6401.00       6846.35       264.11 o                         
  11  14  10          5.02        -91.68       151.36 o                         
  12  14  10       4050.08       4701.16       656.03 o                         
   0  15  10       3434.67       3620.41       294.48 o                         
   1  15  10       3358.23       3484.85       219.53 o                         
   2  15  10       3769.43       3840.39       175.78 o                         
   3  15  10       2426.04       2577.10       155.48 o                         
   4  15  10       2895.40       2908.92       152.39 o                         
   5  15  10       2903.25       3125.53       158.95 o                         
   6  15  10       1606.02       1538.92       135.37 o                         
   7  15  10       2930.07       3231.29       193.94 o                         
   8  15  10       1402.06       1601.72       184.96 o                         
   9  15  10       1671.59       2099.96       205.49 o                         
  10  15  10       1671.42       1896.06       190.41 o                         
  11  15  10       1649.73       1787.74       422.75 o                         
   0  16  10      11436.88      10602.31       475.22 o                         
   1  16  10         25.21         20.92       110.50 o                         
   2  16  10       7425.19       7242.96       288.85 o                         
   3  16  10          5.76        -52.95       100.39 o                         
   4  16  10       6867.60       6704.93       245.26 o                         
   5  16  10         32.78         44.95       118.77 o                         
   6  16  10       7598.67       7707.76       270.79 o                         
   7  16  10        121.16         96.08       139.01 o                         
   8  16  10       4843.45       5335.84       271.89 o                         
   9  16  10         14.66         42.27       175.83 o                         
  10  16  10       4349.83       4157.97       449.15 o                         
   0  17  10        386.37        716.85       249.15 o                         
   1  17  10       3709.78       3234.21       207.12 o                         
   2  17  10       1706.67       1676.15       161.41 o                         
   3  17  10       2439.80       2260.12       161.62 o                         
   4  17  10       1315.09       1290.99       209.00 o                         
   5  17  10       3103.33       2896.46       189.44 o                         
   6  17  10       1486.66       1423.78       164.61 o                         
   7  17  10       1783.69       1975.97       194.04 o                         
   8  17  10        799.14        699.04       164.51 o                         
   9  17  10       1754.00       1774.66       294.16 o                         
   0  18  10       6754.09       7516.40       580.08 o                         
   1  18  10        160.86        -62.76       211.06 o                         
   2  18  10       5174.06       5332.30       267.95 o                         
   3  18  10         42.49         78.16       164.34 o                         
   4  18  10       6626.88       6340.66       242.62 o                         
   5  18  10          4.58         -9.83       135.13 o                         
   6  18  10       4731.74       4894.96       249.56 o                         
   7  18  10          5.67        120.10       234.07 o                         
   8  18  10       4449.22       5097.38       456.50 o                         
   0  19  10        191.18        357.30       248.36 o                         
   1  19  10       1775.36       1376.99       202.64 o                         
   2  19  10       1454.86       1757.27       196.94 o                         
   3  19  10       1467.85       1276.23       237.20 o                         
   4  19  10        965.98       1066.97       182.19 o                         
   5  19  10       1729.39       1159.66       346.13 o                         
   1   1  11         29.76         -2.13        18.80 o                         
   2   1  11         87.24         94.61        21.90 o                         
   3   1  11       1441.36       1504.32        44.94 o                         
   4   1  11        106.60        154.65        27.93 o                         
   5   1  11        569.50        574.43        38.65 o                         
   6   1  11         79.22         76.22        33.90 o                         
   7   1  11        338.26        353.98        46.56 o                         
   8   1  11        179.91        230.73        53.07 o                         
   9   1  11          0.32          2.18        57.33 o                         
  10   1  11          7.16         65.41        72.65 o                         
  11   1  11         19.06        -29.46        77.13 o                         
  12   1  11         14.22        -74.69        85.52 o                         
  13   1  11         13.99         -4.45       103.70 o                         
  14   1  11         52.18         56.33       106.82 o                         
  15   1  11         85.88        274.50       126.19 o                         
  16   1  11         49.73          9.10       160.71 o                         
  17   1  11         28.44        421.15       406.67 o                         
   1   2  11        567.01        596.59        22.16 o                         
   2   2  11        512.20        541.56        25.29 o                         
   3   2  11         12.60         31.97        18.20 o                         
   4   2  11       1210.76       1390.68        47.56 o                         
   5   2  11       1186.67       1220.89        49.91 o                         
   6   2  11        494.44        466.73        37.03 o                         
   7   2  11        186.30        230.17        42.23 o                         
   8   2  11        179.52        131.31        78.45 o                         
   9   2  11        243.49        247.41        83.98 o                         
  10   2  11         30.54          3.39        69.82 o                         
  11   2  11          7.04         73.05        74.64 o                         
  12   2  11         81.90         69.96        84.78 o                         
  13   2  11        172.06         55.72        93.09 o                         
  14   2  11        140.55        192.37       119.08 o                         
  15   2  11         22.68        129.97       129.76 o                         
  16   2  11         21.31        -41.80       153.73 o                         
  17   2  11         11.94        290.87       398.20 o                         
   1   3  11        413.59        421.97        27.12 o                         
   2   3  11         45.08         48.26        17.90 o                         
   3   3  11        169.63        167.79        23.17 o                         
   4   3  11        524.53        521.01        29.64 o                         
   5   3  11        132.98        119.64        30.44 o                         
   6   3  11         52.98         82.29        26.74 o                         
   7   3  11        275.66        287.92        40.75 o                         
   8   3  11        186.88         98.58        41.85 o                         
   9   3  11         74.41        117.76        56.07 o                         
  10   3  11        128.31         97.73        66.59 o                         
  11   3  11        428.02        467.75        84.20 o                         
  12   3  11         46.20        -83.70        83.70 o                         
  13   3  11          0.78        122.97       111.89 o                         
  14   3  11         88.81        204.99       119.65 o                         
  15   3  11          3.70        127.72       138.35 o                         
  16   3  11         20.06        159.69       144.01 o                         
  17   3  11         53.12        280.49       379.09 o                         
   1   4  11         65.47        115.21        20.59 o                         
   2   4  11         56.22         93.51        23.71 o                         
   3   4  11         50.36         86.45        23.71 o                         
   4   4  11        106.31        124.95        22.39 o                         
   5   4  11         20.30         46.71        29.05 o                         
   6   4  11        228.45        189.90        40.93 o                         
   7   4  11        864.31        910.22        54.29 o                         
   8   4  11         74.58        125.30        49.27 o                         
   9   4  11         18.89        -36.27        53.65 o                         
  10   4  11          1.12         39.63        68.28 o                         
  11   4  11         35.62         34.22        73.19 o                         
  12   4  11         57.99         37.50       143.81 o                         
  13   4  11         66.54         84.63       158.97 o                         
  14   4  11          7.76        130.92       123.45 o                         
  15   4  11         27.55       -129.86       129.86 o                         
  16   4  11         63.31       -151.07       151.07 o                         
   1   5  11          0.24          1.56        25.99 o                         
   2   5  11          0.13         -7.24        19.41 o                         
   3   5  11        193.23        225.87        28.50 o                         
   4   5  11        611.55        664.89        33.83 o                         
   5   5  11         31.28         16.10        30.01 o                         
   6   5  11        409.02        366.89        43.84 o                         
   7   5  11        191.32        145.27        43.50 o                         
   8   5  11         37.70        119.26        52.68 o                         
   9   5  11          2.93         10.73        57.15 o                         
  10   5  11        101.73        176.77        71.25 o                         
  11   5  11          3.64         60.62        80.93 o                         
  12   5  11         38.52         77.82        87.74 o                         
  13   5  11         17.05        -25.92       104.01 o                         
  14   5  11          6.74       -107.13       118.49 o                         
  15   5  11         54.84         35.53       138.72 o                         
  16   5  11         92.44        113.72       130.64 o                         
   1   6  11        197.20        174.77        32.42 o                         
   2   6  11          6.10          9.88        21.31 o                         
   3   6  11         36.25          8.22        25.51 o                         
   4   6  11         10.05         -4.86        23.29 o                         
   5   6  11        187.16        197.64        36.31 o                         
   6   6  11          3.83        -17.24        37.21 o                         
   7   6  11        172.04        197.66        48.99 o                         
   8   6  11        305.10        294.98        53.62 o                         
   9   6  11         29.18        102.55        61.68 o                         
  10   6  11         82.05        -19.91        72.47 o                         
  11   6  11        211.13        271.85        91.73 o                         
  12   6  11         44.93        107.53        95.22 o                         
  13   6  11         19.87         67.19       131.33 o                         
  14   6  11        188.76        328.49       119.46 o                         
  15   6  11          0.40        -17.05       133.96 o                         
  16   6  11         22.06         56.76       332.50 o                         
   1   7  11         38.27         27.12        25.52 o                         
   2   7  11        213.74        293.31        42.48 o                         
   3   7  11         92.41        142.00        30.48 o                         
   4   7  11        103.96         94.22        27.00 o                         
   5   7  11         25.40          9.69        31.43 o                         
   6   7  11         86.98        127.10        49.88 o                         
   7   7  11         47.93         96.12        47.19 o                         
   8   7  11         56.26          4.10        49.35 o                         
   9   7  11        204.81        190.80        61.35 o                         
  10   7  11          0.33        -72.64        72.64 o                         
  11   7  11        161.78        164.29        80.18 o                         
  12   7  11         36.33         23.06       107.48 o                         
  13   7  11         92.36        114.04       116.73 o                         
  14   7  11          4.65         60.35       128.33 o                         
  15   7  11        121.64        -28.02       164.78 o                         
   1   8  11         61.26         68.58        25.88 o                         
   2   8  11        204.32        170.06        31.59 o                         
   3   8  11         95.71        110.21        28.80 o                         
   4   8  11        544.93        556.88        49.59 o                         
   5   8  11        152.29        100.07        44.22 o                         
   6   8  11         10.06         42.93        55.46 o                         
   7   8  11         14.37         47.47        55.00 o                         
   8   8  11         15.18        -61.01        61.01 o                         
   9   8  11        100.33        146.50        63.32 o                         
  10   8  11         33.91         82.53        78.67 o                         
  11   8  11        123.27         24.70       102.77 o                         
  12   8  11         48.62         64.89       122.31 o                         
  13   8  11         50.43       -153.03       162.28 o                         
  14   8  11         58.54         10.12       143.51 o                         
  15   8  11         26.29        501.23       154.89 o                         
   1   9  11        270.51        231.04        27.32 o                         
   2   9  11        223.13        267.83        38.90 o                         
   3   9  11        351.64        327.71        45.00 o                         
   4   9  11        313.47        292.19        48.22 o                         
   5   9  11         10.77          9.42        48.16 o                         
   6   9  11          5.45          8.88        46.90 o                         
   7   9  11         16.64        -18.83        58.61 o                         
   8   9  11         15.99          0.02        80.24 o                         
   9   9  11         45.30        141.17        86.54 o                         
  10   9  11          7.13        -87.38        97.75 o                         
  11   9  11         30.84       -104.27       116.27 o                         
  12   9  11        185.80        121.82       121.80 o                         
  13   9  11        153.40        169.65       124.53 o                         
  14   9  11          3.44        -29.59       129.26 o                         
  15   9  11        177.25         17.06       197.98 o                         
   1  10  11         35.21         50.58        41.53 o                         
   2  10  11        522.22        470.62        53.30 o                         
   3  10  11         73.64        163.92        48.82 o                         
   4  10  11          1.13         40.42        48.20 o                         
   5  10  11          4.08          1.09        50.45 o                         
   6  10  11        100.82         55.40        57.57 o                         
   7  10  11        212.74        270.53        71.62 o                         
   8  10  11         45.15        145.37        73.03 o                         
   9  10  11         19.95        151.70        81.30 o                         
  10  10  11         20.29          3.01       101.66 o                         
  11  10  11          9.40         34.73       106.73 o                         
  12  10  11        244.90        247.15       126.51 o                         
  13  10  11          6.05        -75.89       142.25 o                         
  14  10  11        184.22        161.67       182.72 o                         
   1  11  11         61.20        109.38        53.89 o                         
   2  11  11          2.43          5.64        58.72 o                         
   3  11  11         81.24        124.58        50.48 o                         
   4  11  11         29.55        -42.72        57.84 o                         
   5  11  11         72.84         71.01        64.53 o                         
   6  11  11        131.11        128.03        68.38 o                         
   7  11  11        210.51        202.86        73.08 o                         
   8  11  11         19.17          2.55        79.44 o                         
   9  11  11        215.79         88.69        92.05 o                         
  10  11  11         19.50        124.62       104.12 o                         
  11  11  11        305.44        287.96       168.18 o                         
  12  11  11          2.94       -132.58       132.58 o                         
  13  11  11        195.37        439.72       169.62 o                         
  14  11  11         32.84        152.27       284.44 o                         
   1  12  11        177.89        266.04        72.12 o                         
   2  12  11        467.60        607.94        74.24 o                         
   3  12  11          1.74         13.92        58.22 o                         
   4  12  11         32.32         14.33        63.96 o                         
   5  12  11        199.35        239.26        72.17 o                         
   6  12  11        105.94        152.91       106.03 o                         
   7  12  11          4.21        -67.07        79.39 o                         
   8  12  11         74.96        110.78        89.42 o                         
   9  12  11        484.66        575.65       106.66 o                         
  10  12  11        420.58        500.41       113.02 o                         
  11  12  11         39.29        111.12       126.03 o                         
  12  12  11        182.43         21.91       163.02 o                         
  13  12  11         66.66        115.43       167.43 o                         
   1  13  11         79.76        103.82        94.56 o                         
   2  13  11          2.93        -54.01        79.50 o                         
   3  13  11         64.83        143.25        82.26 o                         
   4  13  11          4.09        -80.37        84.53 o                         
   5  13  11        323.40        377.68        91.56 o                         
   6  13  11          1.34         27.94       124.18 o                         
   7  13  11         44.04         20.78       113.35 o                         
   8  13  11         58.32         14.54       109.24 o                         
   9  13  11        318.81        203.95       119.85 o                         
  10  13  11         68.91         70.15       133.26 o                         
  11  13  11        107.61        159.81       147.46 o                         
  12  13  11         16.61        -49.98       172.85 o                         
   1  14  11          1.60       -103.95       103.95 o                         
   2  14  11          1.71         88.72        96.63 o                         
   3  14  11         95.45         76.86        94.54 o                         
   4  14  11        238.52        293.68       100.83 o                         
   5  14  11         71.07         86.46       104.62 o                         
   6  14  11        108.59        160.50       110.36 o                         
   7  14  11         23.15          0.82       121.95 o                         
   8  14  11        164.49        320.66       139.39 o                         
   9  14  11        217.41        265.30       137.94 o                         
  10  14  11         54.39       -144.70       144.70 o                         
  11  14  11         41.58        121.85       155.78 o                         
   1  15  11          1.55        161.16       115.56 o                         
   2  15  11         81.93         19.30       101.30 o                         
   3  15  11         61.27         27.94       105.75 o                         
   4  15  11         73.26         42.60       105.78 o                         
   5  15  11        132.82          8.90       120.31 o                         
   6  15  11          8.93        -53.24       113.19 o                         
   7  15  11         40.59         12.39       143.15 o                         
   8  15  11        125.93        -50.84       146.55 o                         
   9  15  11         97.55        -80.27       168.26 o                         
  10  15  11         19.30        -23.91       156.90 o                         
  11  15  11         11.99        242.53       511.00 o                         
   1  16  11         98.69         64.04       120.54 o                         
   2  16  11         11.73       -106.09       106.09 o                         
   3  16  11          2.11        -81.90       104.09 o                         
   4  16  11        149.35        230.73       112.01 o                         
   5  16  11         10.78        -59.49       128.09 o                         
   6  16  11         48.17        205.92       132.61 o                         
   7  16  11         18.84        -53.97       142.38 o                         
   8  16  11         64.80        -82.64       187.77 o                         
   9  16  11         71.34        -14.10       194.24 o                         
  10  16  11         42.52        263.93       575.18 o                         
   1  17  11         29.00         71.88       126.33 o                         
   2  17  11          6.48         32.22       132.36 o                         
   3  17  11          1.89         -1.80       124.27 o                         
   4  17  11         23.49         13.93       125.61 o                         
   5  17  11         57.42        245.30       137.09 o                         
   6  17  11          0.41        277.08       143.06 o                         
   7  17  11         42.85        -89.03       148.37 o                         
   8  17  11        150.06        176.42       162.64 o                         
   1  18  11         19.96        -49.18       153.76 o                         
   2  18  11         15.34        246.95       152.42 o                         
   3  18  11         22.76         59.96       138.84 o                         
   4  18  11          7.58         47.21       130.10 o                         
   5  18  11          1.17        -15.31       139.99 o                         
   6  18  11         59.69        -99.51       156.41 o                         
   7  18  11          3.18       -130.37       233.41 o                         
   1  19  11         84.17        208.76       172.70 o                         
   2  19  11          1.81       -160.91       160.91 o                         
   3  19  11         83.72        238.38       178.13 o                         
   4  19  11          5.87       -212.76       409.95 o                         
   0   0  12      14272.86      14435.76       342.29 o                         
   1   0  12       9654.99       9993.52       172.65 o                         
   2   0  12      13066.18      12794.07       183.35 o                         
   3   0  12      10048.07       9694.36       159.97 o                         
   4   0  12       3023.60       2934.21        90.14 o                         
   5   0  12       5647.67       5597.18       137.72 o                         
   6   0  12       1845.35       2069.33        93.26 o                         
   7   0  12       8962.68       8935.60       266.89 o                         
   8   0  12       3816.15       3838.83       154.90 o                         
   9   0  12       5118.68       4984.84       208.58 o                         
  10   0  12       3683.65       3778.42       198.38 o                         
  11   0  12       3955.90       3847.81       215.06 o                         
  12   0  12       3746.53       3377.58       216.67 o                         
  13   0  12       3093.59       3057.38       220.06 o                         
  14   0  12       2102.94       1841.40       198.46 o                         
  15   0  12        542.74        550.60       171.31 o                         
  16   0  12        458.28         92.96       276.11 o                         
   0   1  12        142.45        119.73        35.46 o                         
   1   1  12      93611.83      92839.48       503.18 o                         
   2   1  12        627.94        566.48        33.60 o                         
   3   1  12      72418.33      70214.90       417.63 o                         
   4   1  12         60.53        108.50        27.46 o                         
   5   1  12      48440.86      47466.23       353.53 o                         
   6   1  12        159.99        180.12        35.94 o                         
   7   1  12      44235.61      43383.06       362.45 o                         
   8   1  12         91.80        107.23        48.14 o                         
   9   1  12      35148.57      34405.66       417.72 o                         
  10   1  12         23.02         77.69        68.62 o                         
  11   1  12      23604.40      23231.47       367.61 o                         
  12   1  12        107.70         49.69        85.31 o                         
  13   1  12      18406.80      18108.36       348.94 o                         
  14   1  12         15.57         66.68       104.36 o                         
  15   1  12       7482.43       7266.79       267.02 o                         
  16   1  12         12.84        138.78       214.97 o                         
   0   2  12       4356.80       4330.78        74.76 o                         
   1   2  12      10232.49      10102.62       103.09 o                         
   2   2  12      10013.64      10398.98       103.15 o                         
   3   2  12      13280.31      12974.25       125.37 o                         
   4   2  12       3988.80       4020.45        76.14 o                         
   5   2  12       3715.42       3645.33        85.83 o                         
   6   2  12       7855.48       7726.81       127.67 o                         
   7   2  12       3924.53       3943.31        98.81 o                         
   8   2  12       5144.09       5103.77       126.96 o                         
   9   2  12       5006.26       4935.68       135.18 o                         
  10   2  12       3151.28       3118.78       134.02 o                         
  11   2  12       2924.93       2947.19       180.70 o                         
  12   2  12       2431.62       2352.26       151.17 o                         
  13   2  12       1866.61       1819.32       135.64 o                         
  14   2  12       1984.67       1774.50       148.32 o                         
  15   2  12       1239.20       1517.86       166.45 o                         
  16   2  12        754.69        686.63       154.96 o                         
  17   2  12        715.17       1288.02       512.64 o                         
   0   3  12         88.04        135.37        33.92 o                         
   1   3  12      67362.88      66018.23       328.59 o                         
   2   3  12        458.48        485.07        30.07 o                         
   3   3  12      62418.96      61462.83       362.70 o                         
   4   3  12         71.34         53.75        22.72 o                         
   5   3  12      53498.63      51994.82       371.05 o                         
   6   3  12        120.51        145.93        29.10 o                         
   7   3  12      53304.06      52473.48       375.56 o                         
   8   3  12        206.03        163.08        44.04 o                         
   9   3  12      25148.82      24607.26       291.35 o                         
  10   3  12        551.21        522.36        75.65 o                         
  11   3  12      17937.72      16906.30       449.71 o                         
  12   3  12         89.46        128.50        92.11 o                         
  13   3  12      13214.31      12923.52       339.38 o                         
  14   3  12        183.43         68.28       115.25 o                         
  15   3  12       8760.54       8728.23       287.46 o                         
  16   3  12         53.92        -62.51       130.63 o                         
   0   4  12       3092.70       3035.52       106.49 o                         
   1   4  12      17117.86      16902.96       140.43 o                         
   2   4  12       5369.42       5510.92        90.73 o                         
   3   4  12      10843.02      10455.77       142.65 o                         
   4   4  12       2251.12       2292.88        54.55 o                         
   5   4  12      14045.97      13724.25       160.88 o                         
   6   4  12       8423.13       8528.22       146.60 o                         
   7   4  12       9133.91       9037.83       153.86 o                         
   8   4  12       3576.73       3475.99       107.11 o                         
   9   4  12       3876.77       3640.86       121.94 o                         
  10   4  12       1596.91       1548.23       103.47 o                         
  11   4  12       2889.16       2855.60       136.67 o                         
  12   4  12       1716.54       1505.19       137.50 o                         
  13   4  12       1714.16       1843.01       147.49 o                         
  14   4  12       2052.06       2008.29       160.57 o                         
  15   4  12       1444.78       1223.04       152.97 o                         
  16   4  12        859.82        847.36       263.82 o                         
   0   5  12         86.30         98.51        44.11 o                         
   1   5  12      64724.34      64238.10       428.78 o                         
   2   5  12        120.05        132.06        26.36 o                         
   3   5  12      50220.96      49695.69       338.56 o                         
   4   5  12        170.60        149.81        25.85 o                         
   5   5  12      47783.26      47032.04       315.13 o                         
   6   5  12       1513.13       1608.46        63.32 o                         
   7   5  12      42951.10      42164.52       370.58 o                         
   8   5  12         80.56        198.21        49.49 o                         
   9   5  12      22283.65      21414.74       449.11 o                         
  10   5  12         32.71         54.60        70.34 o                         
  11   5  12      16125.48      15278.61       425.13 o                         
  12   5  12         20.13          0.46        99.15 o                         
  13   5  12      14062.49      13432.31       501.48 o                         
  14   5  12         81.31         39.67       114.73 o                         
  15   5  12       8909.78       9242.73       310.19 o                         
  16   5  12        105.89        365.48       228.50 o                         
   0   6  12      11652.65      11169.78       237.09 o                         
   1   6  12       3423.05       3288.53        76.34 o                         
   2   6  12       3559.59       3535.42        75.84 o                         
   3   6  12       5332.66       5322.17       113.22 o                         
   4   6  12       5753.67       5633.31        89.86 o                         
   5   6  12       7178.51       6792.08       101.26 o                         
   6   6  12       6019.88       5922.80       150.27 o                         
   7   6  12       4830.89       4763.19       114.29 o                         
   8   6  12       4299.44       4121.17       152.29 o                         
   9   6  12       3375.94       3402.14       109.54 o                         
  10   6  12       1274.74       1137.79        97.29 o                         
  11   6  12       1542.58       1518.80       118.14 o                         
  12   6  12       2506.64       2539.23       174.32 o                         
  13   6  12       1263.57       1260.88       146.35 o                         
  14   6  12       2089.50       2311.10       167.91 o                         
  15   6  12       1535.31       1986.04       193.62 o                         
   0   7  12         60.54        101.18        52.94 o                         
   1   7  12      47943.56      47502.93       384.02 o                         
   2   7  12        223.35        279.50        34.34 o                         
   3   7  12      36525.21      36068.39       305.37 o                         
   4   7  12        571.70        579.16        39.56 o                         
   5   7  12      47199.47      45800.66       327.44 o                         
   6   7  12         31.10          5.38        46.45 o                         
   7   7  12      32395.40      31273.67       309.40 o                         
   8   7  12         93.21         75.58        51.69 o                         
   9   7  12      21288.08      20258.08       458.70 o                         
  10   7  12         30.73         86.58        72.46 o                         
  11   7  12      12660.02      12388.81       256.78 o                         
  12   7  12         18.02         69.48       116.65 o                         
  13   7  12      11797.68      11815.00       330.73 o                         
  14   7  12         73.53        138.02       143.49 o                         
  15   7  12       7107.28       7149.59       407.60 o                         
   0   8  12       8865.21       8919.52       229.61 o                         
   1   8  12       6038.67       5833.75       101.63 o                         
   2   8  12       1696.68       1688.66        80.94 o                         
   3   8  12       5501.10       5390.55       112.02 o                         
   4   8  12       7059.83       7070.77       135.20 o                         
   5   8  12       4154.92       3950.19       117.38 o                         
   6   8  12       4126.92       3945.05       109.37 o                         
   7   8  12       3614.15       3515.78       118.54 o                         
   8   8  12       3853.79       3728.44       133.90 o                         
   9   8  12       2663.25       2610.93       122.60 o                         
  10   8  12       1301.09       1288.65       120.49 o                         
  11   8  12       2032.80       1939.42       136.66 o                         
  12   8  12       1925.79       1746.17       141.96 o                         
  13   8  12       1957.70       2055.78       166.83 o                         
  14   8  12       1234.38       1273.43       161.35 o                         
  15   8  12       1025.20        868.63       195.60 o                         
   0   9  12        163.02        157.46        74.53 o                         
   1   9  12      42466.58      41637.30       420.38 o                         
   2   9  12         36.92         20.11        45.57 o                         
   3   9  12      32287.38      31879.93       406.34 o                         
   4   9  12         36.90        134.69        45.14 o                         
   5   9  12      32610.67      32077.23       355.47 o                         
   6   9  12         32.25         54.39        52.06 o                         
   7   9  12      22010.90      22099.48       314.03 o                         
   8   9  12         28.58        135.22        72.33 o                         
   9   9  12      17637.98      16846.48       294.88 o                         
  10   9  12         22.17        -75.43        96.91 o                         
  11   9  12      13466.87      13195.29       341.16 o                         
  12   9  12        209.69        125.39       115.89 o                         
  13   9  12       9050.21       9113.36       283.46 o                         
  14   9  12         35.41        132.93       142.93 o                         
  15   9  12       6187.95       7082.89       537.70 o                         
   0  10  12       9449.04       9201.38       209.17 o                         
   1  10  12       5009.14       4726.33       160.59 o                         
   2  10  12       4118.25       4049.90       110.62 o                         
   3  10  12       3889.05       3760.93       122.19 o                         
   4  10  12       3521.75       3525.25       111.07 o                         
   5  10  12       3191.37       3265.24       109.21 o                         
   6  10  12       2655.00       2622.58       106.72 o                         
   7  10  12       1968.95       2000.81       113.73 o                         
   8  10  12       2350.54       2573.31       139.48 o                         
   9  10  12       1718.29       2025.45       130.20 o                         
  10  10  12       3251.85       3435.03       172.29 o                         
  11  10  12       1564.83       1449.43       158.93 o                         
  12  10  12       2712.70       2613.51       176.71 o                         
  13  10  12        662.15        391.04       150.76 o                         
  14  10  12       1264.02       1107.15       216.91 o                         
   0  11  12        163.75        436.49       111.05 o                         
   1  11  12      31886.82      30415.40       403.86 o                         
   2  11  12        174.45        149.33        63.34 o                         
   3  11  12      21737.76      21596.55       367.85 o                         
   4  11  12        337.69        342.72        62.79 o                         
   5  11  12      17981.03      18196.38       299.81 o                         
   6  11  12         82.49         81.69        65.24 o                         
   7  11  12      14549.91      14645.50       265.01 o                         
   8  11  12        169.40        277.13        86.29 o                         
   9  11  12      12310.36      12606.03       383.95 o                         
  10  11  12        752.80        983.46       134.05 o                         
  11  11  12      12308.00      12155.58       328.79 o                         
  12  11  12         42.50        320.14       135.28 o                         
  13  11  12       6214.11       6585.12       267.84 o                         
  14  11  12         46.02       -297.15       385.37 o                         
   0  12  12       4335.96       3907.27       223.47 o                         
   1  12  12       5293.31       5375.75       190.17 o                         
   2  12  12       2652.10       2637.39       130.29 o                         
   3  12  12       3521.57       3504.78       121.57 o                         
   4  12  12       2019.01       2083.09       107.98 o                         
   5  12  12       3363.85       3266.89       133.46 o                         
   6  12  12       2603.34       2483.78       171.51 o                         
   7  12  12       1636.51       1943.69       123.21 o                         
   8  12  12       1911.27       1827.64       126.51 o                         
   9  12  12       2620.72       2783.88       150.66 o                         
  10  12  12       2211.76       2327.71       156.12 o                         
  11  12  12       1806.59       1787.54       199.54 o                         
  12  12  12       1253.60       1347.87       257.58 o                         
   0  13  12       1107.68       1238.48       173.47 o                         
   1  13  12      17613.85      17564.04       411.53 o                         
   2  13  12         39.64         -9.26        92.12 o                         
   3  13  12      14633.32      14375.32       342.03 o                         
   4  13  12         39.12        115.34        98.78 o                         
   5  13  12      16333.16      16361.80       556.87 o                         
   6  13  12         60.89        161.29       105.93 o                         
   7  13  12      14087.43      14601.53       397.65 o                         
   8  13  12         16.64         43.16       145.00 o                         
   9  13  12      10277.08      10371.30       342.43 o                         
  10  13  12        154.53        349.10       148.60 o                         
  11  13  12       6650.26       6971.21       307.76 o                         
  12  13  12         65.92       -203.13       203.13 o                         
   0  14  12       3423.03       4004.05       312.05 o                         
   1  14  12       1697.12       1742.35       159.74 o                         
   2  14  12       2102.70       1863.61       145.71 o                         
   3  14  12        803.03        767.28       114.45 o                         
   4  14  12       2487.97       2648.64       156.99 o                         
   5  14  12       1575.34       1831.66       146.24 o                         
   6  14  12       2920.56       2814.30       175.66 o                         
   7  14  12       1251.02       1422.97       156.59 o                         
   8  14  12       2229.82       2351.61       187.01 o                         
   9  14  12       1176.71       1305.71       189.22 o                         
  10  14  12       1130.53        929.28       210.01 o                         
  11  14  12       1029.98        893.47       178.04 o                         
   0  15  12         48.10        174.72       181.16 o                         
   1  15  12      12505.12      13186.57       371.69 o                         
   2  15  12        200.28         26.81       112.38 o                         
   3  15  12       9920.71       9613.95       272.58 o                         
   4  15  12        239.28        331.47       112.64 o                         
   5  15  12      10133.22      10462.33       287.83 o                         
   6  15  12        106.41        153.31       117.49 o                         
   7  15  12       8833.24       9260.67       298.96 o                         
   8  15  12        187.14        208.97       149.29 o                         
   9  15  12       6269.34       7276.07       431.46 o                         
  10  15  12         41.38        102.96       172.70 o                         
   0  16  12       2051.37       2284.07       274.46 o                         
   1  16  12        807.18        774.60       146.66 o                         
   2  16  12       2261.45       2283.57       151.98 o                         
   3  16  12       2116.60       1953.45       148.18 o                         
   4  16  12       1358.07       1130.94       138.42 o                         
   5  16  12        975.55       1225.56       176.79 o                         
   6  16  12       1959.74       2090.82       192.44 o                         
   7  16  12       1290.10       1410.36       178.86 o                         
   8  16  12       1300.81       1197.72       184.42 o                         
   9  16  12        790.94        874.72       213.41 o                         
   0  17  12        164.11         96.20       197.32 o                         
   1  17  12       8346.95       8490.74       289.98 o                         
   2  17  12         50.13        141.81       138.84 o                         
   3  17  12       8254.60       8588.02       275.56 o                         
   4  17  12         14.85         81.11       128.56 o                         
   5  17  12       6678.18       7317.95       265.41 o                         
   6  17  12         80.55        -43.06       148.84 o                         
   7  17  12       6688.50       6727.47       295.52 o                         
   8  17  12         99.22        119.97       184.40 o                         
   0  18  12        658.58        449.91       616.15 o                         
   1  18  12        972.28       1048.64       179.70 o                         
   2  18  12       2130.08       2215.32       189.62 o                         
   3  18  12        941.12       1462.08       169.35 o                         
   4  18  12       1120.49        903.26       150.20 o                         
   5  18  12        581.00        639.10       145.87 o                         
   6  18  12       2074.83       2137.98       296.41 o                         
   7  18  12        730.31        519.85       670.23 o                         
   0  19  12         75.71        207.83       701.50 o                         
   1  19  12       4200.77       4519.23       289.24 o                         
   2  19  12        224.46        113.47       300.66 o                         
   3  19  12       4994.02       5834.05       757.90 o                         
   1   1  13       1408.08       1394.01        53.85 o                         
   2   1  13         38.23         52.57        27.01 o                         
   3   1  13         25.03         33.28        24.94 o                         
   4   1  13        470.90        438.12        36.85 o                         
   5   1  13          0.06         72.38        30.81 o                         
   6   1  13        299.46        220.37        40.15 o                         
   7   1  13        170.41        161.36        42.33 o                         
   8   1  13          3.39          7.07        45.55 o                         
   9   1  13         24.70         88.64        54.29 o                         
  10   1  13         81.84        -29.67        64.35 o                         
  11   1  13        191.77        154.91        76.48 o                         
  12   1  13          3.62        166.14        89.58 o                         
  13   1  13         40.10         34.71        99.20 o                         
  14   1  13         20.29        180.85       109.88 o                         
  15   1  13          0.17        160.54       136.60 o                         
  16   1  13          2.47        -52.28       158.93 o                         
   1   2  13         88.01         64.45        17.23 o                         
   2   2  13        795.93        828.53        32.80 o                         
   3   2  13        578.85        592.82        33.42 o                         
   4   2  13          0.83          8.04        27.37 o                         
   5   2  13        109.16         91.40        32.44 o                         
   6   2  13         96.74        138.90        37.17 o                         
   7   2  13        281.29        329.76        45.55 o                         
   8   2  13        400.93        358.03        52.53 o                         
   9   2  13          0.78        -12.79        59.82 o                         
  10   2  13         38.44         71.83        70.10 o                         
  11   2  13         24.05         34.47        76.32 o                         
  12   2  13         17.90         65.89        85.99 o                         
  13   2  13         20.03         91.60       107.68 o                         
  14   2  13         69.99        124.45       117.50 o                         
  15   2  13          2.95         -7.45       124.16 o                         
  16   2  13         46.15        166.18       135.69 o                         
   1   3  13        152.68        120.98        18.20 o                         
   2   3  13        614.87        589.49        26.11 o                         
   3   3  13          3.16         18.83        25.14 o                         
   4   3  13        127.27        114.47        25.57 o                         
   5   3  13        117.03         79.86        31.71 o                         
   6   3  13         53.80         46.43        36.43 o                         
   7   3  13        974.51       1011.96        50.34 o                         
   8   3  13         65.77         56.94        42.26 o                         
   9   3  13          1.58         14.15        54.55 o                         
  10   3  13          4.15        -21.40        67.79 o                         
  11   3  13         66.73         18.63       107.66 o                         
  12   3  13         24.63        -38.28        87.66 o                         
  13   3  13         22.44          4.54       101.89 o                         
  14   3  13         14.12        -91.70       115.55 o                         
  15   3  13         47.87        -57.73       126.78 o                         
  16   3  13        138.61        -71.43       158.78 o                         
   1   4  13         93.56         70.21        23.72 o                         
   2   4  13         56.61         69.31        28.08 o                         
   3   4  13        534.90        517.28        40.72 o                         
   4   4  13        297.78        206.74        29.19 o                         
   5   4  13         22.29         62.12        33.00 o                         
   6   4  13        415.39        337.54        46.38 o                         
   7   4  13        224.77        219.79        47.91 o                         
   8   4  13         34.54         61.55        52.96 o                         
   9   4  13        305.45        314.23        62.95 o                         
  10   4  13          0.96          8.63        67.48 o                         
  11   4  13          5.81         38.47        80.48 o                         
  12   4  13         15.81         78.93        87.98 o                         
  13   4  13         14.51         31.40       120.31 o                         
  14   4  13          1.83        -31.88       122.94 o                         
  15   4  13         53.84       -131.50       131.50 o                         
  16   4  13         79.80        635.18       318.15 o                         
   1   5  13        159.27        208.31        32.50 o                         
   2   5  13        305.30        300.16        28.45 o                         
   3   5  13         76.52         85.95        32.87 o                         
   4   5  13          0.04         15.41        31.71 o                         
   5   5  13         69.52         73.18        37.60 o                         
   6   5  13          0.35         11.71        39.34 o                         
   7   5  13        260.87        264.92        50.87 o                         
   8   5  13         13.56         -3.10        51.17 o                         
   9   5  13        130.60        209.02        57.22 o                         
  10   5  13         22.24         33.88        69.22 o                         
  11   5  13        200.69        168.01        82.71 o                         
  12   5  13         97.90        -25.05        98.51 o                         
  13   5  13         23.01         71.23       106.51 o                         
  14   5  13          3.07        -28.00       136.52 o                         
  15   5  13         19.04        -41.77       160.42 o                         
   1   6  13         37.83         47.60        32.10 o                         
   2   6  13         85.94        129.70        41.11 o                         
   3   6  13        454.33        464.14        46.24 o                         
   4   6  13        304.90        261.14        36.25 o                         
   5   6  13        270.34        260.30        40.13 o                         
   6   6  13        451.28        373.61        42.10 o                         
   7   6  13          0.80        -18.07        45.96 o                         
   8   6  13         93.52         40.23        52.24 o                         
   9   6  13         29.77          3.35        59.17 o                         
  10   6  13         61.09         36.40        70.15 o                         
  11   6  13          0.85        128.79        83.57 o                         
  12   6  13        106.73        143.17       100.54 o                         
  13   6  13          1.49        163.79       124.31 o                         
  14   6  13          4.18        -11.42       135.39 o                         
  15   6  13         20.06        171.32       141.27 o                         
   1   7  13        307.78        375.51        45.03 o                         
   2   7  13        618.91        609.40        49.80 o                         
   3   7  13          1.15          7.83        34.34 o                         
   4   7  13        100.78        139.46        34.05 o                         
   5   7  13         22.93         41.77        32.23 o                         
   6   7  13         21.74         62.93        41.63 o                         
   7   7  13        185.25         70.34        48.71 o                         
   8   7  13         85.99        129.29        53.04 o                         
   9   7  13         78.35         45.57        61.37 o                         
  10   7  13        155.70        147.67        68.11 o                         
  11   7  13        216.73        306.04        79.05 o                         
  12   7  13          8.44       -106.33       106.33 o                         
  13   7  13         35.36        177.82       127.81 o                         
  14   7  13         29.96        109.88       150.38 o                         
  15   7  13         46.11        354.30       151.25 o                         
   1   8  13        350.65        354.56        47.70 o                         
   2   8  13        658.41        709.54        71.64 o                         
   3   8  13         20.97        -28.09        47.34 o                         
   4   8  13         12.56         16.78        46.98 o                         
   5   8  13         47.37         84.58        50.60 o                         
   6   8  13         52.60        101.10        58.03 o                         
   7   8  13         16.43         75.13        65.61 o                         
   8   8  13         18.49         20.47        73.88 o                         
   9   8  13          6.38         -4.02        68.25 o                         
  10   8  13          3.38         -4.11        87.36 o                         
  11   8  13          1.59        -37.93        96.87 o                         
  12   8  13        275.41        362.93       110.83 o                         
  13   8  13        104.68         41.20       116.66 o                         
  14   8  13        106.44        262.71       149.29 o                         
  15   8  13         81.56       -280.21       280.21 o                         
   1   9  13          3.12         15.45        49.12 o                         
   2   9  13         59.73         12.94        51.31 o                         
   3   9  13        519.27        474.23        57.87 o                         
   4   9  13         29.14         35.16        51.54 o                         
   5   9  13         19.52        -39.88        53.73 o                         
   6   9  13         44.76         27.02        59.93 o                         
   7   9  13          8.29        -34.52        64.48 o                         
   8   9  13         76.56         41.61        76.45 o                         
   9   9  13          4.91        133.69        80.44 o                         
  10   9  13        188.73        291.30        95.55 o                         
  11   9  13        233.16        301.70       113.76 o                         
  12   9  13         14.67         69.06       122.18 o                         
  13   9  13        293.44        164.37       135.87 o                         
  14   9  13         30.78         84.95       160.31 o                         
   1  10  13         63.66         67.90        65.61 o                         
   2  10  13          2.44         82.19        49.21 o                         
   3  10  13         29.72         23.30        51.16 o                         
   4  10  13        626.15        491.03        64.28 o                         
   5  10  13          0.21          3.09        58.79 o                         
   6  10  13          3.31         21.02        64.56 o                         
   7  10  13         66.05        139.92        75.44 o                         
   8  10  13          4.56         49.73        82.91 o                         
   9  10  13         20.70        -92.00        92.00 o                         
  10  10  13        151.81        -89.39       114.48 o                         
  11  10  13         28.74        287.32       118.92 o                         
  12  10  13        269.24        145.37       134.47 o                         
  13  10  13          0.76         30.54       152.21 o                         
  14  10  13        136.95        -23.08       246.38 o                         
   1  11  13         42.01        168.76        71.58 o                         
   2  11  13         29.25         16.77        64.42 o                         
   3  11  13         13.96         22.40        58.04 o                         
   4  11  13          4.63         15.02        57.70 o                         
   5  11  13        228.05        116.16        62.73 o                         
   6  11  13         21.08         88.13        69.68 o                         
   7  11  13         18.43        -26.49        81.72 o                         
   8  11  13          8.61        -10.85        96.07 o                         
   9  11  13        391.56        351.56       106.53 o                         
  10  11  13          1.11        218.45       133.74 o                         
  11  11  13         76.86         29.29       133.16 o                         
  12  11  13         10.54        122.92       137.48 o                         
  13  11  13        192.38        460.24       163.35 o                         
   1  12  13          5.91        -28.36        84.18 o                         
   2  12  13         48.71        293.24        85.70 o                         
   3  12  13        203.76        163.60        75.84 o                         
   4  12  13          8.86        -31.86        78.39 o                         
   5  12  13         35.64        105.06        99.79 o                         
   6  12  13         15.28         23.50        92.12 o                         
   7  12  13        264.99        245.20       103.51 o                         
   8  12  13        200.07         88.97       116.95 o                         
   9  12  13          3.22        144.50       121.75 o                         
  10  12  13        242.50       -132.46       137.24 o                         
  11  12  13         55.24        182.38       166.82 o                         
  12  12  13         31.72         11.91       185.34 o                         
   1  13  13         17.87         61.83        98.85 o                         
   2  13  13         38.26         45.43        93.77 o                         
   3  13  13        100.35        226.99        98.41 o                         
   4  13  13         16.44         56.26       102.97 o                         
   5  13  13        229.58        297.80       122.27 o                         
   6  13  13         20.04        125.93       113.35 o                         
   7  13  13         11.24        168.96       124.87 o                         
   8  13  13         32.56        173.92       139.54 o                         
   9  13  13        416.79        791.45       152.85 o                         
  10  13  13          1.14         57.13       158.52 o                         
  11  13  13          6.85       -141.22       177.18 o                         
   1  14  13        131.80        336.88       124.47 o                         
   2  14  13         49.75        144.39       104.47 o                         
   3  14  13         78.52        113.78       104.90 o                         
   4  14  13         80.95         20.13       103.20 o                         
   5  14  13          0.93       -115.82       115.82 o                         
   6  14  13        115.13        149.42       117.33 o                         
   7  14  13         84.45        -29.63       122.77 o                         
   8  14  13         54.52         49.31       145.00 o                         
   9  14  13          0.77       -114.45       157.04 o                         
  10  14  13         80.16         46.60       209.15 o                         
  11  14  13         94.30        322.82       414.59 o                         
   1  15  13         26.85       -118.28       146.40 o                         
   2  15  13         39.02         17.72       116.63 o                         
   3  15  13          2.38         32.10       116.23 o                         
   4  15  13          0.51         31.74       110.11 o                         
   5  15  13        160.41       -121.73       121.73 o                         
   6  15  13        125.74        300.36       127.89 o                         
   7  15  13         22.79        -76.72       133.70 o                         
   8  15  13          9.29        -49.28       161.86 o                         
   9  15  13        124.19        185.34       163.59 o                         
  10  15  13         29.96        -93.45       320.07 o                         
   1  16  13         16.88        150.47       157.98 o                         
   2  16  13          6.35        316.83       123.33 o                         
   3  16  13          3.96        144.72       118.78 o                         
   4  16  13         62.88        138.63       125.41 o                         
   5  16  13         11.41        113.68       134.85 o                         
   6  16  13         38.38        183.93       154.04 o                         
   7  16  13         10.15         21.18       168.73 o                         
   8  16  13        248.76        118.12       215.34 o                         
   9  16  13          0.69        431.49       322.33 o                         
   1  17  13         20.97        236.10       141.42 o                         
   2  17  13        116.68        213.07       130.19 o                         
   3  17  13         31.92         18.78       133.43 o                         
   4  17  13         31.19         10.78       131.33 o                         
   5  17  13          5.41        198.71       143.89 o                         
   6  17  13         42.40        128.76       157.44 o                         
   7  17  13        149.06        -18.44       186.02 o                         
   1  18  13         15.95         46.73       163.23 o                         
   2  18  13          3.80        -31.23       173.60 o                         
   3  18  13         32.80        136.75       180.79 o                         
   4  18  13         72.71        156.89       137.32 o                         
   5  18  13         29.43       -148.65       198.47 o                         
   6  18  13         11.90       -288.51       288.51 o                         
   0   0  14      79556.41      75990.62       736.53 o                         
   1   0  14       4320.85       4174.43       103.34 o                         
   2   0  14      77820.89      76089.91       757.19 o                         
   3   0  14       3278.88       3137.85        99.79 o                         
   4   0  14      45549.25      44865.19       435.03 o                         
   5   0  14       6110.52       5965.82       141.94 o                         
   6   0  14      50871.70      49942.84       496.92 o                         
   7   0  14       3323.43       3030.02       123.36 o                         
   8   0  14      40507.64      39299.42       491.82 o                         
   9   0  14       2425.27       2285.55       127.49 o                         
  10   0  14      21756.70      20674.64       377.83 o                         
  11   0  14       2713.26       2584.61       156.07 o                         
  12   0  14      18966.85      18711.50       454.94 o                         
  13   0  14        542.60        381.72       161.48 o                         
  14   0  14      10075.75       9863.26       657.98 o                         
  15   0  14       1170.48        723.22       191.71 o                         
  16   0  14       5157.17       4501.36       838.47 o                         
   0   1  14       9671.69       9727.65       165.76 o                         
   1   1  14       6197.97       6198.63        92.41 o                         
   2   1  14       3051.39       2978.42        71.92 o                         
   3   1  14       4227.41       4422.58        86.16 o                         
   4   1  14       4425.03       4414.19        89.46 o                         
   5   1  14       1772.70       1908.15        61.92 o                         
   6   1  14       3412.66       3351.11        86.64 o                         
   7   1  14       5509.00       5033.98       127.51 o                         
   8   1  14       1346.90       1320.75        71.88 o                         
   9   1  14       2761.23       2720.35        99.95 o                         
  10   1  14       1731.35       1770.92        93.17 o                         
  11   1  14       1938.13       2032.36       110.31 o                         
  12   1  14       1072.71       1085.09       112.32 o                         
  13   1  14       1897.49       1699.01       132.44 o                         
  14   1  14        640.93        587.14       112.67 o                         
  15   1  14        592.70        573.66       129.39 o                         
  16   1  14        602.22        308.19       190.64 o                         
   0   2  14      60576.97      58988.16       478.80 o                         
   1   2  14       5030.23       4894.45        72.58 o                         
   2   2  14      66617.61      66254.03       403.68 o                         
   3   2  14       1001.07        971.17        41.47 o                         
   4   2  14      48570.11      48206.29       341.23 o                         
   5   2  14       1781.55       1733.68        61.44 o                         
   6   2  14      38924.34      38532.98       313.83 o                         
   7   2  14        844.08        863.42        58.90 o                         
   8   2  14      35073.39      33736.50       333.87 o                         
   9   2  14        892.23       1013.25        69.95 o                         
  10   2  14      23009.04      22344.48       425.38 o                         
  11   2  14       1135.99        909.59        92.19 o                         
  12   2  14      15364.72      14205.24       340.85 o                         
  13   2  14        949.00        751.02       111.68 o                         
  14   2  14      10690.74      10504.19       281.36 o                         
  15   2  14        528.79        652.04       134.40 o                         
  16   2  14       5962.26       5378.76       305.36 o                         
   0   3  14       7364.78       7520.27       126.27 o                         
   1   3  14       3746.06       3739.42        57.36 o                         
   2   3  14       1223.58       1283.94        45.76 o                         
   3   3  14       3233.17       3269.91        71.55 o                         
   4   3  14       2306.82       2303.96        59.96 o                         
   5   3  14       2836.94       2842.79        75.83 o                         
   6   3  14       1564.70       1625.76        70.44 o                         
   7   3  14       2350.90       2405.86        85.32 o                         
   8   3  14       2849.50       2792.75        97.06 o                         
   9   3  14       2119.59       2039.65        92.80 o                         
  10   3  14        955.74       1020.72        83.15 o                         
  11   3  14       1466.36       1456.44        98.17 o                         
  12   3  14       1841.24       1811.56       118.89 o                         
  13   3  14       1513.55       1435.37       118.08 o                         
  14   3  14        860.61       1098.31       138.91 o                         
  15   3  14        944.91        943.53       139.43 o                         
  16   3  14        354.61          5.18       508.00 o                         
   0   4  14      61345.37      59214.72       669.94 o                         
   1   4  14       4148.13       4047.52        95.40 o                         
   2   4  14      46875.89      45933.43       327.08 o                         
   3   4  14       2469.02       2233.18        70.18 o                         
   4   4  14      46328.14      45410.74       347.86 o                         
   5   4  14       3544.85       3334.02        82.33 o                         
   6   4  14      43706.19      42132.05       344.22 o                         
   7   4  14       3223.29       3183.65        95.69 o                         
   8   4  14      25834.45      25235.52       304.18 o                         
   9   4  14       1420.71       1362.88        87.61 o                         
  10   4  14      18721.98      17575.57       354.30 o                         
  11   4  14        240.57        155.60        77.62 o                         
  12   4  14      14857.74      13850.61       376.67 o                         
  13   4  14        913.08        704.49       113.71 o                         
  14   4  14       9659.47       9510.21       277.44 o                         
  15   4  14        315.14        253.55       163.83 o                         
   0   5  14       1369.71       1379.52        86.75 o                         
   1   5  14       3155.83       3056.04        83.55 o                         
   2   5  14       1263.41       1168.52        50.39 o                         
   3   5  14       1883.90       1917.54        66.88 o                         
   4   5  14       1918.23       1815.44        90.88 o                         
   5   5  14       5223.55       5078.06        97.49 o                         
   6   5  14       4102.90       3905.27        93.91 o                         
   7   5  14       2672.58       2660.32        91.00 o                         
   8   5  14       3047.50       3007.72       100.83 o                         
   9   5  14       1125.94       1170.94        88.63 o                         
  10   5  14        294.34        369.37        81.03 o                         
  11   5  14       1585.87       1434.78       147.02 o                         
  12   5  14        406.22        419.44        99.17 o                         
  13   5  14       1551.04       1410.49       129.09 o                         
  14   5  14        590.38        646.61       159.20 o                         
  15   5  14        936.28       1051.66       163.42 o                         
   0   6  14      43573.44      42164.02       543.72 o                         
   1   6  14        939.82       1023.44        56.52 o                         
   2   6  14      42720.61      41749.24       373.30 o                         
   3   6  14        810.07        774.27        46.94 o                         
   4   6  14      44963.60      43712.96       330.70 o                         
   5   6  14       1595.28       1609.66        61.15 o                         
   6   6  14      34281.07      33305.45       280.14 o                         
   7   6  14       3778.40       3632.69        98.51 o                         
   8   6  14      22950.55      22301.20       282.54 o                         
   9   6  14        672.11        557.93        79.28 o                         
  10   6  14      16733.81      16122.73       431.51 o                         
  11   6  14        338.55        378.22       132.63 o                         
  12   6  14      12356.02      12034.85       352.18 o                         
  13   6  14        565.36        426.99       127.26 o                         
  14   6  14       9041.01       9511.49       435.41 o                         
  15   6  14        424.66        457.14       162.54 o                         
   0   7  14       3966.56       3969.53       153.11 o                         
   1   7  14       2984.32       2939.94        91.96 o                         
   2   7  14       6703.88       6537.14       174.95 o                         
   3   7  14       5131.76       4946.52       123.35 o                         
   4   7  14        968.69        978.72        67.92 o                         
   5   7  14       4236.62       3945.37       114.35 o                         
   6   7  14       3958.98       3929.81       113.80 o                         
   7   7  14       2799.69       2766.87       104.34 o                         
   8   7  14        933.26        825.57        81.92 o                         
   9   7  14       2079.10       2303.89        99.62 o                         
  10   7  14        978.84        957.32       130.67 o                         
  11   7  14       1509.87       1700.52       127.15 o                         
  12   7  14        611.91        685.13       122.24 o                         
  13   7  14       1303.34       1432.24       188.94 o                         
  14   7  14        974.40       1252.56       167.19 o                         
  15   7  14       1218.92       1147.36       511.00 o                         
   0   8  14      41487.45      40114.15       625.12 o                         
   1   8  14       4579.31       4695.43       108.25 o                         
   2   8  14      36691.05      37217.60       429.05 o                         
   3   8  14       2528.98       2666.02       116.04 o                         
   4   8  14      34645.31      33689.12       401.84 o                         
   5   8  14       1134.60       1281.49        92.30 o                         
   6   8  14      29305.57      29410.37       438.59 o                         
   7   8  14       2001.40       2171.10       107.57 o                         
   8   8  14      20857.34      21188.81       380.31 o                         
   9   8  14       1070.93       1151.25       101.51 o                         
  10   8  14      13583.30      13380.38       262.61 o                         
  11   8  14       1698.51       1704.90       133.52 o                         
  12   8  14      11490.33      12484.06       345.21 o                         
  13   8  14       1171.63       1361.55       162.97 o                         
  14   8  14       7443.40       7723.69       290.50 o                         
  15   8  14        545.22        716.39       488.88 o                         
   0   9  14       1691.58       1730.98       123.25 o                         
   1   9  14       4114.60       4301.02       131.81 o                         
   2   9  14       3401.09       3509.75       118.51 o                         
   3   9  14       1785.47       1760.32        92.59 o                         
   4   9  14        778.01        830.51        71.61 o                         
   5   9  14       3218.14       3154.31       116.80 o                         
   6   9  14       1451.61       1456.09        98.55 o                         
   7   9  14       2941.83       3055.07       181.00 o                         
   8   9  14        808.46        616.09       103.39 o                         
   9   9  14       1344.50       1410.79       117.70 o                         
  10   9  14       1328.86       1221.24       129.29 o                         
  11   9  14       1611.71       1480.10       136.91 o                         
  12   9  14        795.78        665.04       135.04 o                         
  13   9  14       1371.76       1241.78       157.37 o                         
  14   9  14        774.21        894.54       204.72 o                         
   0  10  14      32061.23      30809.95       492.21 o                         
   1  10  14       1587.32       1618.18       134.86 o                         
   2  10  14      22959.44      23166.44       328.16 o                         
   3  10  14       1697.46       1732.05        92.48 o                         
   4  10  14      21860.11      21284.65       282.11 o                         
   5  10  14        977.79       1135.02        82.09 o                         
   6  10  14      20142.86      20166.89       457.49 o                         
   7  10  14        875.46        939.65        93.23 o                         
   8  10  14      15821.35      15972.73       378.75 o                         
   9  10  14        646.14        666.69       114.86 o                         
  10  10  14      11866.93      11979.02       281.26 o                         
  11  10  14        256.18        347.63       112.87 o                         
  12  10  14       8316.02       8435.96       278.28 o                         
  13  10  14        555.43        519.29       178.98 o                         
  14  10  14       5229.43       6200.58       553.09 o                         
   0  11  14        780.38        763.28       136.12 o                         
   1  11  14       3101.90       2946.36       127.79 o                         
   2  11  14       1383.39       1522.66       100.35 o                         
   3  11  14       1690.07       1820.73        96.21 o                         
   4  11  14       1390.00       1469.97       107.03 o                         
   5  11  14       1961.20       1912.68       117.34 o                         
   6  11  14       1320.06       1314.89        99.52 o                         
   7  11  14       1448.07       1615.05       117.51 o                         
   8  11  14       1693.47       1966.14       127.20 o                         
   9  11  14       2211.98       2026.05       165.44 o                         
  10  11  14        523.58        529.39       139.02 o                         
  11  11  14       1213.66       1284.62       201.17 o                         
  12  11  14        758.03        753.70       228.85 o                         
  13  11  14        648.05        586.26       332.04 o                         
   0  12  14      24704.31      24290.63       680.19 o                         
   1  12  14       1398.44       1432.53       121.11 o                         
   2  12  14      16936.00      16584.58       338.21 o                         
   3  12  14       1486.56       1579.11       106.03 o                         
   4  12  14      15343.39      14931.25       276.94 o                         
   5  12  14        713.12        753.92       102.45 o                         
   6  12  14      13292.85      13172.04       299.00 o                         
   7  12  14       1124.68       1178.66       154.01 o                         
   8  12  14      11373.78      11712.02       366.56 o                         
   9  12  14        633.50        799.94       140.00 o                         
  10  12  14       9567.05      10401.38       373.80 o                         
  11  12  14        349.47        183.01       181.01 o                         
  12  12  14       5578.09       6477.48       478.74 o                         
   0  13  14        864.01        774.68       177.68 o                         
   1  13  14       3035.83       3025.75       169.62 o                         
   2  13  14       1372.55       1476.82       160.84 o                         
   3  13  14        864.17        958.07       141.72 o                         
   4  13  14        448.06        427.51       118.66 o                         
   5  13  14       1813.33       2179.44       168.36 o                         
   6  13  14        424.47        560.56       123.22 o                         
   7  13  14       1577.15       1776.20       198.17 o                         
   8  13  14        550.54        422.19       172.08 o                         
   9  13  14       1254.62       1841.31       210.81 o                         
  10  13  14        204.73        286.58       275.33 o                         
  11  13  14       1242.16       1282.65       210.65 o                         
   0  14  14      16268.63      16807.12       675.56 o                         
   1  14  14        385.26        326.26       122.71 o                         
   2  14  14      12376.63      12072.56       309.44 o                         
   3  14  14        437.06        353.05       114.39 o                         
   4  14  14      10352.77      10495.95       319.90 o                         
   5  14  14        348.92        435.24       129.31 o                         
   6  14  14      10692.76      11362.97       461.52 o                         
   7  14  14        901.67        909.09       149.71 o                         
   8  14  14       7510.18       8282.82       303.04 o                         
   9  14  14        348.14        623.92       276.45 o                         
  10  14  14       6195.32       6508.50       344.13 o                         
   0  15  14       1120.56       1071.09       366.24 o                         
   1  15  14       1868.24       1744.79       186.06 o                         
   2  15  14        832.03        628.62       176.33 o                         
   3  15  14       2189.66       2281.51       174.19 o                         
   4  15  14        929.32        957.94       129.85 o                         
   5  15  14       1488.98       1498.38       151.69 o                         
   6  15  14       1560.47       1592.24       164.95 o                         
   7  15  14       1475.46       1775.17       180.25 o                         
   8  15  14        733.28        881.45       177.81 o                         
   9  15  14       1129.53        903.45       180.92 o                         
   0  16  14       6782.17       6342.37       424.46 o                         
   1  16  14        745.45        857.29       182.97 o                         
   2  16  14      10018.90      10005.88       312.60 o                         
   3  16  14        391.65        303.39       137.19 o                         
   4  16  14       8369.11       9067.13       301.17 o                         
   5  16  14       1290.67       1429.10       167.02 o                         
   6  16  14       6758.38       6804.14       373.89 o                         
   7  16  14        851.45        819.24       198.91 o                         
   8  16  14       6036.62       6867.66       413.17 o                         
   0  17  14        963.89        986.21       441.55 o                         
   1  17  14       1016.03       1181.00       171.32 o                         
   2  17  14         61.24        166.50       142.38 o                         
   3  17  14       1539.35       1593.20       173.95 o                         
   4  17  14        553.63        351.88       152.30 o                         
   5  17  14       1048.32        825.97       162.79 o                         
   6  17  14        392.44         70.67       173.76 o                         
   7  17  14       1265.20       1149.09       377.58 o                         
   0  18  14       4799.94       4702.05       528.57 o                         
   1  18  14        878.16        979.53       191.82 o                         
   2  18  14       5477.97       5713.71       266.28 o                         
   3  18  14        223.17        148.25       153.35 o                         
   4  18  14       4818.52       5445.26       381.66 o                         
   5  18  14        378.10       -103.94       259.86 o                         
   1   1  15        218.99        179.95        30.97 o                         
   2   1  15        467.71        516.94        40.32 o                         
   3   1  15          0.09        -14.90        32.55 o                         
   4   1  15         34.81         21.06        33.36 o                         
   5   1  15        243.14        200.59        38.04 o                         
   6   1  15        145.11        187.78        40.14 o                         
   7   1  15         12.81          9.21        46.15 o                         
   8   1  15         57.05         27.57        50.87 o                         
   9   1  15         38.02         50.14        57.21 o                         
  10   1  15          8.13         42.43        67.41 o                         
  11   1  15          5.17         96.56        78.91 o                         
  12   1  15         19.69        116.83        87.60 o                         
  13   1  15          5.75        -29.01       101.93 o                         
  14   1  15         83.34         65.43       112.07 o                         
  15   1  15         54.34         24.59       125.49 o                         
  16   1  15          0.07        -77.58       231.06 o                         
   1   2  15        228.19        271.51        20.67 o                         
   2   2  15        154.69        151.87        26.01 o                         
   3   2  15        116.92         69.95        29.49 o                         
   4   2  15          2.86         48.81        33.65 o                         
   5   2  15         14.82          3.01        37.10 o                         
   6   2  15         58.14        102.77        43.58 o                         
   7   2  15        213.75        197.81        45.56 o                         
   8   2  15         11.61        134.59        49.79 o                         
   9   2  15         17.91         32.92        63.97 o                         
  10   2  15          1.51        -31.95        71.85 o                         
  11   2  15          0.33        -44.47        76.89 o                         
  12   2  15        142.84        131.43        87.31 o                         
  13   2  15        128.93         63.29        98.55 o                         
  14   2  15         29.71        -30.29       105.28 o                         
  15   2  15          0.21        -13.16       121.29 o                         
  16   2  15         44.05        896.10       485.06 o                         
   1   3  15        293.45        243.55        23.47 o                         
   2   3  15        207.45        181.56        27.86 o                         
   3   3  15        134.77        119.16        39.46 o                         
   4   3  15         97.23          8.26        37.25 o                         
   5   3  15          3.14          5.71        40.28 o                         
   6   3  15          0.41         25.95        39.46 o                         
   7   3  15          8.79         48.58        43.94 o                         
   8   3  15          5.18          7.57        50.73 o                         
   9   3  15        128.19          5.08        60.05 o                         
  10   3  15        176.86         93.60        73.35 o                         
  11   3  15        130.42        106.85        82.57 o                         
  12   3  15          6.60        -48.76        84.26 o                         
  13   3  15          3.65         48.37       112.98 o                         
  14   3  15         13.22        -48.90       112.94 o                         
  15   3  15          6.64       -133.14       133.14 o                         
   1   4  15        171.26        184.54        24.92 o                         
   2   4  15          4.16         12.17        35.90 o                         
   3   4  15         33.59         62.52        36.84 o                         
   4   4  15         75.87        -38.28        38.28 o                         
   5   4  15        166.58         82.41        38.66 o                         
   6   4  15          1.98          1.65        43.87 o                         
   7   4  15        100.56         70.79        49.03 o                         
   8   4  15        371.79        307.63        60.51 o                         
   9   4  15        442.86        483.25        73.04 o                         
  10   4  15         32.49         13.36        70.87 o                         
  11   4  15          3.31        183.51        85.22 o                         
  12   4  15          0.96        -13.43        91.45 o                         
  13   4  15         17.82         57.27       100.91 o                         
  14   4  15          4.65         -9.08       141.17 o                         
  15   4  15         50.63        223.84       145.57 o                         
   1   5  15         99.36         60.89        40.43 o                         
   2   5  15        111.97        115.68        31.21 o                         
   3   5  15         15.45        -10.51        37.48 o                         
   4   5  15         52.17         47.71        40.83 o                         
   5   5  15          2.75         28.50        42.83 o                         
   6   5  15        414.77        301.44        47.86 o                         
   7   5  15         96.57        152.63        47.48 o                         
   8   5  15         61.23         14.35        52.69 o                         
   9   5  15        137.63         66.21        63.91 o                         
  10   5  15          1.03         98.24        79.50 o                         
  11   5  15         41.65        111.30        89.28 o                         
  12   5  15          0.28        105.28       100.01 o                         
  13   5  15         17.42         45.98       107.58 o                         
  14   5  15        129.82          6.58       130.93 o                         
  15   5  15         28.44         62.23       152.20 o                         
   1   6  15          0.64         -3.52        39.84 o                         
   2   6  15         51.47         76.54        42.30 o                         
   3   6  15        440.87        383.38        48.35 o                         
   4   6  15        264.72        164.33        50.40 o                         
   5   6  15         69.56        104.51        43.91 o                         
   6   6  15          1.53        -13.09        47.69 o                         
   7   6  15         74.56        124.24        52.36 o                         
   8   6  15         27.07         41.30        57.08 o                         
   9   6  15         66.78        -26.70        73.91 o                         
  10   6  15          8.69        -60.99        81.54 o                         
  11   6  15        353.76        195.73        97.57 o                         
  12   6  15         88.08         99.55       106.93 o                         
  13   6  15         77.32         96.04       121.33 o                         
  14   6  15         12.17         46.96       124.00 o                         
  15   6  15         10.46       -409.40       409.40 o                         
   1   7  15          8.01        -45.37        45.37 o                         
   2   7  15         11.89         25.62        53.91 o                         
   3   7  15         36.53         73.06        51.06 o                         
   4   7  15        612.96        556.62        68.83 o                         
   5   7  15         39.67         36.26        60.08 o                         
   6   7  15         82.55        137.67        57.69 o                         
   7   7  15          2.06         60.15        61.76 o                         
   8   7  15         23.67         85.61        62.11 o                         
   9   7  15          2.66        -29.14        71.03 o                         
  10   7  15         54.39        -56.28        78.38 o                         
  11   7  15         28.56        154.29        94.47 o                         
  12   7  15         32.98        -28.18       109.93 o                         
  13   7  15         99.56        493.14       142.38 o                         
  14   7  15         80.59         13.43       142.21 o                         
   1   8  15        121.99        164.01        53.94 o                         
   2   8  15          6.96        -58.42        65.66 o                         
   3   8  15         13.67        -26.45        66.83 o                         
   4   8  15         16.07         49.97        66.36 o                         
   5   8  15        106.65         59.20        72.89 o                         
   6   8  15         80.78         -7.93        74.60 o                         
   7   8  15         96.58         40.18        79.41 o                         
   8   8  15         17.82         68.96        79.79 o                         
   9   8  15         38.17        110.04        84.88 o                         
  10   8  15        124.99        105.26        99.10 o                         
  11   8  15          0.46         66.05       110.27 o                         
  12   8  15        172.07        179.72       121.33 o                         
  13   8  15         45.13         96.21       128.42 o                         
  14   8  15        128.37        501.59       172.85 o                         
   1   9  15         24.93         77.18        63.60 o                         
   2   9  15          6.05        133.44        83.13 o                         
   3   9  15         24.07         -6.89        68.64 o                         
   4   9  15          4.02         54.62        65.54 o                         
   5   9  15        157.09        132.17       100.88 o                         
   6   9  15        255.79        367.85        81.75 o                         
   7   9  15         11.11         10.87        82.52 o                         
   8   9  15        212.94        154.28        93.42 o                         
   9   9  15        163.90         99.40        93.51 o                         
  10   9  15        115.30         89.94       115.14 o                         
  11   9  15        274.11        235.16       121.47 o                         
  12   9  15         20.39         37.04       134.12 o                         
  13   9  15        194.76        133.32       159.97 o                         
  14   9  15         13.45        240.24       199.98 o                         
   1  10  15         26.72         14.15        68.38 o                         
   2  10  15          4.96         12.62        62.92 o                         
   3  10  15        167.72        147.61        67.69 o                         
   4  10  15         11.13        -66.59        66.59 o                         
   5  10  15         54.05         55.44        71.47 o                         
   6  10  15         41.54        108.19        76.72 o                         
   7  10  15        231.60        295.06        88.27 o                         
   8  10  15          8.34       -101.05       101.05 o                         
   9  10  15          1.00         32.45        99.51 o                         
  10  10  15        137.13         93.85       120.49 o                         
  11  10  15         13.81         98.22       127.29 o                         
  12  10  15         85.47        115.62       148.30 o                         
  13  10  15          5.63        178.53       475.30 o                         
   1  11  15         27.57         80.23        76.49 o                         
   2  11  15          1.66          5.28        84.04 o                         
   3  11  15        151.18        163.34        89.36 o                         
   4  11  15        132.05        139.90        68.58 o                         
   5  11  15         14.41        -74.26        75.77 o                         
   6  11  15         98.43        112.61        82.98 o                         
   7  11  15         18.94        133.36        94.83 o                         
   8  11  15          0.69       -107.46       107.46 o                         
   9  11  15          3.78         28.62       118.67 o                         
  10  11  15          3.81        122.27       128.49 o                         
  11  11  15         56.81         71.04       155.47 o                         
  12  11  15         76.56        -78.61       169.20 o                         
   1  12  15         16.55         33.83        85.85 o                         
   2  12  15        220.33        146.81        98.43 o                         
   3  12  15         79.19        147.79        83.77 o                         
   4  12  15         86.69         61.86        85.75 o                         
   5  12  15         75.57        229.73        87.69 o                         
   6  12  15         21.98        -20.73        97.01 o                         
   7  12  15        210.79         74.62       111.26 o                         
   8  12  15        113.05        210.34       115.04 o                         
   9  12  15         75.37        -90.06       124.85 o                         
  10  12  15          8.73         89.31       168.16 o                         
  11  12  15        238.42        198.64       179.66 o                         
   1  13  15          3.83         -3.47       118.71 o                         
   2  13  15         18.85        264.74       105.59 o                         
   3  13  15        204.46        158.27       110.10 o                         
   4  13  15          2.16         34.04       109.25 o                         
   5  13  15          8.18         58.48       114.29 o                         
   6  13  15         13.96         56.27       115.19 o                         
   7  13  15        219.59        179.80       170.84 o                         
   8  13  15          9.23       -119.01       164.08 o                         
   9  13  15         28.75        212.65       174.48 o                         
  10  13  15         11.55        140.50       218.18 o                         
  11  13  15         84.79         79.05       396.82 o                         
   1  14  15         10.83        169.93       120.36 o                         
   2  14  15          9.11        315.75       115.29 o                         
   3  14  15          0.78        -65.81       121.86 o                         
   4  14  15          5.54         95.76       123.88 o                         
   5  14  15         71.44        181.04       127.10 o                         
   6  14  15         18.16        123.74       146.32 o                         
   7  14  15         70.74        352.47       158.35 o                         
   8  14  15        158.63        258.68       160.13 o                         
   9  14  15          9.20          6.41       169.25 o                         
  10  14  15         90.40        722.84       342.91 o                         
   1  15  15         24.28        125.84       141.55 o                         
   2  15  15         47.23        -57.67       129.25 o                         
   3  15  15         10.26          7.92       122.11 o                         
   4  15  15          0.91        106.70       133.01 o                         
   5  15  15         10.02       -124.27       138.09 o                         
   6  15  15         46.94       -127.49       142.25 o                         
   7  15  15         94.74        218.90       151.28 o                         
   8  15  15         19.65       -136.50       163.80 o                         
   9  15  15        179.49        -63.77       441.90 o                         
   1  16  15         14.99        373.61       168.47 o                         
   2  16  15          0.53          4.56       204.21 o                         
   3  16  15          6.29        354.59       142.85 o                         
   4  16  15          2.50         24.99       133.93 o                         
   5  16  15         12.60       -142.19       142.19 o                         
   6  16  15        116.01        -18.94       162.07 o                         
   7  16  15          0.69       -245.39       245.39 o                         
   8  16  15        120.60        -86.85       557.70 o                         
   1  17  15         28.21        119.64       157.04 o                         
   2  17  15         64.15        123.20       155.18 o                         
   3  17  15          0.73        -96.46       233.98 o                         
   4  17  15         66.69        -57.54       161.45 o                         
   5  17  15         76.01       -163.45       164.25 o                         
   6  17  15         77.74        118.85       355.05 o                         
   1  18  15         60.22        522.98       243.59 o                         
   2  18  15          0.89       -373.35       373.35 o                         
   3  18  15          5.22        239.25       383.46 o                         
   4  18  15          5.66        -13.14       255.38 o                         
   0   0  16       4723.37       4581.28       143.97 o                         
   1   0  16        820.70        832.66        59.23 o                         
   2   0  16       1469.85       1750.82        85.03 o                         
   3   0  16        377.73        502.81        82.96 o                         
   4   0  16       5032.98       4910.81       148.27 o                         
   5   0  16       2139.88       2149.98        96.21 o                         
   6   0  16       5306.11       5094.50       169.58 o                         
   7   0  16       1043.94       1109.22        85.63 o                         
   8   0  16       2827.49       2716.44       146.33 o                         
   9   0  16        988.99        949.87       110.88 o                         
  10   0  16       2759.99       2462.21       161.57 o                         
  11   0  16        195.61        205.05       111.05 o                         
  12   0  16        732.60        659.41       136.60 o                         
  13   0  16        561.26        274.31       152.12 o                         
  14   0  16        666.86        683.34       223.95 o                         
  15   0  16        551.74        449.02       170.97 o                         
   0   1  16      15271.64      14775.06       227.89 o                         
   1   1  16      43210.82      42067.04       306.27 o                         
   2   1  16       6799.16       6701.98       115.04 o                         
   3   1  16      34630.11      34221.44       292.82 o                         
   4   1  16       9356.22       9273.44       172.48 o                         
   5   1  16      40281.32      39963.61       315.81 o                         
   6   1  16       7966.31       7691.62       129.05 o                         
   7   1  16      27104.25      26531.39       263.49 o                         
   8   1  16       4831.40       4571.77       112.91 o                         
   9   1  16      20569.25      20375.35       280.92 o                         
  10   1  16       2217.58       2122.35       108.15 o                         
  11   1  16      14634.21      13831.70       286.54 o                         
  12   1  16       2144.33       2127.84       142.72 o                         
  13   1  16       7112.99       6912.78       227.63 o                         
  14   1  16       2047.71       2001.16       182.95 o                         
  15   1  16       6755.81       6093.69       275.46 o                         
   0   2  16       7732.29       7250.17       227.87 o                         
   1   2  16       1338.39       1392.94        51.58 o                         
   2   2  16       2085.92       2126.75        54.54 o                         
   3   2  16         62.18        115.62        32.67 o                         
   4   2  16       3481.51       3402.75       112.37 o                         
   5   2  16        934.15       1029.35        55.10 o                         
   6   2  16       1984.82       1954.14        68.36 o                         
   7   2  16        632.51        504.07        50.82 o                         
   8   2  16       2050.18       1998.19        86.64 o                         
   9   2  16         57.07          8.38        64.03 o                         
  10   2  16       2041.21       1895.65       112.18 o                         
  11   2  16        219.59        116.95        83.67 o                         
  12   2  16       1981.60       1795.56       137.98 o                         
  13   2  16        361.04        412.58       104.26 o                         
  14   2  16        889.47        790.00       129.24 o                         
  15   2  16        170.71        282.67       143.17 o                         
   0   3  16       9876.72       9592.76       216.66 o                         
   1   3  16      49537.54      47272.23       328.89 o                         
   2   3  16       5801.36       5749.38        93.61 o                         
   3   3  16      42881.12      42200.70       331.36 o                         
   4   3  16       4751.33       4563.20       107.58 o                         
   5   3  16      32921.51      32187.60       308.36 o                         
   6   3  16       7539.38       7316.35       137.90 o                         
   7   3  16      22505.10      22022.55       266.39 o                         
   8   3  16       3978.13       4052.73       120.11 o                         
   9   3  16      21118.33      21279.87       283.42 o                         
  10   3  16       3228.72       3405.14       131.54 o                         
  11   3  16      15717.94      15642.24       326.73 o                         
  12   3  16       2888.30       3036.45       142.87 o                         
  13   3  16      10985.62      10852.26       448.49 o                         
  14   3  16       1667.21       1375.48       152.84 o                         
  15   3  16       5844.15       6169.79       364.99 o                         
   0   4  16       5053.69       5192.07       178.16 o                         
   1   4  16       1068.95       1068.01        53.13 o                         
   2   4  16       6227.84       6070.44       109.91 o                         
   3   4  16        951.67       1002.19        59.06 o                         
   4   4  16       7715.59       7719.25       141.93 o                         
   5   4  16        516.21        513.40        53.01 o                         
   6   4  16       2161.74       2091.78        84.23 o                         
   7   4  16        609.49        543.13        60.04 o                         
   8   4  16       3846.12       3761.58       114.55 o                         
   9   4  16        293.08        251.08        68.52 o                         
  10   4  16       2490.28       2399.79       113.14 o                         
  11   4  16        310.69        294.59        91.35 o                         
  12   4  16       2255.35       2495.00       149.49 o                         
  13   4  16        120.14        192.18       118.62 o                         
  14   4  16       1012.76       1114.08       148.00 o                         
  15   4  16        194.23        360.39       290.81 o                         
   0   5  16       5578.86       5497.15       174.56 o                         
   1   5  16      32530.45      32112.66       330.31 o                         
   2   5  16       6921.21       6791.70       116.30 o                         
   3   5  16      42348.23      41677.49       346.73 o                         
   4   5  16       5110.04       4951.90       129.07 o                         
   5   5  16      29616.36      28919.30       289.23 o                         
   6   5  16       4817.49       4705.28       107.92 o                         
   7   5  16      22462.06      21963.41       248.49 o                         
   8   5  16       4178.32       4168.44       126.28 o                         
   9   5  16      18652.14      18608.41       305.05 o                         
  10   5  16       3023.67       3053.61       143.24 o                         
  11   5  16      12380.30      12514.14       274.73 o                         
  12   5  16       1723.16       1569.79       135.24 o                         
  13   5  16       8404.33       8400.14       380.74 o                         
  14   5  16       1204.55       1271.57       160.12 o                         
  15   5  16       5446.29       5934.27      1192.97 o                         
   0   6  16       1004.87       1204.60        92.37 o                         
   1   6  16        576.93        597.75        56.75 o                         
   2   6  16       4160.44       4208.63       124.33 o                         
   3   6  16        133.22        235.01        56.31 o                         
   4   6  16       2812.12       2785.93        86.75 o                         
   5   6  16        300.29        375.49        63.47 o                         
   6   6  16       2821.14       2900.21       100.44 o                         
   7   6  16        686.45        608.93        76.65 o                         
   8   6  16       1593.21       1463.28        93.96 o                         
   9   6  16        371.76        388.86        83.59 o                         
  10   6  16       1971.03       2190.74       126.71 o                         
  11   6  16        323.84        408.98       102.16 o                         
  12   6  16       1223.50       1118.65       131.15 o                         
  13   6  16        327.65        388.81       124.12 o                         
  14   6  16       1072.57       1267.35       155.70 o                         
   0   7  16      11859.52      11324.99       296.79 o                         
   1   7  16      30360.66      29541.38       320.91 o                         
   2   7  16       7495.79       7129.62       151.49 o                         
   3   7  16      29769.30      29440.69       434.34 o                         
   4   7  16       4542.38       4840.20       152.05 o                         
   5   7  16      22923.48      22535.27       365.11 o                         
   6   7  16       4735.86       4950.96       150.20 o                         
   7   7  16      18706.60      18460.96       291.77 o                         
   8   7  16       3523.13       3644.88       137.18 o                         
   9   7  16      12945.42      12939.68       251.82 o                         
  10   7  16       1983.57       1998.29       125.25 o                         
  11   7  16      11792.90      12328.68       421.38 o                         
  12   7  16       2340.81       2399.25       180.25 o                         
  13   7  16       7027.28       7061.63       263.06 o                         
  14   7  16       1048.93       1002.21       216.52 o                         
   0   8  16       2200.72       2310.26       125.00 o                         
   1   8  16       1169.17       1239.17        83.32 o                         
   2   8  16       4869.08       4908.37       169.61 o                         
   3   8  16        646.56        827.65       102.48 o                         
   4   8  16       1873.17       1884.63       107.18 o                         
   5   8  16        294.84        339.12        75.93 o                         
   6   8  16       2974.82       3077.80       157.04 o                         
   7   8  16        674.83        717.08        97.14 o                         
   8   8  16       1152.25       1327.58       115.77 o                         
   9   8  16        689.27        532.21       118.51 o                         
  10   8  16       2588.29       2984.56       170.36 o                         
  11   8  16        416.90        569.02       120.45 o                         
  12   8  16       1125.00       1145.91       140.07 o                         
  13   8  16        583.72        697.12       140.23 o                         
  14   8  16       1206.27       1255.77       232.59 o                         
   0   9  16       3446.15       3526.06       209.92 o                         
   1   9  16      20045.37      20127.46       305.50 o                         
   2   9  16       5365.91       5289.85       153.27 o                         
   3   9  16      20405.55      19693.64       306.29 o                         
   4   9  16       3036.85       3081.30       137.95 o                         
   5   9  16      17413.95      17257.58       314.42 o                         
   6   9  16       2798.00       2988.03       172.59 o                         
   7   9  16      14333.03      15000.90       312.38 o                         
   8   9  16       3276.29       3175.05       173.03 o                         
   9   9  16      11447.76      11373.79       286.28 o                         
  10   9  16       1774.13       2057.50       155.03 o                         
  11   9  16       7789.23       7639.47       311.79 o                         
  12   9  16       1411.76       1279.81       160.45 o                         
  13   9  16       5356.10       5880.79       236.46 o                         
   0  10  16       1184.25       1035.62       119.86 o                         
   1  10  16        501.00        674.57        87.17 o                         
   2  10  16       2172.72       2259.18       102.72 o                         
   3  10  16        485.02        467.52        74.96 o                         
   4  10  16       2242.19       2284.05       112.28 o                         
   5  10  16        175.17        184.01        79.03 o                         
   6  10  16       2788.55       3110.90       146.55 o                         
   7  10  16        679.99        748.58       115.80 o                         
   8  10  16       2271.68       2562.42       162.33 o                         
   9  10  16         56.99        141.38       114.24 o                         
  10  10  16       1093.72       1468.64       154.26 o                         
  11  10  16         47.49         85.68       132.55 o                         
  12  10  16        633.92        638.58       158.63 o                         
  13  10  16        211.92        393.70       255.20 o                         
   0  11  16       2305.32       2386.66       226.91 o                         
   1  11  16      16734.43      16515.61       306.95 o                         
   2  11  16       2976.23       3225.57       141.84 o                         
   3  11  16      17188.22      17115.66       266.41 o                         
   4  11  16       1742.22       2129.50       109.01 o                         
   5  11  16      15258.01      15113.63       263.66 o                         
   6  11  16       4433.06       4646.55       164.57 o                         
   7  11  16      14596.22      14989.85       307.45 o                         
   8  11  16       2164.84       2243.48       174.88 o                         
   9  11  16       9619.12       9701.31       291.09 o                         
  10  11  16        862.40       1154.11       194.89 o                         
  11  11  16       5386.24       5576.11       269.85 o                         
  12  11  16       1387.64       1280.11       248.73 o                         
   0  12  16       2753.32       2288.18       243.16 o                         
   1  12  16        414.23        331.58       102.76 o                         
   2  12  16       3766.74       3496.08       162.04 o                         
   3  12  16        348.07        485.27       104.50 o                         
   4  12  16       2362.92       2423.96       131.29 o                         
   5  12  16        462.32        584.94        99.39 o                         
   6  12  16       1831.55       1736.10       167.45 o                         
   7  12  16        809.97        923.23       134.11 o                         
   8  12  16       2340.45       2326.94       180.46 o                         
   9  12  16         62.29         69.47       164.87 o                         
  10  12  16       1070.66       1327.50       185.36 o                         
  11  12  16        112.78        402.82       178.22 o                         
   0  13  16       1980.63       2774.97       264.15 o                         
   1  13  16      13047.79      13088.56       360.12 o                         
   2  13  16       2482.77       2744.77       190.67 o                         
   3  13  16      13323.70      13945.39       339.97 o                         
   4  13  16       2185.54       2459.44       162.56 o                         
   5  13  16       7150.81       7406.59       318.15 o                         
   6  13  16       1748.70       1839.36       163.13 o                         
   7  13  16       7454.03       7702.80       298.13 o                         
   8  13  16       1300.87       1855.94       385.24 o                         
   9  13  16       6659.45       7505.17       378.20 o                         
  10  13  16        609.07        825.70       219.36 o                         
   0  14  16       1514.05       1898.88       256.12 o                         
   1  14  16        121.63        410.28       175.75 o                         
   2  14  16       2414.65       2659.11       174.94 o                         
   3  14  16        227.46        241.82       115.17 o                         
   4  14  16       1253.34       1349.47       149.71 o                         
   5  14  16        332.61        219.97       128.35 o                         
   6  14  16        744.81        763.96       154.54 o                         
   7  14  16        286.16        207.08       158.69 o                         
   8  14  16       1051.13       1319.73       192.85 o                         
   9  14  16        247.80        284.92       185.93 o                         
   0  15  16       2731.27       3165.31       330.31 o                         
   1  15  16       8636.30       9039.27       316.06 o                         
   2  15  16       1447.08       1637.14       205.05 o                         
   3  15  16       8234.57       8108.68       304.45 o                         
   4  15  16       1932.65       2120.03       175.51 o                         
   5  15  16       7198.10       8055.57       400.45 o                         
   6  15  16       1720.99       1892.66       178.63 o                         
   7  15  16       5665.65       6454.17       325.94 o                         
   8  15  16       1150.70       1535.14       221.28 o                         
   0  16  16       1633.09       1688.33       254.79 o                         
   1  16  16        506.16        396.91       157.73 o                         
   2  16  16        819.99        668.91       165.98 o                         
   3  16  16        130.97        -55.94       137.06 o                         
   4  16  16       1702.59       1839.00       182.27 o                         
   5  16  16        446.09        317.32       166.21 o                         
   6  16  16       1331.70       1408.91       203.99 o                         
   7  16  16        240.09        300.00       376.49 o                         
   0  17  16       1200.44       1321.51       286.67 o                         
   1  17  16       4695.66       4992.61       316.04 o                         
   2  17  16        676.70        650.66       204.67 o                         
   3  17  16       4068.98       4423.15       245.57 o                         
   4  17  16        724.75        534.89       204.37 o                         
   5  17  16       5215.94       4970.96      1116.36 o                         
   1  18  16        361.25        846.12       394.93 o                         
   2  18  16        554.29       1468.55       436.71 o                         
   3  18  16        161.91         41.24       364.06 o                         
   1   1  17        422.47        387.39        38.67 o                         
   2   1  17         33.30        116.79        40.91 o                         
   3   1  17        224.20        197.68        39.10 o                         
   4   1  17        141.60        211.50        45.65 o                         
   5   1  17         22.55        -28.84        41.79 o                         
   6   1  17         75.31         76.48        44.37 o                         
   7   1  17          2.48        -22.03        46.12 o                         
   8   1  17         83.86         86.31        56.14 o                         
   9   1  17          1.05         67.71        63.91 o                         
  10   1  17          3.73          4.54        83.50 o                         
  11   1  17         77.12         73.25        90.82 o                         
  12   1  17          5.89         25.03       107.36 o                         
  13   1  17        131.51        -19.67       112.32 o                         
  14   1  17          0.84         11.20       133.23 o                         
  15   1  17         75.73        208.77       187.56 o                         
   1   2  17        172.51        210.96        36.55 o                         
   2   2  17        228.50        187.05        40.38 o                         
   3   2  17        481.45        465.25        54.22 o                         
   4   2  17        106.38         44.28        45.21 o                         
   5   2  17        548.64        600.00        54.58 o                         
   6   2  17         33.58         90.12        44.62 o                         
   7   2  17         56.94         39.54        52.86 o                         
   8   2  17         61.12        -20.47        59.78 o                         
   9   2  17         15.97        -17.69        66.43 o                         
  10   2  17        157.46         96.03        76.38 o                         
  11   2  17          7.05        -17.84        87.66 o                         
  12   2  17         17.78        -55.99        98.99 o                         
  13   2  17          3.87         16.09       135.62 o                         
  14   2  17         84.94        108.88       159.82 o                         
  15   2  17         26.17          8.72       179.90 o                         
   1   3  17          4.60        -10.83        28.96 o                         
   2   3  17        214.29        198.24        41.12 o                         
   3   3  17          3.21        -19.59        43.53 o                         
   4   3  17        294.52        252.18        50.30 o                         
   5   3  17        149.49        159.38        51.32 o                         
   6   3  17        192.14        210.73        52.00 o                         
   7   3  17        260.05        297.82        56.54 o                         
   8   3  17          1.43        -58.11        58.11 o                         
   9   3  17         27.82         22.79        72.44 o                         
  10   3  17          0.10         59.00        74.36 o                         
  11   3  17         54.72         28.05        80.18 o                         
  12   3  17          5.23         21.25       107.40 o                         
  13   3  17          6.19         49.17       121.52 o                         
  14   3  17          5.66       -126.93       135.94 o                         
  15   3  17          1.92         38.41       301.38 o                         
   1   4  17         87.06        112.00        56.18 o                         
   2   4  17        199.98        131.76        39.86 o                         
   3   4  17        368.62        288.79        49.77 o                         
   4   4  17        123.10         71.55        47.53 o                         
   5   4  17          6.25         15.29        51.31 o                         
   6   4  17          9.16         37.23        49.82 o                         
   7   4  17         25.48        -45.06        57.34 o                         
   8   4  17         75.43        188.73        60.33 o                         
   9   4  17          0.75        -16.70        64.11 o                         
  10   4  17        178.34        173.87        84.49 o                         
  11   4  17         11.75        -69.01        96.20 o                         
  12   4  17          1.50         -0.25       104.37 o                         
  13   4  17          5.80         36.31       117.16 o                         
  14   4  17         37.77         16.27       139.74 o                         
   1   5  17          0.01         43.17        50.15 o                         
   2   5  17        104.13         38.25        60.18 o                         
   3   5  17          0.17        -46.80        49.72 o                         
   4   5  17        100.35         70.10        48.93 o                         
   5   5  17         41.02         43.89        51.13 o                         
   6   5  17          0.65         66.92        57.29 o                         
   7   5  17          0.75         61.12        56.33 o                         
   8   5  17        100.53         54.23        70.83 o                         
   9   5  17        679.28        743.93        87.63 o                         
  10   5  17         19.05         -4.02        90.07 o                         
  11   5  17         10.49        177.63        95.26 o                         
  12   5  17         12.30        136.51       102.61 o                         
  13   5  17        202.21        204.46       122.32 o                         
  14   5  17         65.18        -98.76       134.59 o                         
   1   6  17        151.81        136.19        53.02 o                         
   2   6  17         10.82         -6.33        48.30 o                         
   3   6  17         47.96         50.02        53.18 o                         
   4   6  17        140.89        108.03        60.22 o                         
   5   6  17         99.23        131.57        75.51 o                         
   6   6  17         18.51        100.31        66.59 o                         
   7   6  17         70.57          6.30        69.80 o                         
   8   6  17        182.83        222.41        78.02 o                         
   9   6  17          9.97         52.53        85.22 o                         
  10   6  17         23.29        -64.11        89.12 o                         
  11   6  17         52.18        -76.94        97.00 o                         
  12   6  17          1.66        -55.90       117.32 o                         
  13   6  17         16.68         57.56       134.34 o                         
  14   6  17        189.84         17.94       193.13 o                         
   1   7  17         46.69         53.78        54.30 o                         
   2   7  17         59.69         82.76        59.53 o                         
   3   7  17         19.00          7.61        70.66 o                         
   4   7  17         37.38        -19.19        71.70 o                         
   5   7  17         86.26         58.47        71.74 o                         
   6   7  17        181.21        178.25        75.97 o                         
   7   7  17         75.00         61.88        80.92 o                         
   8   7  17          4.13        -74.97        84.26 o                         
   9   7  17        153.47        290.53       117.39 o                         
  10   7  17         24.23        -50.57       103.74 o                         
  11   7  17          3.97        106.33       111.68 o                         
  12   7  17         26.28         81.53       131.48 o                         
  13   7  17         47.81         55.81       137.29 o                         
  14   7  17          0.88       -269.02       389.46 o                         
   1   8  17        247.38        241.81        62.56 o                         
   2   8  17        183.33        219.64        68.70 o                         
   3   8  17         89.33         41.80        75.23 o                         
   4   8  17         96.84        122.99        76.54 o                         
   5   8  17          0.19         16.33        74.31 o                         
   6   8  17          1.39         69.74        77.98 o                         
   7   8  17         74.75         55.43       106.13 o                         
   8   8  17         72.79        129.79       124.71 o                         
   9   8  17          1.25         59.86        98.33 o                         
  10   8  17        246.03        183.58       108.99 o                         
  11   8  17         37.47        272.35       119.76 o                         
  12   8  17         38.04        136.45       124.30 o                         
  13   8  17          1.96       -109.40       130.31 o                         
   1   9  17         15.05        -43.92        80.87 o                         
   2   9  17        116.27        196.77        73.24 o                         
   3   9  17          7.89         97.27        81.81 o                         
   4   9  17         85.28         51.91        81.34 o                         
   5   9  17          1.38         16.81        89.48 o                         
   6   9  17         88.34        122.13       133.29 o                         
   7   9  17        154.95         40.13       106.42 o                         
   8   9  17        178.87        128.61       102.42 o                         
   9   9  17        367.20        119.02       102.42 o                         
  10   9  17          2.67        -20.17       113.61 o                         
  11   9  17        136.65         13.91       117.90 o                         
  12   9  17          4.93        -78.91       129.65 o                         
  13   9  17         23.21         60.45       171.13 o                         
   1  10  17        169.41        146.17        79.24 o                         
   2  10  17         60.62        116.13        72.02 o                         
   3  10  17          1.21        -76.33        76.33 o                         
   4  10  17        101.78         69.25        80.81 o                         
   5  10  17          0.56        -36.77        87.32 o                         
   6  10  17          3.27        166.78       100.71 o                         
   7  10  17         53.83        -21.19       104.78 o                         
   8  10  17        139.18        100.66       149.99 o                         
   9  10  17         14.52       -116.81       116.81 o                         
  10  10  17          5.84        -11.84       133.13 o                         
  11  10  17          4.39       -138.97       138.97 o                         
  12  10  17         13.61        -75.63       156.85 o                         
   1  11  17         83.81         44.77        87.41 o                         
   2  11  17         55.25         50.66        83.72 o                         
   3  11  17        142.35        112.50       102.56 o                         
   4  11  17          0.48        -22.83        79.78 o                         
   5  11  17          4.25         97.52        85.93 o                         
   6  11  17          0.74         94.62        92.97 o                         
   7  11  17        104.96          0.37       114.32 o                         
   8  11  17         26.50         18.48       148.69 o                         
   9  11  17         40.80        189.10       146.95 o                         
  10  11  17          9.58        256.82       144.64 o                         
  11  11  17         32.42         84.10       151.54 o                         
  12  11  17          1.20       -432.34       432.34 o                         
   1  12  17         47.16        321.41       103.68 o                         
   2  12  17        226.52        112.93        94.85 o                         
   3  12  17          0.13        -38.62       102.40 o                         
   4  12  17        168.56        103.19        94.67 o                         
   5  12  17        138.24        256.91       101.34 o                         
   6  12  17        160.39         26.41       110.35 o                         
   7  12  17          0.76         24.11       123.70 o                         
   8  12  17          3.96        132.80       147.60 o                         
   9  12  17        116.26        124.66       170.80 o                         
  10  12  17         29.59        459.41       239.52 o                         
  11  12  17          1.02       -269.84       552.24 o                         
   1  13  17          8.46         12.91       123.81 o                         
   2  13  17         42.86        351.22       124.68 o                         
   3  13  17        134.97        160.68       114.57 o                         
   4  13  17          4.61         72.21       111.42 o                         
   5  13  17         16.01        128.14       117.93 o                         
   6  13  17          1.13        -91.83       130.62 o                         
   7  13  17        111.35        347.84       175.20 o                         
   8  13  17         12.98         78.49       169.84 o                         
   9  13  17          3.90       -173.21       173.21 o                         
  10  13  17         28.29         82.88       454.06 o                         
   1  14  17        211.36        228.34       136.82 o                         
   2  14  17         42.97        -44.96       128.35 o                         
   3  14  17          9.07        127.91       117.09 o                         
   4  14  17         47.97         71.13       123.69 o                         
   5  14  17         20.82         46.28       127.19 o                         
   6  14  17         43.42        119.23       138.68 o                         
   7  14  17          3.33         64.06       169.93 o                         
   8  14  17         96.16        279.95       190.02 o                         
   9  14  17          3.73        158.30       336.40 o                         
   1  15  17         11.75        -15.37       136.78 o                         
   2  15  17        165.33         80.51       129.81 o                         
   3  15  17          2.54         61.22       132.30 o                         
   4  15  17         32.85        147.29       134.62 o                         
   5  15  17         26.01        -51.71       140.30 o                         
   6  15  17         17.92        -80.90       154.08 o                         
   7  15  17        240.45        175.80       175.12 o                         
   8  15  17          0.83        536.82       348.49 o                         
   1  16  17          0.03         32.22       146.30 o                         
   2  16  17          5.98        -13.87       163.66 o                         
   3  16  17         22.06       -138.27       142.20 o                         
   4  16  17          1.02       -151.91       151.91 o                         
   5  16  17          9.63       -154.15       154.15 o                         
   6  16  17         87.52         29.76       246.66 o                         
   1  17  17          5.35         51.27       162.15 o                         
   2  17  17          0.25       -153.59       159.65 o                         
   3  17  17         14.37        354.91       284.07 o                         
   4  17  17         23.38        332.23       394.52 o                         
   1  18  17         16.61        -42.06       377.72 o                         
   0   0  18      21702.96      21845.55       416.69 o                         
   1   0  18       9058.10       8908.28       177.79 o                         
   2   0  18      23252.31      22690.39       320.01 o                         
   3   0  18       9596.51       9646.61       218.38 o                         
   4   0  18      37388.29      36110.47       435.57 o                         
   5   0  18       8337.45       8068.28       194.77 o                         
   6   0  18      18824.39      18739.55       292.46 o                         
   7   0  18      10340.69      10394.23       222.87 o                         
   8   0  18      17728.70      17734.35       338.45 o                         
   9   0  18       4211.25       3956.32       207.82 o                         
  10   0  18      11968.37      12072.56       345.37 o                         
  11   0  18       3220.92       3591.08       218.50 o                         
  12   0  18       6796.16       6338.04       288.60 o                         
  13   0  18       4596.95       4599.28       376.70 o                         
  14   0  18       4615.67       4585.60       430.29 o                         
   0   1  18        359.59        361.32        54.62 o                         
   1   1  18       3654.95       3681.58        82.12 o                         
   2   1  18        194.18        271.57        42.11 o                         
   3   1  18       6695.20       6491.84       133.23 o                         
   4   1  18         49.51        115.63        52.99 o                         
   5   1  18       7171.55       6981.34       143.24 o                         
   6   1  18        239.94        196.79        58.09 o                         
   7   1  18       2784.92       2753.41       110.36 o                         
   8   1  18         55.48        -15.83        62.45 o                         
   9   1  18       3645.64       3787.93       129.51 o                         
  10   1  18        150.45        184.75        87.25 o                         
  11   1  18       2036.13       1827.55       130.50 o                         
  12   1  18         40.87         72.52       106.27 o                         
  13   1  18       1162.26       1050.96       150.08 o                         
  14   1  18        117.14        173.82       153.63 o                         
  15   1  18       1186.88        483.14       505.81 o                         
   0   2  18      26939.53      26585.92       305.95 o                         
   1   2  18      10189.73      10166.95       148.52 o                         
   2   2  18      22241.71      21818.45       237.92 o                         
   3   2  18      14138.08      13602.98       211.62 o                         
   4   2  18      23555.60      23125.52       421.09 o                         
   5   2  18      10660.30      10239.30       205.08 o                         
   6   2  18      16799.42      16216.95       221.94 o                         
   7   2  18       9326.73       8983.44       171.71 o                         
   8   2  18      11595.79      11379.55       229.25 o                         
   9   2  18       5367.58       5421.61       151.27 o                         
  10   2  18      11427.67      11652.01       236.99 o                         
  11   2  18       3091.40       3202.72       145.38 o                         
  12   2  18       7663.00       7729.42       237.92 o                         
  13   2  18       2607.51       2514.85       182.49 o                         
  14   2  18       4439.13       4457.53       226.91 o                         
  15   2  18       1768.06       1351.78       378.43 o                         
   0   3  18        170.77        120.94        62.36 o                         
   1   3  18       6742.88       6542.09       127.46 o                         
   2   3  18        201.62        207.13        44.19 o                         
   3   3  18       5215.53       5058.71       119.16 o                         
   4   3  18         98.29         71.06        52.63 o                         
   5   3  18       4539.46       4343.78       128.14 o                         
   6   3  18        387.81        380.93        69.47 o                         
   7   3  18       2754.60       2631.33        96.36 o                         
   8   3  18        121.29        122.83        60.80 o                         
   9   3  18       3053.69       2925.29       115.89 o                         
  10   3  18        301.40        331.13        90.35 o                         
  11   3  18       3847.17       3749.39       164.32 o                         
  12   3  18         50.39       -109.93       109.93 o                         
  13   3  18       1358.32       1416.24       157.82 o                         
  14   3  18         99.38        177.26       134.44 o                         
   0   4  18      27002.34      26700.71       395.22 o                         
   1   4  18      16365.75      15939.63       229.10 o                         
   2   4  18      29307.00      28256.75       308.04 o                         
   3   4  18      11333.26      11326.43       175.51 o                         
   4   4  18      23066.85      22509.30       262.46 o                         
   5   4  18       9565.78       9481.39       182.51 o                         
   6   4  18      17571.78      17017.26       246.43 o                         
   7   4  18       6453.04       6372.60       150.54 o                         
   8   4  18      12933.91      12673.60       218.20 o                         
   9   4  18       5196.48       5509.66       164.30 o                         
  10   4  18      13887.36      14006.54       265.49 o                         
  11   4  18       4974.69       4726.76       196.75 o                         
  12   4  18       6427.25       6515.66       225.03 o                         
  13   4  18       2628.91       2593.63       184.53 o                         
  14   4  18       4716.04       4969.77       246.15 o                         
   0   5  18       1437.27       1460.75       103.99 o                         
   1   5  18       4497.52       4449.73       124.16 o                         
   2   5  18        246.56        469.04        59.67 o                         
   3   5  18       5170.29       4997.03       129.89 o                         
   4   5  18         57.47         99.84        56.33 o                         
   5   5  18       3491.09       3424.45       116.27 o                         
   6   5  18         44.43         88.09        61.32 o                         
   7   5  18       2843.95       2809.85       113.40 o                         
   8   5  18         40.86          7.17        77.37 o                         
   9   5  18       3566.65       3381.21       147.19 o                         
  10   5  18        468.41        379.50        97.98 o                         
  11   5  18       2333.95       2555.77       146.12 o                         
  12   5  18        334.01        294.24       111.70 o                         
  13   5  18        991.19        992.00       158.65 o                         
  14   5  18         45.68       -470.03       481.23 o                         
   0   6  18      19144.32      18443.32       392.72 o                         
   1   6  18      11376.54      11084.88       217.59 o                         
   2   6  18      17804.98      16942.75       234.99 o                         
   3   6  18       8344.40       8668.08       183.37 o                         
   4   6  18      15524.47      14858.73       242.88 o                         
   5   6  18       5905.19       5717.35       213.16 o                         
   6   6  18      12563.72      12310.60       286.26 o                         
   7   6  18       4157.94       4042.56       171.88 o                         
   8   6  18      11454.07      11056.97       272.99 o                         
   9   6  18       6157.89       6552.07       202.54 o                         
  10   6  18       8731.42       8553.59       242.64 o                         
  11   6  18       4745.19       4652.94       225.77 o                         
  12   6  18       5868.29       6340.75       247.28 o                         
  13   6  18       2295.47       2570.64       193.47 o                         
   0   7  18        484.25        580.72        94.91 o                         
   1   7  18       5558.36       5473.81       144.88 o                         
   2   7  18         47.28        126.70        66.90 o                         
   3   7  18       4611.23       4726.01       150.07 o                         
   4   7  18        239.65        206.94        81.22 o                         
   5   7  18       3060.66       2767.76       133.41 o                         
   6   7  18        169.63        222.23        82.48 o                         
   7   7  18       2864.46       3036.94       147.68 o                         
   8   7  18        175.60        208.52        95.97 o                         
   9   7  18       2911.75       2857.11       158.79 o                         
  10   7  18         65.01         84.06       106.90 o                         
  11   7  18       1856.14       2005.23       158.67 o                         
  12   7  18         65.50         80.26       126.53 o                         
  13   7  18       1660.26       1777.34       181.30 o                         
   0   8  18      15315.53      15005.82       366.80 o                         
   1   8  18       5620.80       5709.12       148.88 o                         
   2   8  18      19516.46      19388.62       305.98 o                         
   3   8  18       5142.21       5305.39       176.36 o                         
   4   8  18      15705.72      16197.15       304.08 o                         
   5   8  18       5764.57       5634.23       180.98 o                         
   6   8  18       9830.39       9765.09       229.23 o                         
   7   8  18       5222.13       5674.99       201.27 o                         
   8   8  18      11648.88      11843.55       261.87 o                         
   9   8  18       4047.24       3937.87       181.51 o                         
  10   8  18       7838.34       8272.98       250.16 o                         
  11   8  18       2452.43       2230.76       167.50 o                         
  12   8  18       5935.04       6498.86       253.70 o                         
  13   8  18       1626.83       1354.76       239.61 o                         
   0   9  18        222.17        103.35       102.83 o                         
   1   9  18       2186.22       2348.32       134.54 o                         
   2   9  18        120.48         80.55        74.17 o                         
   3   9  18       5778.84       5773.48       185.67 o                         
   4   9  18        109.09        -26.02        91.95 o                         
   5   9  18       2056.51       1999.66       127.53 o
[truncated: 117,451 more chars]
