# Supplementary material for: Crystal structures of (η4-cyclo­octa-1,5-diene)bis(1,3-di­methyl­imidazol-2-yl­idene)iridium(I) iodide and (η4-cyclo­octa-1,5-diene)bis­(1,3-di­ethyl­imidazol-2-yl­idene)iridium(I) iodide
Source: Acta Crystallogr E Crystallogr Commun. 2020 Apr 3;76(Pt 5):611–4. doi: 10.1107/S2056989020004235 (PMC7199247; doi:10.1107/S2056989020004235)
Supplement: Supplementary file 5 [file e-76-00611-2sup5.mol]

jsmpccn2
  --CCDC--032120    3D                              

 64 68  0  0  0  0  0  0  0  0999 V2000
    7.9531    9.2294    9.2003 Ir     0
    7.0801    6.8958    7.4746 N      0
    5.8672    8.5897    6.9833 N      0
    6.8810    8.2075    7.7929 C      0
    6.2172    6.4909    6.4776 C      0
    6.1742    5.6449    6.0938 H      0
    5.4558    7.5435    6.1669 C      0
    4.7801    7.5706    5.5280 H      0
    8.0941    6.0317    8.0879 C      0
    8.6197    6.5537    8.7144 H      0
    8.6929    5.7052    7.3978 H      0
    7.4823    4.8460    8.8179 C      0
    7.0702    4.2570    8.1820 H      0
    6.8214    5.1596    9.4393 H      0
    8.1698    4.3736    9.2932 H      0
    5.3137    9.9452    6.9094 C      0
    5.5336   10.4270    7.7221 H      0
    4.3477    9.8952    6.8423 H      0
    5.8630   10.7000    5.7127 C      0
    5.6410   10.2277    4.9070 H      0
    6.8175   10.7706    5.7893 H      0
    5.4785   11.5791    5.6848 H      0
    8.8375   10.4808   10.7747 C      0
    9.3091   11.2722   10.4401 H      0
    9.5501    9.2921   10.6341 C      0
   10.4306    9.4182   10.2231 H      0
    9.4790    8.0714   11.5208 C      0
    9.9782    8.2433   12.3347 H      0
    9.9012    7.3260   11.0660 H      0
    8.0538    7.6874   11.8849 C      0
    8.0253    6.7411   12.0944 H      0
    7.7883    8.1758   12.6799 H      0
    7.0687    7.9779   10.7747 C      0
    6.5971    7.1865   10.4401 H      0
    6.3561    9.1666   10.6341 C      0
    5.4755    9.0405   10.2231 H      0
    6.4271   10.3873   11.5208 C      0
    5.9279   10.2154   12.3347 H      0
    6.0050   11.1327   11.0660 H      0
    7.8523   10.7713   11.8849 C      0
    7.8808   11.7176   12.0944 H      0
    8.1178   10.2829   12.6799 H      0
    8.8260   11.5629    7.4746 N      0
   10.0389    9.8690    6.9833 N      0
    9.0251   10.2512    7.7929 C      0
    9.6890   11.9678    6.4776 C      0
    9.7319   12.8138    6.0938 H      0
   10.4503   10.9152    6.1669 C      0
   11.1260   10.8881    5.5280 H      0
    7.8120   12.4270    8.0879 C      0
    7.2865   11.9050    8.7144 H      0
    7.2133   12.7535    7.3978 H      0
    8.4239   13.6127    8.8179 C      0
    8.8360   14.2017    8.1820 H      0
    9.0848   13.2991    9.4393 H      0
    7.7363   14.0851    9.2932 H      0
   10.5924    8.5135    6.9094 C      0
   10.3725    8.0317    7.7221 H      0
   11.5585    8.5635    6.8423 H      0
   10.0431    7.7587    5.7127 C      0
   10.2652    8.2310    4.9070 H      0
    9.0886    7.6881    5.7893 H      0
   10.4277    6.8796    5.6848 H      0
    2.6510    9.2294   13.0407 I      0
  1  4  1
  1 23  1
  1 25  1
  1 33  1
  1 35  1
  1 45  1
  2  4  1
  2  5  1
  2  9  1
  3  4  1
  3  7  1
  3 16  1
  5  6  1
  5  7  1
  7  8  1
  9 10  1
  9 11  1
  9 12  1
 12 13  1
 12 14  1
 12 15  1
 16 17  1
 16 18  1
 16 19  1
 19 20  1
 19 21  1
 19 22  1
 23 24  1
 23 25  1
 23 40  1
 25 26  1
 25 27  1
 27 28  1
 27 29  1
 27 30  1
 30 31  1
 30 32  1
 30 33  1
 33 34  1
 33 35  1
 35 36  1
 35 37  1
 37 38  1
 37 39  1
 37 40  1
 40 41  1
 40 42  1
 43 45  1
 43 46  1
 43 50  1
 44 45  1
 44 48  1
 44 57  1
 46 47  1
 46 48  1
 48 49  1
 50 51  1
 50 52  1
 50 53  1
 53 54  1
 53 55  1
 53 56  1
 57 58  1
 57 59  1
 57 60  1
 60 61  1
 60 62  1
 60 63  1
M  END
$$$$
